# Supplementary material for: The plant rhizosheath–root niche is an edaphic “mini-oasis” in hyperarid deserts with enhanced microbial competition
Source: ISME Commun. 2022 Jun 3;2:47. doi: 10.1038/s43705-022-00130-7 (PMC9723607; doi:10.1038/s43705-022-00130-7)
Supplement: Supplementary file 2 — Supplementary Table S3 [file 43705_2022_130_MOESM2_ESM.xlsx]

## Sheet: Sup. Table 3
Supplementary Table 3. List of genes analysed from the metagenomes of rhizosheath, rhizosphere and barren soil samples.
Gene	Non-vegetated_Soil_73	Non-vegetated_Soil_74	Non-vegetated_Soil_75	Rhizosphere_76	Rhizosphere_77	Rhizosphere_78	Rhizosheath_79	Rhizosheath_80	Rhizosheath_81	Process	Reference
phlA	0	0	0	0	0	0	0	0	0	2,4-Diacetylphloroglucinol synthesis	Bruto et al., 2014
phlB	0	0	0	1	0	0	0	2	0	2,4-Diacetylphloroglucinol synthesis	Bruto et al., 2014
phlC	0	0	0	0	0	0	0	0	0	2,4-Diacetylphloroglucinol synthesis	Bruto et al., 2014
phlD	0	0	0	0	0	0	0	0	0	2,4-Diacetylphloroglucinol synthesis	Bruto et al., 2014
acdS	28	18	21	57	60	56	49	68	61	ACC deamination	Bruto et al., 2014
budA	3	1	2	9	0	1	1	1	1	Acetoine/2,3-butanediol synthesis	Bruto et al., 2014
budB	14	12	5	25	3	7	7	10	4	Acetoine/2,3-butanediol synthesis	Bruto et al., 2014
budC	28	14	9	8	20	20	37	26	27	Acetoine/2,3-butanediol synthesis	Bruto et al., 2014
ipdC	2	2	4	5	1	1	3	6	3	Auxin synthesis	Bruto et al., 2014
ppdC	0	0	0	0	0	0	0	0	0	Auxin synthesis	Bruto et al., 2014
hcnA	1	2	0	6	15	12	21	14	11	Hydrogen cyanide synthesis	Bruto et al., 2014
hcnB	2	2	0	21	11	12	32	31	19	Hydrogen cyanide synthesis	Bruto et al., 2014
hcnC	40	14	23	52	39	49	52	68	55	Hydrogen cyanide synthesis	Bruto et al., 2014
nirK	1	0	0	2	2	1	2	4	1	Nitric oxide synthesis	Bruto et al., 2014
nifD	0	0	0	1	0	0	0	0	0	Nitrogen fixation	Bruto et al., 2014
nifH	16	5	4	7	10	5	6	7	5	Nitrogen fixation	Bruto et al., 2014
nifK	0	0	0	0	0	0	0	0	0	Nitrogen fixation	Bruto et al., 2014
pqqB	21	12	15	50	35	47	51	47	46	Phosphate solubilization	Bruto et al., 2014
pqqC	14	11	8	30	20	29	29	22	31	Phosphate solubilization	Bruto et al., 2014
pqqC/D	6	7	7	24	21	26	18	32	22	Phosphate solubilization	Bruto et al., 2014
pqqD	25	18	13	46	34	40	46	40	32	Phosphate solubilization	Bruto et al., 2014
pqqE	35	23	12	60	35	47	56	50	40	Phosphate solubilization	Bruto et al., 2014
pqqF	0	0	0	0	0	0	0	0	0	Phosphate solubilization	Bruto et al., 2014
pqqG	0	0	0	0	0	0	0	0	0	Phosphate solubilization	Bruto et al., 2014
2-keto-3-deoxy-D-glycero-D-galacto-9-phosphonononic acid phosphatase	3	1	1	7	2	3	5	1	4	Acid phosphatase
Acid phosphatase	48	26	29	59	51	36	63	54	70	Acid phosphatase
Class B acid phosphatase	0	0	0	0	0	1	0	0	0	Acid phosphatase
Major phosphate-irrepressible acid phosphatase	1	0	0	0	3	2	9	1	3	Acid phosphatase
Phosphoribulokinase	8	1	1	0	1	0	1	0	0	Aerobic Carbon Fixation
Phosphoribulokinase 1	1	0	0	3	3	3	2	2	3	Aerobic Carbon Fixation
Phosphoribulokinase, chromosomal	1	1	0	7	4	6	8	5	1	Aerobic Carbon Fixation
Ribulose bisphosphate carboxylase	177	88	91	36	33	56	42	35	29	Aerobic Carbon Fixation
Phosphoribulokinase, plasmid	0	0	0	7	5	7	7	3	6	Aerobic Carbon Fixation
Alternative cytochrome c oxidase subunit 1	17	7	6	37	30	26	47	35	31	Aerobic Respiration
Alternative cytochrome c oxidase subunit 2	26	9	10	26	24	23	32	25	19	Aerobic Respiration
Cbb3-type cytochrome c oxidase subunit CcoN1	2	1	0	0	0	1	3	2	1	Aerobic Respiration
Cbb3-type cytochrome c oxidase subunit CcoP	1	0	1	2	2	2	5	7	4	Aerobic Respiration
Cbb3-type cytochrome c oxidase subunit CcoP2	0	0	0	0	0	2	0	1	2	Aerobic Respiration
Cbb3-type cytochrome c oxidase subunit FixP	2	2	0	1	2	2	4	4	3	Aerobic Respiration
Cytochrome c oxidase subunit 1	193	97	108	115	94	137	131	109	106	Aerobic Respiration
Cytochrome c oxidase subunit 1 , bacteroid	2	0	4	7	4	5	7	10	9	Aerobic Respiration
Cytochrome c oxidase subunit 1-beta	4	5	5	8	3	1	4	4	3	Aerobic Respiration
Cytochrome c oxidase subunit 2	349	147	147	198	138	179	186	149	153	Aerobic Respiration
Cytochrome c oxidase subunit 3	221	128	90	86	81	106	119	84	88	Aerobic Respiration
Cytochrome c oxidase subunit 4	0	0	0	0	0	0	0	1	0	Aerobic Respiration
putative cytochrome c oxidase subunit 1	100	57	52	46	44	61	44	39	77	Aerobic Respiration
putative cytochrome c oxidase subunit 3	101	56	53	54	42	78	51	44	78	Aerobic Respiration
Alkaline phosphatase	185	84	63	60	37	39	29	28	21	Alkaline phosphatase
Alkaline phosphatase 3	0	0	0	0	1	0	1	1	4	Alkaline phosphatase
Alkaline phosphatase 4	2	0	1	3	0	0	0	0	0	Alkaline phosphatase
Alkaline phosphatase D	24	10	13	108	121	111	131	141	136	Alkaline phosphatase
Alkaline phosphatase H	0	1	0	1	2	1	1	1	2	Alkaline phosphatase
Alkaline phosphatase PafA	1	1	0	3	7	4	9	3	3	Alkaline phosphatase
Alkaline phosphatase PhoK	1	2	0	5	10	4	10	8	7	Alkaline phosphatase
Alkaline phosphatase PhoV	1	0	0	3	2	7	6	7	3	Alkaline phosphatase
Alkaline phosphatase synthesis transcriptional regulatory protein SphR	77	39	35	62	36	38	42	40	27	Alkaline phosphatase
Nitrite reductase (NADH) small subunit	26	14	12	48	69	56	63	69	90	Ammonification
Nitrite reductase [NAD(P)H]	33	29	28	102	95	113	127	98	98	Ammonification
2-oxoglutarate oxidoreductase subunit KorA	110	50	46	73	68	73	52	63	71	Anaerobic Carbon Fixation
2-oxoglutarate oxidoreductase subunit KorB	85	31	40	67	67	82	61	65	85	Anaerobic Carbon Fixation
Fumarate reductase flavoprotein subunit	285	127	123	122	137	156	121	111	143	Anaerobic Carbon Fixation
Calcium-transporting ATPase	30	16	15	11	16	17	18	41	10	Calcium
Calcium-transporting ATPase 1	5	0	0	3	4	9	13	21	8	Calcium
Calcium-transporting ATPase CtpE	22	5	10	15	10	14	14	23	29	Calcium
Carbon monoxide dehydrogenase large chain	129	64	60	161	108	114	102	106	85	Carbon monoxide oxidation
Carbon monoxide dehydrogenase medium chain	66	48	41	57	61	60	75	64	68	Carbon monoxide oxidation
Carbon monoxide dehydrogenase small chain	151	110	76	158	119	114	120	120	122	Carbon monoxide oxidation
GH, GT and CBM	15341	1	3187	16423	20068	24030	28547	27219	28656	CAZymes
Cellulase 1	0	1	0	9	11	13	12	17	17	Cellulase
Cellulase/esterase CelE	1	0	0	13	12	20	18	13	6	Cellulase
Chitinase	0	0	0	5	10	15	5	8	22	Chitinase
Chitinase 1	0	0	0	0	0	0	1	0	0	Chitinase
Chitinase 63	0	1	0	14	14	31	16	28	37	Chitinase
Chitinase A	0	0	0	1	1	0	1	1	1	Chitinase
Chitinase A1	7	2	1	11	8	7	17	21	11	Chitinase
Chitinase B	0	0	0	0	0	0	1	1	1	Chitinase
Chitinase C	0	0	1	1	1	3	5	3	8	Chitinase
Chitinase D	0	0	0	6	7	11	6	10	12	Chitinase
Methionine synthase	207	116	101	200	199	228	232	189	217	Cobalamin
Alpha-D-ribose 1-methylphosphonate 5-triphosphate synthase subunit PhnG	0	1	0	15	13	12	20	26	17	C-P lyase
Alpha-D-ribose 1-methylphosphonate 5-triphosphate synthase subunit PhnH	2	1	0	12	18	7	23	16	16	C-P lyase
Alpha-D-ribose 1-methylphosphonate 5-triphosphate synthase subunit PhnI	2	3	0	16	15	23	19	18	23	C-P lyase
Alpha-D-ribose 1-methylphosphonate 5-triphosphate synthase subunit PhnL	1	0	0	13	15	15	26	22	17	C-P lyase
CRISPR pre-crRNA endoribonuclease Cas5d	1	0	0	3	1	2	4	9	4	CRISPR-Cas
CRISPR system Cascade subunit CasC	0	0	0	2	2	2	8	11	7	CRISPR-Cas
CRISPR system Cascade subunit CasD	0	0	0	0	0	0	0	1	1	CRISPR-Cas
CRISPR system Cascade subunit CasE	0	0	0	0	0	1	2	1	0	CRISPR-Cas
CRISPR-associated endonuclease Cas1	5	2	0	21	23	12	30	25	18	CRISPR-Cas
CRISPR-associated endonuclease Cas2	0	0	0	0	1	1	1	0	1	CRISPR-Cas
CRISPR-associated endonuclease Cas6	0	0	0	2	1	1	3	0	0	CRISPR-Cas
CRISPR-associated endonuclease Cas9	2	0	2	14	6	10	10	7	12	CRISPR-Cas
CRISPR-associated endonuclease/helicase Cas3	0	0	0	2	3	0	3	4	3	CRISPR-Cas
CRISPR-associated endoribonuclease Cas13a	0	0	0	0	0	0	1	0	0	CRISPR-Cas
CRISPR-associated endoribonuclease Cas2	1	1	0	23	16	20	26	24	8	CRISPR-Cas
CRISPR-associated endoribonuclease Cas2 3	0	0	0	2	0	0	0	0	0	CRISPR-Cas
CRISPR-associated endoribonuclease Cse3	0	0	0	6	7	1	10	10	9	CRISPR-Cas
CRISPR-associated exonuclease Cas4	0	1	0	1	0	0	1	0	0	CRISPR-Cas
CRISPR-associated exonuclease Cas4/endonuclease Cas1 fusion	1	0	0	9	3	9	10	3	1	CRISPR-Cas
CRISPR-associated nuclease/helicase Cas3	0	0	0	4	1	1	5	5	5	CRISPR-Cas
CRISPR-associated protein Cas5	0	0	0	1	1	0	1	1	0	CRISPR-Cas
CRISPR-associated protein Cas7/Cst2/DevR	0	0	0	2	1	1	1	1	0	CRISPR-Cas
CRISPR-associated protein Cas8a1/Csx13	0	0	0	1	1	1	1	0	0	CRISPR-Cas
CRISPR-associated protein CasA/Cse1	0	0	0	2	0	0	4	1	3	CRISPR-Cas
CRISPR-associated protein Cse2	0	0	0	0	0	0	1	0	0	CRISPR-Cas
Putative CRISPR-associated nuclease/helicase Cas3	0	0	0	1	1	1	3	0	0	CRISPR-Cas
Cytokinin riboside 5'-monophosphate phosphoribohydrolase	11	7	4	24	13	24	18	23	33	Cytokinin
Putative cytokinin riboside 5'-monophosphate phosphoribohydrolase	39	27	20	68	70	70	88	69	48	Cytokinin
Nitric oxide reductase	2	0	0	0	0	0	0	0	0	Denitrification
Nitric oxide reductase FlRd-NAD(+) reductase	6	1	3	23	15	25	28	24	19	Denitrification
Nitric oxide reductase subunit B	0	0	0	0	2	1	2	1	3	Denitrification
Nitric oxide reductase subunit C	1	0	0	1	2	1	4	1	1	Denitrification
Nitrous-oxide reductase	6	2	2	5	3	3	4	3	2	Denitrification
DNA mismatch repair protein MutH	0	0	0	4	3	3	4	2	1	DNA repair
DNA mismatch repair protein MutL	109	58	44	122	96	70	133	103	65	DNA repair
DNA mismatch repair protein MutS	61	34	26	101	72	70	125	96	57	DNA repair
UV DNA damage endonuclease	49	27	23	28	9	15	19	11	6	DNA repair
UvrABC system protein A	414	258	232	328	284	349	364	307	388	DNA repair
UvrABC system protein B	255	144	120	114	117	147	143	103	139	DNA repair
UvrABC system protein C	289	144	115	220	139	182	190	160	156	DNA repair
DNA repair protein RadA	172	88	88	168	140	122	176	145	155	DNA repair
DNA repair protein RecN	154	61	59	144	120	120	133	109	114	DNA repair
DNA repair protein RecO	169	87	72	119	114	122	125	124	103	DNA repair
Exopolyphosphatase	11	6	4	21	32	25	33	24	20	Exopolyphosphatase
Exopolyphosphatase 1	25	22	15	55	55	60	60	66	80	Exopolyphosphatase
Exopolyphosphatase 2	101	56	46	99	63	58	62	68	82	Exopolyphosphatase
L-lactate dehydrogenase	29	24	13	81	82	45	90	80	50	Fermentation
L-lactate dehydrogenase 1	0	0	1	1	0	1	1	2	0	Fermentation
L-lactate dehydrogenase 2	3	1	0	6	2	3	8	4	9	Fermentation
sn-glycerol-3-phosphate import ATP-binding protein UgpC	34	16	9	146	210	157	276	236	213	glycerol-3-phosphate ABC transporters
sn-glycerol-3-phosphate transport system permease protein UgpA	54	42	27	127	86	122	116	126	143	glycerol-3-phosphate ABC transporters
sn-glycerol-3-phosphate-binding periplasmic protein UgpB	22	15	15	64	55	46	65	70	61	glycerol-3-phosphate ABC transporters
Glycerophosphodiester phosphodiesterase	75	28	26	62	72	67	79	72	97	Glycerophosphodiester phosphodiesterase
Glycerophosphodiester phosphodiesterase, cytoplasmic	12	11	4	16	23	19	31	24	21	Glycerophosphodiester phosphodiesterase
Glycerophosphodiester phosphodiesterase, periplasmic	5	5	5	34	38	34	29	44	52	Glycerophosphodiester phosphodiesterase
putative glycerophosphodiester phosphodiesterase 1	4	7	6	34	38	31	32	33	47	Glycerophosphodiester phosphodiesterase
Phosphoenolpyruvate synthase	55	22	19	29	39	38	56	39	33	Glycolysis
Phosphoenolpyruvate synthase regulatory protein	3	2	5	23	22	19	19	17	16	Glycolysis
18 kDa heat shock protein	170	71	66	108	99	100	91	107	117	Heat shock
Heat shock protein 15	12	6	8	43	40	36	50	42	36	Heat shock
Heat shock protein HslJ	0	0	0	0	0	0	0	1	0	Heat shock
Heat shock protein HspQ	5	5	0	18	23	27	30	19	23	Heat shock
Putative heat shock protein HspR	117	59	42	53	42	40	37	33	47	Heat shock
Small heat shock protein IbpA	26	30	21	94	77	80	114	106	77	Heat shock
Small heat shock protein IbpB	13	8	10	20	16	14	30	29	8	Heat shock
Phosphate import ATP-binding protein PstB	66	46	29	105	91	92	112	91	72	High-affinity phosphate-specific transport system
Phosphate import ATP-binding protein PstB 1	102	61	62	90	70	58	46	64	98	High-affinity phosphate-specific transport system
Phosphate import ATP-binding protein PstB 2	43	19	16	12	9	5	6	8	4	High-affinity phosphate-specific transport system
Phosphate import ATP-binding protein PstB 3	136	62	56	38	36	49	41	30	38	High-affinity phosphate-specific transport system
Phosphate transport system permease protein PstA	108	60	54	81	54	80	68	38	54	High-affinity phosphate-specific transport system
Phosphate transport system permease protein PstA 1	65	41	36	47	35	40	35	33	50	High-affinity phosphate-specific transport system
Phosphate transport system permease protein PstA 2	4	2	1	1	1	1	3	0	0	High-affinity phosphate-specific transport system
Phosphate transport system permease protein PstC	59	35	25	44	38	36	44	34	21	High-affinity phosphate-specific transport system
Phosphate transport system permease protein PstC 1	72	31	28	45	31	43	29	23	31	High-affinity phosphate-specific transport system
Phosphate transport system permease protein PstC 2	29	22	17	31	23	31	20	31	41	High-affinity phosphate-specific transport system
Phosphate-binding protein PstS	56	35	27	58	48	59	62	49	31	High-affinity phosphate-specific transport system
Phosphate-binding protein PstS 1	23	12	7	5	0	7	3	9	6	High-affinity phosphate-specific transport system
Phosphate-binding protein PstS 2	1	0	4	2	2	2	1	2	6	High-affinity phosphate-specific transport system
Phosphate-binding protein PstS 3	7	6	8	20	15	17	18	31	29	High-affinity phosphate-specific transport system
Phosphate-binding protein PstS2	2	1	1	4	4	5	2	4	10	High-affinity phosphate-specific transport system
NAD-reducing hydrogenase HoxS subunit alpha	7	3	3	4	1	1	0	0	0	Hydrogen dehydrogenases
Periplasmic [Fe] hydrogenase large subunit	0	0	1	0	0	0	0	0	0	Hydrogen dehydrogenases
Periplasmic [NiFe] hydrogenase large subunit	11	6	4	2	2	1	0	0	0	Hydrogen dehydrogenases
Periplasmic [NiFe] hydrogenase small subunit	1	1	1	1	0	1	0	1	1	Hydrogen dehydrogenases
Periplasmic [NiFe] hydrogenase small subunit 1	1	0	0	0	0	0	0	0	0	Hydrogen dehydrogenases
Periplasmic [NiFeSe] hydrogenase large subunit	23	6	8	9	5	6	9	3	5	Hydrogen dehydrogenases
Periplasmic [NiFeSe] hydrogenase small subunit	5	2	2	2	2	2	0	1	0	Hydrogen dehydrogenases
Cobalt-dependent inorganic pyrophosphatase	18	10	9	3	6	9	9	4	2	Inorganic pyrophosphatase
Inorganic pyrophosphatase	261	132	117	213	132	170	156	131	156	Inorganic pyrophosphatase
Manganese-dependent inorganic pyrophosphatase	24	7	2	23	9	9	14	12	5	Inorganic pyrophosphatase
Low-affinity inorganic phosphate transporter 1	11	8	6	16	10	15	21	20	8	Low-affinity inorganic phosphate transporter
NADH-quinone oxidoreductase subunit F	260	137	121	101	94	113	90	83	126	NADH oxidation
Cytochrome c nitrite reductase subunit NrfA	0	0	0	0	1	0	0	0	0	Nitrate Reduction
Nitrate reductase	48	22	15	35	39	38	57	53	38	Nitrate Reduction
Nitrate reductase alpha subunit	0	0	0	4	6	2	3	5	10	Nitrate Reduction
Nitrate reductase molybdenum cofactor assembly chaperone NarJ	0	0	0	0	0	0	0	1	1	Nitrate Reduction
Nitrate reductase-like protein NarX	0	0	0	1	4	5	7	10	11	Nitrate Reduction
Periplasmic nitrate reductase	106	59	39	75	65	66	80	74	71	Nitrate Reduction
Periplasmic nitrate reductase, electron transfer subunit	0	0	0	2	0	0	2	2	1	Nitrate Reduction
Ammonia monooxygenase alpha subunit	0	0	1	1	0	0	0	0	0	Nitrification
Ammonia monooxygenase beta subunit	0	0	3	0	0	0	0	0	0	Nitrification
Ammonia monooxygenase gamma subunit	0	0	0	9	11	11	19	9	8	Nitrification
Assimilatory nitrate reductase catalytic subunit	15	8	10	48	44	56	41	47	66	Nitrogen Assimilation
Assimilatory nitrate reductase electron transfer subunit	1	2	2	12	13	8	7	9	4	Nitrogen Assimilation
Assimilatory nitrite reductase [NAD(P)H] small subunit	9	6	9	27	31	24	41	28	27	Nitrogen Assimilation
Ferredoxin-dependent glutamate synthase 1	85	53	36	53	58	72	64	56	52	Nitrogen Assimilation
Ferredoxin-dependent glutamate synthase 2	33	13	14	2	1	4	0	2	0	Nitrogen Assimilation
Glutamate synthase [NADPH] large chain	80	61	48	84	89	98	82	83	90	Nitrogen Assimilation
Glutamate synthase [NADPH] small chain	90	62	52	145	119	140	158	146	147	Nitrogen Assimilation
Global nitrogen regulator	111	58	43	19	6	19	21	16	17	Nitrogen cycling
Nitrogenase iron protein	16	5	4	7	10	5	6	7	5	Nitrogen Fixation
Glutamate dehydrogenase	205	80	101	86	71	76	69	56	47	Nitrogen Mineralization
NAD(P)-specific glutamate dehydrogenase	6	5	3	5	5	8	13	11	6	Nitrogen Mineralization
NADP-specific glutamate dehydrogenase	47	16	25	25	12	8	18	19	16	Nitrogen Mineralization
NAD-specific glutamate dehydrogenase	95	45	43	107	95	94	115	92	102	Nitrogen Mineralization
Osmolarity sensor protein EnvZ	5	3	3	18	20	9	24	13	18	Osmotic stress
Osmoprotectant import ATP-binding protein OsmV	65	31	29	34	25	26	27	36	42	Osmotic stress
Osmoprotectant import permease protein OsmW	1	1	2	4	4	4	3	3	4	Osmotic stress
Osmoprotectant import permease protein OsmY	1	1	2	8	5	5	8	7	8	Osmotic stress
Osmoprotectant-binding protein OsmX	96	53	38	55	38	38	39	33	54	Osmotic stress
ATP synthase subunit alpha	236	126	107	128	122	172	158	136	168	Oxidative phosphorylation
ATP synthase subunit alpha, sodium ion specific	1	0	2	1	0	0	1	1	0	Oxidative phosphorylation
V-type ATP synthase alpha chain	4	3	5	1	3	0	2	3	2	Oxidative phosphorylation
Redox-sensitive transcriptional activator SoxR	84	50	39	105	87	84	111	94	107	Oxidative stress
Regulatory protein SoxS	3	1	5	6	10	1	11	4	6	Oxidative stress
Alkaline phosphatase PhoD	0	0	0	0	3	1	3	1	2	Pho regulon
Alkaline phosphatase synthesis sensor protein PhoR	204	127	89	208	143	124	159	126	99	Pho regulon
Alkaline phosphatase synthesis transcriptional regulatory protein PhoP	333	144	144	214	138	154	153	121	124	Pho regulon
Phosphate regulon sensor protein PhoR	13	6	4	30	31	15	43	26	20	Pho regulon
Phosphate regulon transcriptional regulatory protein PhoB	96	41	28	138	122	114	162	126	94	Pho regulon
Phosphate-specific transport system accessory protein PhoU	0	2	2	9	8	16	22	12	12	Pho regulon
Phosphate-specific transport system accessory protein PhoU	219	106	92	164	128	145	129	117	136	Pho regulon
Phosphate-import ATP-binding protein PhnC	39	18	16	23	20	20	38	27	26	Phosphonate transporter
Phosphate-import permease protein PhnE	59	25	19	51	39	45	49	53	39	Phosphonate transporter
Phosphate-import protein PhnD	1	0	0	7	4	3	7	8	7	Phosphonate transporter
Phosphotriesterase homology protein	46	23	16	62	23	26	33	40	33	Phosphotriesterase
Photosystem I assembly protein Ycf3	21	11	11	34	23	40	40	29	24	Photosystem I
Photosystem I assembly protein Ycf4	0	0	0	1	0	0	1	1	1	Photosystem I
Photosystem I iron-sulfur center	0	0	0	2	0	0	1	1	1	Photosystem I
Photosystem I P700 chlorophyll a apoprotein A1	0	0	1	1	0	0	1	1	1	Photosystem I
Photosystem I P700 chlorophyll a apoprotein A2	12	10	3	30	17	20	42	25	12	Photosystem I
Photosystem I reaction center subunit II	0	0	1	0	0	0	0	1	0	Photosystem I
Photosystem I reaction center subunit IX	0	0	0	1	0	0	1	1	0	Photosystem I
Photosystem I reaction center subunit XI	0	0	0	0	0	0	1	0	0	Photosystem I
Photosystem II 12 kDa extrinsic protein	0	0	1	0	0	0	2	0	0	Photosystem II
Photosystem II CP43 reaction center protein	0	1	0	1	0	0	1	2	1	Photosystem II
Photosystem II CP47 reaction center protein	0	1	1	1	0	0	2	2	2	Photosystem II
Photosystem II D2 protein	0	1	0	1	0	0	1	1	1	Photosystem II
Photosystem II lipoprotein Psb27	0	0	0	0	0	0	0	1	1	Photosystem II
Photosystem II manganese-stabilizing polypeptide	0	0	0	0	0	0	1	0	1	Photosystem II
Photosystem II protein D1 1	0	1	0	0	0	0	0	0	0	Photosystem II
Photosystem II protein D1 2	0	0	1	0	0	0	0	0	0	Photosystem II
Photosystem II protein D1 3	0	0	0	1	0	0	1	1	1	Photosystem II
Photosystem II protein Y	0	1	0	0	0	0	0	0	0	Photosystem II
Photosystem II reaction center protein H	0	0	0	1	0	0	1	1	1	Photosystem II
Photosystem II reaction center protein I	0	0	0	1	0	0	1	1	1	Photosystem II
Photosystem II reaction center protein J	0	0	1	1	0	0	1	1	0	Photosystem II
Photosystem II reaction center protein K	0	0	0	1	0	0	1	1	1	Photosystem II
Photosystem II reaction center protein M	0	0	0	1	0	0	1	1	1	Photosystem II
Photosystem II reaction center protein Ycf12	0	0	1	0	0	0	0	0	0	Photosystem II
Photosystem II reaction center Psb28 protein	0	0	1	0	0	0	0	0	0	Photosystem II
Photosystem II reaction center X protein	0	0	0	0	0	0	0	1	1	Photosystem II
3-phytase	10	4	5	17	21	21	31	26	26	Phytase
Polyphosphate kinase	140	74	66	195	134	149	171	143	140	Polyphosphate kinase
Polyphosphate kinase PPK2B	0	0	1	2	1	1	1	3	3	Polyphosphate kinase
Putative glycosyltransferase EpsD	28	18	10	17	19	13	14	23	12	Polysaccharide breakdown
Putative glycosyltransferase EpsE	1	0	0	2	2	1	1	0	1	Polysaccharide breakdown
Putative glycosyltransferase EpsH	0	2	0	0	3	3	1	1	0	Polysaccharide breakdown
putative membrane protein EpsK	0	0	0	1	2	3	3	0	0	Polysaccharide breakdown
putative sugar transferase EpsL	263	119	105	184	143	114	123	126	135	Polysaccharide breakdown
Low affinity potassium transport system protein kup	34	25	13	151	133	115	181	153	97	Potassium
Potassium binding protein Kbp	6	3	8	19	13	8	18	16	11	Potassium
Potassium channel	35	17	10	11	5	8	10	9	9	Potassium
Potassium transporter KimA	86	35	36	60	35	45	35	37	36	Potassium
Potassium/sodium uptake protein NtpJ	6	6	5	9	5	4	3	7	5	Potassium
Potassium-transporting ATPase ATP-binding subunit	27	10	14	56	49	62	67	82	87	Potassium
Potassium-transporting ATPase KdpC subunit	0	0	2	40	30	38	59	71	49	Potassium
Potassium-transporting ATPase potassium-binding subunit	2	0	0	48	41	36	63	64	62	Potassium
Trk system potassium uptake protein TrkA	231	102	104	118	91	125	91	76	117	Potassium
Trk system potassium uptake protein TrkG	22	6	8	10	4	7	4	2	4	Potassium
Trk system potassium uptake protein TrkH	66	32	24	32	19	18	18	12	9	Potassium
Trk system potassium uptake protein TrkI	12	6	2	24	18	12	22	21	12	Potassium
Quinoprotein glucose dehydrogenase	2	1	0	43	27	20	53	38	26	PQQGDH
Quinoprotein glucose dehydrogenase B	12	8	8	3	3	4	5	6	4	PQQGDH
Superoxide dismutase [Cu-Zn]	69	26	24	41	27	21	33	24	15	Reactive Oxygen Species
Superoxide dismutase [Cu-Zn] 1	1	1	0	3	0	1	3	0	1	Reactive Oxygen Species
Superoxide dismutase [Fe]	99	49	26	48	57	71	75	48	36	Reactive Oxygen Species
Superoxide dismutase [Fe-Zn] 1	14	5	5	7	7	9	16	12	18	Reactive Oxygen Species
Superoxide dismutase [Mn/Fe]	6	3	5	13	10	13	14	9	30	Reactive Oxygen Species
Superoxide dismutase [Mn/Fe] 1	0	1	0	0	0	0	0	0	0	Reactive Oxygen Species
Superoxide dismutase [Mn/Fe] 2	0	0	0	0	1	1	0	0	0	Reactive Oxygen Species
Superoxide dismutase [Mn]	126	74	68	101	65	86	90	94	82	Reactive Oxygen Species
Superoxide dismutase [Mn] 1	7	4	2	4	5	5	8	4	0	Reactive Oxygen Species
Superoxide dismutase [Mn] 2	13	11	8	16	8	2	6	7	8	Reactive Oxygen Species
Superoxide dismutase [Ni]	92	55	49	31	31	47	33	25	57	Reactive Oxygen Species
Superoxide dismutase-like protein YojM	15	6	3	24	22	23	34	25	14	Reactive Oxygen Species
Ribulose bisphosphate carboxylase	0	0	0	0	0	3	1	0	0	RuBisCO
Ribulose bisphosphate carboxylase large chain	78	39	35	16	16	20	16	19	17	RuBisCO
Ribulose bisphosphate carboxylase large chain 1	19	8	18	1	0	3	1	0	0	RuBisCO
Ribulose bisphosphate carboxylase large chain 2	5	1	0	0	0	0	0	0	0	RuBisCO
Ribulose bisphosphate carboxylase large chain, chromosomal	1	0	0	3	1	4	6	4	0	RuBisCO
Catecholate siderophore receptor Fiu	0	0	0	6	7	5	11	4	2	Siderophore
putative siderophore transport system ATP-binding protein YusV	8	8	8	51	40	35	50	51	65	Siderophore
putative siderophore transport system permease protein YfhA	17	16	10	98	86	75	79	110	108	Siderophore
putative siderophore transport system permease protein YfiZ	8	8	6	72	55	62	71	92	86	Siderophore
putative siderophore-binding lipoprotein YfiY	8	5	4	30	36	36	45	45	74	Siderophore
Siderophore export accessory protein MmpS4	0	0	0	1	0	1	2	4	0	Siderophore
Siderophore export accessory protein MmpS5	0	0	0	2	0	1	0	1	1	Siderophore
Siderophore exporter MmpL4	0	0	1	3	1	3	3	4	1	Siderophore
Siderophore exporter MmpL5	1	0	0	3	2	2	2	5	2	Siderophore
Fumarate reductase flavoprotein subunit	285	127	123	122	137	156	121	111	143	Succinate oxidation
Succinate dehydrogenase flavoprotein subunit	46	27	22	43	57	59	68	57	61	Succinate oxidation
L-cysteine S-thiosulfotransferase subunit SoxA	1	0	2	16	15	15	27	22	16	Sulfur
Bifunctional thiamine biosynthesis protein ThiDN	4	3	3	1	0	2	4	0	0	Thiamine biosynthesis
Putative thiamine biosynthesis protein	8	2	6	4	3	2	5	2	3	Thiamine biosynthesis
Tryptophan synthase alpha chain	183	105	75	194	185	152	181	157	136	Tryptophan biosynthesis
Tryptophan synthase beta chain	340	173	165	222	175	185	191	164	177	Tryptophan biosynthesis
Protein RecA	275	139	146	135	128	158	126	124	146	UV damage
Acetyl-coenzyme A synthetase	572	328	306	440	351	384	401	367	408	WL
