# Supplementary material for: The plant rhizosheath–root niche is an edaphic “mini-oasis” in hyperarid deserts with enhanced microbial competition
Source: ISME Commun. 2022 Jun 3;2:47. doi: 10.1038/s43705-022-00130-7 (PMC9723607; doi:10.1038/s43705-022-00130-7)
Supplement: Supplementary file 3 — Supplementary Data S1 [file 43705_2022_130_MOESM3_ESM.xlsx]

## Sheet: Bacterial taxonomy
Supplementary Data 1. Taxonomic affiliation of bacterial OTUs at phylu, class, order, family and genus level. RH, rhizosphere; RS, rhizosheath; RT, root tissue; NV, non-vegetated soil.
Phylum	RH01	RH02	RH03	RH04	RH05	RH06	RH07	RH08	RH09	RH10	RS01	RS02	RS03	RS04	RS05	RS06	RS07	RS08	RS09	RS10	RT01	RT02	RT03	RT04	RT05	RT06	RT07	RT08	RT09	RT10	NV01	NV02	NV03	NV04	NV05	NV06	NV07	NV08	NV09	NV10
Acidobacteria	930	1083	1456	1626	1847	1447	1336	933	987	583	455	553	503	705	779	866	381	245	281	497	0	0	0	0	1	0	0	377	1	1	5021	6047	3784	3755	3602	16617	9354	4824	9053	3548
Actinobacteria	25986	28864	17559	24812	18535	48093	16611	15528	20029	20799	27642	23876	21542	19705	25695	43983	14958	11254	32912	33721	6961	11955	577	697	18522	8488	5	2489	1049	4	32805	54942	30703	42024	30406	160369	66823	26989	53879	26497
Armatimonadetes	0	0	0	0	0	0	0	0	0	0	0	0	0	0	0	0	0	0	0	0	0	0	0	0	0	0	0	0	0	0	64	155	47	28	6	32	34	20	74	3
Bacteroidetes	5919	4046	5849	6191	4732	6103	5988	5275	5074	3443	5992	5184	5924	6187	2885	5156	5048	3741	5301	5228	348	1506	120	157	0	0	1	0	475	0	6434	5843	4502	2178	1829	7568	15035	4252	12375	1885
Chloroflexi	1542	1704	1702	1222	2262	1924	973	472	731	609	632	879	737	299	821	718	212	156	209	271	0	0	0	0	0	0	0	0	0	0	14235	15675	11544	7608	7130	21447	12527	8451	14347	5313
Cyanobacteria	51	51	57	250	30	51	198	48	56	24	17	9	25	79	8	19	79	14	14	44	0	0	0	0	0	0	0	0	0	0	1163	798	204	105	94	5894	1873	805	1508	2517
Entotheonellaeota	22	7	17	20	12	35	13	4	26	6	1	1	3	1	0	0	0	0	4	3	0	0	0	0	0	0	0	0	0	0	22	18	18	19	28	87	42	22	9	35
FBP	25	16	61	9	32	15	9	22	20	8	42	51	46	4	26	19	3	7	27	4	0	0	0	0	0	0	0	0	0	0	152	94	86	92	66	154	400	75	268	40
Fibrobacteres	173	166	257	926	154	204	759	830	220	60	206	120	223	387	132	128	452	269	127	190	0	0	0	0	0	0	0	0	0	0	1	22	3	5	0	28	1	1	6	5
Firmicutes	3708	2948	1911	2399	962	5031	1227	1507	1978	1348	3242	3043	4225	1127	380	2120	887	364	425	1078	17106	22096	24946	51393	8986	58522	7485	41894	1448	34065	627	414	789	1057	895	29217	7714	608	2642	8032
Gemmatimonadetes	282	308	318	450	458	333	324	219	226	133	151	147	157	147	321	161	91	65	81	108	0	0	0	0	0	0	0	0	0	0	1484	2902	555	769	516	3515	1578	925	1339	615
Nitrospirae	30	41	48	27	26	105	19	14	34	26	12	29	16	4	6	48	2	2	5	8	0	0	0	0	0	0	2	0	0	0	1425	1248	710	384	366	6152	1667	644	1228	2478
Patescibacteria	1472	1304	2025	2339	706	2557	2204	1995	836	1523	1355	1666	1272	5289	686	3094	3122	1109	2082	3370	0	0	0	0	0	0	3	0	0	0	771	767	299	656	643	757	1676	450	1032	147
Planctomycetes	881	1001	493	479	448	466	384	434	344	162	392	710	500	331	280	324	132	97	136	134	0	0	0	0	0	0	0	3	0	0	549	925	576	795	513	2925	859	513	1578	560
Proteobacteria	22230	22330	20835	28050	19736	20206	23119	17662	14531	8852	25185	27335	23387	24360	17077	17053	18776	11294	13408	17347	8722	12140	2027	4650	60	25	127943	970	5560	10072	15206	21810	16261	11170	8206	62001	26438	11748	32740	13023
Verrucomicrobia	1444	1271	1313	2592	785	864	1933	1243	637	345	1185	1416	1394	1680	1038	823	1161	566	584	744	226	0	0	0	0	0	0	0	0	0	3790	2917	1602	1359	1180	2766	3874	1163	4084	583
Class	RH01	RH02	RH03	RH04	RH05	RH06	RH07	RH08	RH09	RH10	RS01	RS02	RS03	RS04	RS05	RS06	RS07	RS08	RS09	RS10	RT01	RT02	RT03	RT04	RT05	RT06	RT07	RT08	RT09	RT10	NV01	NV02	NV03	NV04	NV05	NV06	NV07	NV08	NV09	NV10
Acidimicrobiia	854	963	728	1097	882	1565	724	511	635	617	450	403	358	365	546	448	251	177	261	355	0	0	8	1	1	0	0	0	0	0	6663	13812	7266	12448	8532	30886	13530	5246	9162	4508
Acidobacteriia	368	404	449	550	696	538	441	392	311	227	174	229	197	178	211	189	124	91	89	128	0	0	0	0	0	0	0	0	0	0	719	726	687	305	450	1369	1196	649	1424	511
Actinobacteria	22619	24979	14257	20314	14265	42320	14162	13891	17288	18830	25956	22522	19883	18701	23588	42133	14279	10803	31910	32718	6961	11954	568	696	18516	8488	5	2456	1049	0	6225	13206	9202	5733	3631	54566	11587	5358	10561	9028
Alphaproteobacteria	17994	18526	15621	18915	14767	15750	16047	12588	10860	7072	20535	22741	17934	17949	13015	12718	13778	8117	10919	13078	999	3889	946	673	51	18	127931	251	113	1	12311	18727	13929	8716	6250	47062	18807	9452	24061	9344
Anaerolineae	222	212	212	52	513	92	63	73	70	55	99	128	121	45	251	80	31	50	41	40	0	0	0	0	0	0	0	0	0	0	215	159	80	295	277	427	341	162	244	137
Armatimonadia	0	0	0	0	0	0	0	0	0	0	0	0	0	0	0	0	0	0	0	0	0	0	0	0	0	0	0	0	0	0	64	155	47	28	6	32	34	20	74	3
Bacilli	3708	2947	1910	2399	962	5031	1225	1506	1978	1348	3242	3039	4225	1127	379	2120	887	364	425	1078	17105	22093	24944	51061	8983	6230	0	41893	1447	28631	615	399	785	944	855	29208	7685	608	2608	8031
Bacteroidia	5919	4046	5849	6191	4732	6103	5988	5275	5074	3443	5992	5184	5924	6187	2885	5156	5048	3741	5301	5228	348	1506	120	157	0	0	1	0	475	0	6434	5843	4502	2178	1829	7568	15035	4252	12375	1885
Blastocatellia	116	129	280	260	254	243	268	124	141	114	45	24	46	141	81	89	81	25	25	99	0	0	0	0	1	0	0	0	1	0	2649	2961	2064	2147	2126	7819	5109	3085	4903	1636
Chloroflexia	888	1005	953	502	1018	1202	351	203	244	318	397	584	445	118	273	398	75	60	59	144	0	0	0	0	0	0	0	0	0	0	11573	11388	8759	4079	4699	9168	7682	6633	9525	3153
Clostridia	0	1	1	0	0	0	2	1	0	0	0	4	0	0	1	0	0	0	0	0	1	3	2	3	3	52292	7485	1	1	5434	12	15	4	113	40	7	29	0	34	1
Dehalococcoidia	52	58	53	46	62	41	51	17	71	25	9	27	11	10	9	11	12	10	10	5	0	0	0	0	0	0	0	0	0	0	62	104	93	118	160	374	198	102	213	109
Deltaproteobacteria	1440	1347	1741	1571	1886	700	1317	1192	716	302	920	868	994	656	808	349	491	463	325	344	0	283	0	0	0	0	0	0	0	0	1053	1035	788	690	557	2321	1593	396	1600	597
Entotheonellia	22	7	17	20	12	35	13	4	26	6	1	1	3	1	0	0	0	0	4	3	0	0	0	0	0	0	0	0	0	0	22	18	18	19	28	87	42	22	9	35
Fibrobacteria	173	166	257	926	154	204	759	830	220	60	206	120	223	387	132	128	452	269	127	190	0	0	0	0	0	0	0	0	0	0	1	22	3	5	0	28	1	1	6	5
Gammaproteobacteria	2796	2457	3473	7564	3083	3756	5755	3882	2955	1478	3730	3726	4459	5755	3254	3986	4507	2714	2164	3925	7723	7968	1081	3977	9	7	12	719	5447	10071	1842	2048	1544	1764	1399	12618	6038	1900	7079	3082
Gemmatimonadetes	93	93	142	192	183	109	166	110	136	45	34	35	48	33	58	47	18	19	34	29	0	0	0	0	0	0	0	0	0	0	141	167	91	173	154	1080	360	136	290	207
Gitt-GS-136	129	133	121	249	135	195	187	32	104	63	27	33	47	36	52	79	28	4	33	35	0	0	0	0	0	0	0	0	0	0	238	559	611	665	328	2713	779	279	738	338
Holophagae	102	103	161	201	138	192	176	93	93	74	47	35	40	57	86	49	38	26	31	41	0	0	0	0	0	0	0	0	0	0	901	1298	510	530	462	4066	1516	436	1233	677
JG30-KF-CM66	3	3	9	4	13	5	5	6	7	2	1	3	3	1	1	3	1	3	3	2	0	0	0	0	0	0	0	0	0	0	133	287	164	141	89	346	200	78	190	59
KD4-96	207	245	275	311	416	350	263	106	201	133	68	68	80	61	138	125	47	14	50	34	0	0	0	0	0	0	0	0	0	0	1306	2439	1312	1935	1229	7186	2570	888	2734	1285
Ktedonobacteria	3	2	7	7	7	2	0	1	7	2	0	2	0	0	0	0	0	0	2	0	0	0	0	0	0	0	0	0	0	0	349	161	161	38	73	174	409	86	284	77
Longimicrobia	168	207	170	252	270	216	147	108	80	83	111	108	109	104	261	114	73	46	47	77	0	0	0	0	0	0	0	0	0	0	1328	2705	406	586	337	2268	1125	761	1000	365
Negativicutes	0	0	0	0	0	0	0	0	0	0	0	0	0	0	0	0	0	0	0	0	0	0	0	329	0	0	0	0	0	0	0	0	0	0	0	2	0	0	0	0
Nitriliruptoria	47	56	34	32	35	61	20	9	17	18	10	11	11	5	9	13	2	2	7	3	0	0	0	0	0	0	0	0	0	0	119	221	164	113	94	695	179	94	164	147
Nitrospira	30	41	48	27	26	105	19	14	34	26	12	29	16	4	6	48	2	2	5	8	0	0	0	0	0	0	2	0	0	0	1425	1248	710	384	366	6152	1667	644	1228	2478
Oxyphotobacteria	2	4	6	6	3	0	2	1	11	0	0	0	6	0	1	2	0	0	1	3	0	0	0	0	0	0	0	0	0	0	1141	780	155	95	76	3704	1781	783	1477	2049
Phycisphaerae	142	217	120	111	118	207	85	46	106	68	78	179	78	75	66	164	21	10	27	46	0	0	0	0	0	0	0	0	0	0	246	580	317	287	162	1504	273	151	424	156
Planctomycetacia	739	784	373	368	330	259	299	388	238	94	314	531	422	256	214	160	111	87	109	88	0	0	0	0	0	0	0	3	0	0	303	345	259	508	351	1421	586	362	1154	404
Rubrobacteria	508	603	799	865	1121	1107	390	294	567	327	283	200	262	156	346	385	92	69	192	175	0	0	0	0	0	0	0	0	0	3	10134	10073	5220	6265	6988	14800	16110	7371	14928	3913
Saccharimonadia	1472	1304	2025	2339	704	2556	2202	1994	836	1522	1354	1666	1272	5289	686	3092	3122	1109	2082	3369	0	0	0	0	0	0	3	0	0	0	722	716	247	454	468	749	1426	402	960	143
Sericytochromatia	49	47	51	244	27	51	196	47	45	24	17	9	19	79	7	17	79	14	13	41	0	0	0	0	0	0	0	0	0	0	22	18	49	10	18	2190	92	22	31	468
SHA-26	0	0	1	0	2	4	0	1	1	1	0	4	0	0	0	0	0	0	0	0	0	0	0	0	0	0	0	0	0	0	164	152	189	42	57	34	98	59	154	6
Subgroup6	288	360	425	538	547	360	383	248	343	110	159	228	178	309	324	178	123	91	117	99	0	0	0	0	0	0	0	377	0	1	718	995	493	759	539	3020	1486	630	1429	631
Thermoanaerobaculia	56	87	141	77	212	114	68	76	99	58	30	37	42	20	77	361	15	12	19	130	0	0	0	0	0	0	0	0	0	0	34	67	30	14	25	343	47	24	64	93
Thermoleophilia	1713	2048	1448	2191	1830	2193	1063	676	1091	726	898	676	963	454	1133	876	303	176	442	414	0	0	1	0	3	0	0	33	0	0	6296	13160	5374	12402	6540	44176	17396	5386	13171	5535
TK10	38	46	71	51	96	33	53	33	26	10	31	30	30	28	97	22	18	15	11	11	0	0	0	0	0	0	0	0	0	0	195	426	175	295	218	1025	250	164	265	149
Verrucomicrobiae	1444	1271	1313	2592	785	864	1933	1243	637	345	1185	1416	1394	1680	1038	823	1161	566	584	744	226	0	0	0	0	0	0	0	0	0	3790	2917	1602	1359	1180	2766	3874	1163	4084	583
Unc. Classes	291	239	360	328	441	871	274	171	461	295	94	119	111	38	101	149	34	34	127	63	0	1	0	0	2	0	0	0	0	1	3584	4645	3673	5367	4887	15575	8764	3685	6282	3453
Order	RH01	RH02	RH03	RH04	RH05	RH06	RH07	RH08	RH09	RH10	RS01	RS02	RS03	RS04	RS05	RS06	RS07	RS08	RS09	RS10	RT01	RT02	RT03	RT04	RT05	RT06	RT07	RT08	RT09	RT10	NV01	NV02	NV03	NV04	NV05	NV06	NV07	NV08	NV09	NV10
Acetobacterales	596	698	436	352	476	222	231	231	157	101	526	509	443	221	530	163	163	115	179	153	0	0	144	0	0	0	1	0	2	0	336	715	488	275	197	1151	387	324	543	188
Acidobacteriabacterium	32	29	15	30	41	36	17	14	35	8	7	14	5	4	7	8	2	3	5	4	0	0	0	0	0	0	0	0	0	0	120	194	61	158	87	687	295	92	222	122
Ambiguous_taxa	4	3	38	56	40	49	42	45	26	8	17	23	41	33	72	30	32	41	32	18	0	0	0	0	0	0	0	0	0	0	0	0	1	0	0	9	0	0	0	2
Ardenticatenales	3	6	34	13	18	0	9	11	11	2	6	4	10	4	3	7	3	20	4	0	0	0	0	0	0	0	0	0	0	0	0	0	0	4	8	142	8	0	1	32
Armatimonadales	0	0	0	0	0	0	0	0	0	0	0	0	0	0	0	0	0	0	0	0	0	0	0	0	0	0	0	0	0	0	64	155	47	28	6	32	34	20	74	3
Azospirillales	720	832	482	305	488	395	205	265	169	148	566	576	493	218	335	359	151	144	177	223	0	2449	133	0	0	0	9	1	0	0	380	510	370	219	234	1514	438	295	503	380
Bacillales	3708	2937	1908	2399	962	5031	1225	1504	1978	1348	3242	3035	4223	1123	379	2113	887	364	425	1078	17105	22093	24944	51060	8976	6230	0	34770	1446	28631	615	396	777	944	855	29208	7649	607	2608	8031
bacterium	0	0	0	0	2	1	2	1	0	1	1	0	0	0	0	2	0	0	0	1	0	0	0	0	0	0	0	0	0	0	49	51	52	202	175	8	250	48	72	4
bacterium0319-6A14	0	0	1	0	2	4	0	1	1	1	0	4	0	0	0	0	0	0	0	0	0	0	0	0	0	0	0	0	0	0	164	152	189	42	57	34	98	59	154	6
Bdellovibrionales	34	39	39	24	31	29	20	19	29	16	60	49	82	12	20	54	13	6	29	32	0	0	0	0	0	0	0	0	0	0	52	34	44	33	15	166	117	47	103	45
Betaproteobacteriales	1101	1006	1567	5710	1301	2373	4024	2029	1351	938	1749	1734	1869	3786	834	2793	2903	1469	819	2631	49	8	590	1748	4	6	10	0	642	0	1537	1815	1316	1434	1063	11222	5188	1466	5599	2623
Blastocatellales	24	27	83	159	84	60	182	17	46	30	22	7	16	113	43	26	68	14	11	64	0	0	0	0	1	0	0	0	1	0	328	445	645	221	259	1099	1032	552	1173	237
C0119	3	2	7	7	7	2	0	1	7	2	0	2	0	0	0	0	0	0	2	0	0	0	0	0	0	0	0	0	0	0	349	161	161	38	73	174	409	86	284	77
Caldilineales	182	180	73	19	46	49	26	26	29	24	48	79	52	12	14	27	8	5	6	11	0	0	0	0	0	0	0	0	0	0	4	13	8	0	1	37	16	18	26	21
Caulobacterales	605	680	448	608	227	358	408	255	196	136	1062	1116	1088	651	281	457	427	216	250	301	9	3	6	3	31	0	127908	74	6	0	285	386	340	154	94	877	204	179	429	121
Chitinophagales	1894	1189	2554	3051	2776	3399	2879	2596	2800	1913	1893	1581	1761	3370	1504	2441	2689	1964	2983	2796	346	1	63	157	0	0	1	0	475	0	4886	4371	2789	1819	1450	4388	10988	3027	9425	1083
Chloroflexales	54	80	295	42	140	165	26	14	22	44	37	39	50	4	30	116	9	5	5	40	0	0	0	0	0	0	0	0	0	0	135	146	176	29	32	764	142	81	189	202
Chloroflexibacterium	18	27	30	16	30	22	28	19	12	7	24	15	19	25	59	17	16	10	4	7	0	0	0	0	0	0	0	0	0	0	0	0	4	9	7	86	10	0	6	11
Chthoniobacterales	751	659	714	1839	384	429	1275	519	250	124	359	438	391	902	277	375	532	186	172	329	0	0	0	0	0	0	0	0	0	0	3452	2561	1386	1154	938	1820	3312	919	3317	342
Clostridiales	0	1	1	0	0	0	2	1	0	0	0	4	0	0	1	0	0	0	0	0	1	3	2	3	3	52292	7485	1	1	5434	12	15	4	113	40	7	29	0	34	1
Corynebacteriales	1035	1079	562	221	288	394	111	169	152	144	502	536	415	118	291	178	77	38	128	127	792	1	0	127	8113	0	0	0	0	0	30	59	9	75	60	322	33	40	226	62
Cytophagales	3399	2444	3009	3024	1855	2506	3000	2610	2188	1428	3252	2876	3342	2560	1299	2342	2126	1691	2206	2128	2	633	0	0	0	0	0	0	0	0	1494	1420	1676	338	365	2961	3856	1196	2736	746
Dongiales	140	110	353	528	364	239	421	399	245	100	150	147	127	223	376	100	152	159	129	98	0	0	0	0	1	0	0	0	0	0	0	0	2	9	13	92	9	1	7	18
Elsterales	75	95	91	121	95	80	72	58	55	32	46	35	51	31	85	40	21	14	41	27	0	0	0	0	1	0	0	0	0	0	168	131	113	69	70	344	291	98	140	160
Enterobacteriales	50	29	5	1	0	0	1	2	1	0	24	29	26	6	0	1	7	1	0	6	1441	4544	211	942	2	1	0	90	1569	2931	0	0	1	0	2	0	0	1	0	0
Entotheonellales	22	7	17	20	12	35	13	4	26	6	1	1	3	1	0	0	0	0	4	3	0	0	0	0	0	0	0	0	0	0	22	18	18	19	28	87	42	22	9	35
Euzebyales	47	56	34	32	35	61	20	9	17	18	10	11	11	5	9	13	2	2	7	3	0	0	0	0	0	0	0	0	0	0	119	221	164	113	94	695	179	94	164	147
Fibrobacterales	173	166	257	926	154	204	759	830	220	60	206	120	223	387	132	128	452	269	127	190	0	0	0	0	0	0	0	0	0	0	1	22	3	5	0	28	1	1	6	5
Flavobacteriales	197	119	77	15	10	42	17	12	8	31	291	285	300	79	21	120	68	24	38	83	0	0	57	0	0	0	0	0	0	0	0	0	0	1	0	0	0	0	0	1
Frankiales	1092	1485	1364	1022	1332	1295	621	543	443	458	555	545	393	294	598	496	192	160	206	367	3	1	0	0	0	0	0	3	77	0	4050	9115	5977	3374	2007	22431	5744	3510	6212	2874
Gaiellales	332	397	360	655	506	466	362	253	418	190	122	88	107	70	128	161	44	30	99	55	0	0	1	0	0	0	0	33	0	0	2930	5913	2298	5959	3161	19650	7282	2410	6296	2770
GammaproteobacteriaIncertaeSedis	117	126	181	249	150	148	222	113	129	64	197	181	178	410	608	100	311	111	140	211	256	173	0	0	2	0	0	0	0	0	12	4	2	25	25	225	28	70	53	56
Gemmatales	52	54	77	95	67	79	68	76	60	22	26	25	38	30	44	33	16	19	19	11	0	0	0	0	0	0	0	0	0	0	118	199	133	296	165	498	247	129	359	98
Gemmatimonadales	93	93	142	192	183	109	166	110	136	45	34	35	48	33	58	47	18	19	34	29	0	0	0	0	0	0	0	0	0	0	141	167	91	173	154	1080	360	136	290	207
Glycomycetales	816	824	165	208	80	1893	194	455	407	863	1496	1400	1430	362	472	1642	275	422	930	990	189	0	0	0	0	0	0	0	0	0	0	0	0	0	0	10	0	0	0	1
IMCC26256	300	352	249	401	370	949	241	215	286	297	101	87	66	60	159	228	43	52	72	114	0	0	0	0	0	0	0	0	0	0	3833	7520	4297	7292	4883	17291	7441	2768	5132	2568
Kallotenuales	320	379	490	366	678	879	252	133	165	245	94	124	99	63	137	201	48	49	33	69	0	0	0	0	0	0	0	0	0	0	9132	9281	7082	3177	3763	6180	5242	5696	7188	2375
Kineosporiales	19	28	58	35	30	50	35	27	30	19	6	8	5	17	16	18	7	2	27	5	0	0	0	0	0	0	0	0	0	0	144	301	187	132	73	616	280	88	200	67
Lactobacillales	0	10	2	0	0	0	0	2	0	0	0	4	2	4	0	7	0	0	0	0	0	0	0	1	7	0	0	7123	1	0	0	3	8	0	0	0	36	1	0	0
Leptolyngbyales	0	0	0	0	0	0	0	0	0	0	0	0	0	0	0	0	0	0	0	0	0	0	0	0	0	0	0	0	0	0	105	40	2	0	0	0	80	242	94	3
Longimicrobiales	168	207	170	252	270	216	147	108	80	83	111	108	109	104	261	114	73	46	47	77	0	0	0	0	0	0	0	0	0	0	1328	2705	406	586	337	2268	1125	761	1000	365
Micrococcales	5149	5751	4241	6257	3466	7798	4425	2225	3382	3271	2759	2518	2168	3425	1239	4292	2457	1374	3225	3697	5415	11014	0	31	8	2	0	962	13	0	1005	1878	1634	840	656	21937	4171	942	2014	4588
Micromonosporales	1522	1630	1378	520	1649	751	414	812	519	253	1444	1426	1125	457	1864	452	306	352	570	392	121	1	0	12	0	0	0	372	0	0	381	651	317	225	139	1960	423	198	786	273
Microtrichales	368	412	357	393	371	353	240	151	177	176	250	221	202	193	321	127	114	75	86	133	0	0	8	0	0	0	0	0	0	0	410	1217	556	687	404	2933	861	414	839	396
Myxococcales	1406	1308	1702	1547	1855	671	1297	1173	687	286	860	819	912	644	788	295	478	457	296	312	0	283	0	0	0	0	0	0	0	0	1001	1001	744	657	542	2155	1476	349	1497	552
Nitrospirales	30	41	48	27	26	105	19	14	34	26	12	29	16	4	6	48	2	2	5	8	0	0	0	0	0	0	2	0	0	0	1425	1248	710	384	366	6152	1667	644	1228	2478
Nostocales	2	4	6	6	3	0	2	1	11	0	0	0	6	0	1	2	0	0	1	3	0	0	0	0	0	0	0	0	0	0	958	704	153	83	70	3623	1400	460	1182	2010
Oceanospirillales	27	19	17	35	14	19	19	18	14	4	18	33	13	21	16	7	20	7	8	6	0	0	0	0	0	0	0	0	0	0	1	0	38	0	3	16	0	12	4	11
Opitutales	556	473	452	447	270	348	414	573	310	184	685	828	815	621	614	395	497	311	369	350	226	0	0	0	0	0	0	0	0	0	53	58	36	3	10	350	45	26	149	62
Pasteurellales	0	0	0	0	0	0	0	0	0	0	0	0	0	0	0	0	0	0	0	0	0	0	0	0	0	0	0	126	803	0	3	8	0	0	0	0	0	0	0	0
Pedosphaerales	137	139	147	306	131	87	244	151	77	37	141	150	188	157	147	53	132	69	43	65	0	0	0	0	0	0	0	0	0	0	285	298	180	202	232	596	517	218	618	179
Pirellulales	672	718	274	244	234	173	188	282	160	69	273	490	366	170	140	119	73	62	83	60	0	0	0	0	0	0	0	2	0	0	185	146	126	212	186	886	339	233	655	303
Planctomycetales	15	12	22	29	29	7	43	30	18	3	15	16	18	56	30	8	22	6	7	17	0	0	0	0	0	0	0	1	0	0	0	0	0	0	0	37	0	0	140	3
Propionibacteriales	3015	3357	1553	4519	1417	5654	2857	1338	2584	2423	2357	2061	2044	2206	1564	2746	1568	708	1924	2166	37	0	12	0	499	8375	0	147	14	0	326	589	469	431	259	4032	545	272	532	683
Pseudomonadales	46	43	153	4	30	18	6	51	41	10	63	61	56	1	18	4	2	35	15	2	5588	3243	280	1082	0	0	2	437	2432	0	0	0	4	19	2	2	0	0	1	0
Pseudonocardiales	7321	8094	3123	5310	4830	16305	3883	5468	5121	6975	9502	8079	6990	7026	14156	16917	5457	3329	9110	13477	403	0	533	142	9896	111	1	972	943	0	130	250	380	296	198	1347	196	111	203	169
Puniceispirillales	52	66	40	72	93	47	51	32	62	31	9	20	31	12	40	11	12	5	19	11	0	0	0	0	0	0	0	0	0	0	91	65	87	121	115	489	202	107	240	155
Pyrinomonadales	92	102	196	101	170	183	85	106	95	83	23	17	30	28	38	63	13	11	14	34	0	0	0	0	0	0	0	0	0	0	2321	2516	1418	1926	1866	6246	4044	2510	3606	1262
RBG-13-54-9	1	1	2	0	6	2	0	5	6	0	0	0	0	0	0	2	0	0	0	0	0	0	0	0	0	0	0	0	0	0	39	17	10	144	142	88	77	26	34	25
Reyranellales	20	25	11	75	21	41	61	22	24	24	13	20	11	40	38	24	30	23	19	26	6	34	25	0	4	14	0	3	0	0	0	0	0	2	1	3	0	0	0	1
Rhizobiales	11778	11864	10498	12102	10082	10949	10629	8704	7750	5008	13954	15615	11579	13048	8354	8620	10051	6054	8140	9615	38	1172	635	557	8	3	12	157	15	0	6666	9823	7956	4935	3661	25453	8980	4866	12915	5412
Rhodobacterales	72	72	137	131	137	33	102	44	26	19	49	34	43	48	24	20	48	24	22	22	0	14	0	6	1	0	0	0	22	0	783	1136	920	381	255	3004	1058	582	1296	510
Rhodospirillales	8	14	5	4	20	0	8	1	11	2	5	1	1	2	8	0	0	0	0	0	0	0	0	0	0	0	0	0	0	0	153	83	98	77	72	168	270	90	225	51
Rickettsiales	174	152	76	71	8	318	45	27	174	92	271	316	283	241	35	397	165	46	387	228	0	0	0	0	0	0	0	0	0	0	0	0	0	0	0	0	0	0	0	0
Rubrobacterales	508	603	799	865	1121	1107	390	294	567	327	283	200	262	156	346	385	92	69	192	175	0	0	0	0	0	0	0	0	0	3	10134	10073	5220	6265	6988	14800	16110	7371	14928	3913
S085	22	29	27	22	22	19	22	6	12	10	6	15	7	7	6	7	10	5	3	3	0	0	0	0	0	0	0	0	0	0	37	76	63	46	64	134	52	67	135	43
Saccharimonadales	1472	1304	2025	2339	704	2556	2202	1994	836	1522	1354	1666	1272	5289	686	3092	3122	1109	2082	3369	0	0	0	0	0	0	3	0	0	0	722	716	247	454	468	749	1426	402	960	143
Salinisphaerales	22	16	47	114	14	25	132	95	62	14	9	14	8	54	11	4	40	23	19	20	389	0	0	0	0	0	0	0	0	0	0	0	0	0	0	0	0	0	0	2
SAR202clade	30	29	26	24	40	22	29	11	59	15	3	12	4	3	3	4	2	5	7	2	0	0	0	0	0	0	0	0	0	0	25	28	30	72	96	240	146	35	78	66
SBR1031	36	25	103	20	443	41	28	31	24	29	45	45	59	29	234	44	20	25	31	29	0	0	0	0	0	0	0	0	0	0	172	129	62	147	126	160	240	118	183	59
Selenomonadales	0	0	0	0	0	0	0	0	0	0	0	0	0	0	0	0	0	0	0	0	0	0	0	329	0	0	0	0	0	0	0	0	0	0	0	2	0	0	0	0
Sneathiellales	137	140	63	125	30	104	92	238	119	31	234	268	222	115	136	121	117	110	181	85	0	0	0	0	1	0	0	0	0	0	0	0	0	0	0	4	0	0	0	0
Solibacterales	368	404	449	550	696	538	441	392	311	227	174	229	197	178	211	189	124	91	89	128	0	0	0	0	0	0	0	0	0	0	719	726	687	305	450	1369	1196	649	1424	511
Solirubrobacterales	1361	1629	1067	1509	1294	1716	687	413	663	527	770	576	852	383	1001	706	259	144	341	358	0	0	0	0	3	0	0	0	0	0	3228	7006	2952	5944	3112	23630	9556	2711	6572	2672
Sphingobacteriales	429	294	209	101	91	156	92	57	78	71	556	442	521	178	61	253	165	62	74	221	0	872	0	0	0	0	0	0	0	0	54	52	37	20	14	219	191	29	214	55
Sphingomonadales	3255	3346	2689	4209	2389	2782	3536	2113	1729	1275	3342	3712	3267	2985	2358	2332	2359	1140	1252	2201	946	217	3	107	4	1	1	16	68	1	3300	5572	3431	2338	1450	13088	6697	2815	7538	2187
Steroidobacterales	1223	1051	1274	1126	1389	881	1125	1365	1161	328	1416	1422	1913	1197	1553	853	984	919	1031	885	0	0	0	205	1	0	0	66	1	4257	59	61	20	61	40	595	113	130	879	176
Streptomycetales	2488	2579	1721	2079	1020	7899	1518	2698	4383	4286	7015	5671	5083	4487	2277	15112	3699	4239	15460	11147	1	937	23	384	0	0	4	0	2	0	143	318	205	336	203	1676	179	175	357	270
Streptosporangiales	117	117	77	124	129	192	87	120	234	60	270	233	211	269	1075	81	207	125	164	105	0	0	0	0	0	0	0	0	0	0	7	26	9	22	33	199	10	11	17	38
Subgroup7	102	103	161	201	138	192	176	93	93	74	47	35	40	57	86	49	38	26	31	41	0	0	0	0	0	0	0	0	0	0	901	1298	510	530	462	4066	1516	436	1233	677
Tepidisphaerales	142	217	120	111	118	207	85	46	106	68	78	179	78	75	66	164	21	10	27	46	0	0	0	0	0	0	0	0	0	0	246	580	317	287	162	1504	273	151	424	156
Thalassobaculales	135	149	49	28	47	36	23	26	34	25	85	130	80	17	48	16	8	13	33	16	0	0	0	0	0	0	0	0	0	0	3	57	9	16	7	169	32	19	35	36
Thermoanaerobaculales	56	87	141	77	212	114	68	76	99	58	30	37	42	20	77	361	15	12	19	130	0	0	0	0	0	0	0	0	0	0	34	67	30	14	25	343	47	24	64	93
Thermobaculales	9	10	14	9	27	9	9	4	11	2	1	0	0	0	3	4	1	0	4	2	0	0	0	0	0	0	0	0	0	0	1686	1176	966	435	536	566	1661	424	1461	173
Thermomicrobiales	505	536	154	85	173	149	64	52	46	27	265	421	296	51	103	77	17	6	17	33	0	0	0	0	0	0	0	0	0	0	620	785	535	438	368	1658	637	432	687	403
Tistrellales	80	96	70	58	92	51	31	31	15	11	66	63	53	11	58	17	14	8	10	13	0	0	0	0	0	0	0	0	0	0	88	189	92	79	46	470	146	45	104	76
UnknownOrder	88	117	206	186	239	103	152	124	112	35	95	137	111	215	232	84	84	71	67	58	0	0	0	0	0	0	0	0	0	0	0	0	0	9	6	121	6	6	131	30
Xanthomonadales	108	74	25	62	7	83	37	28	43	52	141	137	127	77	3	53	62	13	32	53	0	0	0	0	0	0	0	0	0	2883	0	0	2	0	0	53	0	0	0	8
Unc. Orders	1363	1433	1559	2175	1894	2321	1716	955	1464	915	678	747	836	717	976	945	562	338	697	722	0	1	0	1	3	0	0	377	0	2	8960	14715	9096	14042	10854	44034	20508	8296	15700	8282
Family	RH01	RH02	RH03	RH04	RH05	RH06	RH07	RH08	RH09	RH10	RS01	RS02	RS03	RS04	RS05	RS06	RS07	RS08	RS09	RS10	RT01	RT02	RT03	RT04	RT05	RT06	RT07	RT08	RT09	RT10	NV01	NV02	NV03	NV04	NV05	NV06	NV07	NV08	NV09	NV10
Acetobacteraceae	596	698	436	352	476	222	231	231	157	101	526	509	443	221	530	163	163	115	179	153	0	0	144	0	0	0	1	0	2	0	336	715	488	275	197	1151	387	324	543	188
Acidobacteriabacterium	34	29	36	33	45	36	28	16	37	10	12	15	6	6	7	13	2	3	5	5	0	0	0	0	0	0	0	0	0	0	173	249	105	216	121	1252	481	133	361	193
AKIW781	182	190	351	238	495	560	161	79	138	140	55	86	57	42	92	118	18	16	23	45	0	0	0	0	0	0	0	0	0	0	9001	9202	7012	3110	3688	5975	5177	5625	7073	2272
AKYG1722	59	71	27	20	15	33	11	7	17	8	20	36	24	5	13	22	2	2	5	11	0	0	0	0	0	0	0	0	0	0	39	77	56	43	32	136	86	41	88	67
Alicyclobacillaceae	0	1	32	2	2	147	3	1	1	43	0	2	0	0	1	188	1	3	2	52	0	0	273	888	0	0	0	0	0	0	4	0	21	5	7	41	46	5	13	7
Anaerolineaceaebacterium	1	1	2	0	6	2	0	5	6	0	0	0	0	0	0	2	0	0	0	0	0	0	0	0	0	0	0	0	0	0	39	17	10	144	142	88	77	26	34	25
Archangiaceae	607	561	1018	441	801	244	356	248	245	91	197	181	258	120	122	87	100	51	70	80	0	0	0	0	0	0	0	0	0	0	389	391	126	105	107	391	607	72	464	69
Azospirillaceae	718	824	468	250	468	390	171	253	155	146	551	562	475	190	324	353	128	142	138	209	0	0	67	0	0	0	9	0	0	0	365	483	340	195	207	1287	406	282	470	328
Bacillaceae	2683	2005	1385	1463	548	3312	751	949	1353	896	2781	2486	3648	737	221	1196	650	179	227	661	12765	8586	23629	45189	165	5	0	31310	171	28629	296	186	153	543	450	18745	4540	309	1070	4079
Bacteriovoracaceae	22	21	12	11	15	12	10	12	7	3	24	22	23	4	3	13	3	1	3	1	0	0	0	0	0	0	0	0	0	0	9	3	5	5	1	57	31	8	6	19
Bdellovibrionaceae	12	18	27	13	16	17	10	7	22	13	36	27	59	8	17	41	10	5	26	31	0	0	0	0	0	0	0	0	0	0	43	31	39	28	14	109	86	39	97	26
Beijerinckiaceae	4125	4248	4754	3315	5427	3934	2722	2323	2357	1653	3146	3700	2534	2373	2999	2750	1807	1190	1492	2405	1	0	280	154	0	0	0	0	0	0	5266	7171	6486	3583	2716	19598	7166	3824	8860	4323
BIrii41	33	35	138	390	292	119	255	143	73	51	53	49	74	149	261	71	119	43	35	46	0	0	0	0	0	0	0	0	0	0	1	0	0	0	0	0	0	0	0	1
Blastocatellaceae	24	27	83	159	84	60	182	17	46	30	22	7	16	113	43	26	68	14	11	64	0	0	0	0	1	0	0	0	1	0	328	445	645	221	259	1099	1032	552	1173	237
Bogoriellaceae	82	121	25	44	30	23	15	16	10	20	26	18	24	10	6	11	14	4	10	9	0	0	0	0	0	0	0	0	0	0	4	30	18	23	10	271	27	25	24	21
Burkholderiaceae	937	858	1367	5421	1002	2173	3775	1834	1162	845	1691	1666	1796	3724	704	2708	2858	1432	767	2573	49	8	590	1748	4	6	10	0	642	0	607	885	818	440	306	7140	2933	484	3592	1523
Caldilineaceae	182	180	73	19	46	49	26	26	29	24	48	79	52	12	14	27	8	5	6	11	0	0	0	0	0	0	0	0	0	0	4	13	8	0	1	37	16	18	26	21
CandidatusSaccharibacteriabacterium	53	62	955	6	44	1	1	8	2	6	24	60	24	0	4	1	4	4	1	2	0	0	0	0	0	0	0	0	0	0	58	96	40	69	77	192	145	105	231	24
Carnobacteriaceae	0	2	1	0	0	0	0	0	0	0	0	0	0	0	0	0	0	0	0	0	0	0	0	1	0	0	0	6676	0	0	0	0	0	0	0	0	11	0	0	0
Caulobacteraceae	605	680	448	608	227	358	408	255	196	136	1062	1116	1088	651	281	457	427	216	250	301	9	3	6	3	31	0	127908	74	6	0	285	386	340	154	94	877	204	179	429	121
Cellulomonadaceae	42	38	78	39	71	73	27	41	17	19	28	29	17	11	23	31	16	22	10	26	0	0	0	0	0	0	0	0	0	0	138	377	275	121	34	787	283	97	198	103
Chitinophagaceae	1894	1189	2554	3051	2776	3399	2879	2596	2800	1913	1893	1581	1761	3370	1504	2441	2689	1964	2983	2796	346	1	63	157	0	0	1	0	475	0	4886	4371	2789	1819	1450	4388	10988	3027	9425	1083
Chloroflexibacterium	18	27	30	16	30	22	28	19	12	7	24	15	19	25	59	17	16	10	4	7	0	0	0	0	0	0	0	0	0	0	0	0	4	9	7	86	10	0	6	11
Chroococcidiopsaceae	0	0	5	2	0	0	0	0	2	0	0	0	1	0	1	2	0	0	0	3	0	0	0	0	0	0	0	0	0	0	283	163	29	9	12	3006	300	81	525	1717
Chthoniobacteraceae	751	659	714	1839	384	429	1275	519	250	124	359	438	391	902	277	375	532	186	172	329	0	0	0	0	0	0	0	0	0	0	3452	2561	1386	1154	938	1820	3312	919	3317	342
Corynebacteriaceae	0	0	0	0	0	0	0	0	0	0	0	0	0	0	0	0	0	0	0	0	790	1	0	127	8113	0	0	0	0	0	0	0	0	0	0	0	0	0	0	0
Crocinitomicaceae	42	35	51	14	4	37	8	4	8	31	64	62	73	39	14	94	43	19	33	65	0	0	57	0	0	0	0	0	0	0	0	0	0	1	0	0	0	0	0	0
Cyclobacteriaceae	84	63	78	81	74	244	62	16	158	75	131	91	162	81	136	190	68	29	170	114	0	0	0	0	0	0	0	0	0	0	59	52	59	13	16	45	193	41	263	31
Cytophagaceae	217	142	262	59	324	225	64	70	137	130	282	204	302	64	204	248	45	29	135	146	2	0	0	0	0	0	0	0	0	0	581	583	437	130	114	710	1512	381	943	151
D05-2	98	101	9	0	1	4	0	3	2	2	71	97	71	1	7	11	6	1	10	3	0	0	0	0	0	0	0	0	0	0	0	0	0	0	0	0	0	0	0	0
Devosiaceae	2952	2848	2094	2003	1473	1843	2095	1990	1771	1018	4556	5101	3600	3370	1194	2004	2517	1890	2511	2415	6	2	1	0	0	0	1	0	0	0	133	160	224	71	90	666	244	186	306	189
Dongiaceae	140	110	353	528	364	239	421	399	245	100	150	147	127	223	376	100	152	159	129	98	0	0	0	0	1	0	0	0	0	0	0	0	2	9	13	92	9	1	7	18
Enterobacteriaceae	50	29	5	1	0	0	1	2	1	0	24	29	26	6	0	1	7	1	0	6	1441	4544	211	942	2	1	0	90	1569	2931	0	0	1	0	2	0	0	1	0	0
Entotheonellaceae	22	7	17	20	12	35	13	4	26	6	1	1	3	1	0	0	0	0	4	3	0	0	0	0	0	0	0	0	0	0	22	18	18	19	28	87	42	22	9	35
Euzebyaceae	47	56	34	32	35	61	20	9	17	18	10	11	11	5	9	13	2	2	7	3	0	0	0	0	0	0	0	0	0	0	119	221	164	113	94	695	179	94	164	147
FamilyXI	0	1	1	0	0	0	2	1	0	0	0	0	0	0	1	0	0	0	0	0	1	1	0	2	2	52292	1	1	1	5432	12	15	4	109	40	7	29	0	32	1
FamilyXIII	0	0	0	0	0	0	0	0	0	0	0	4	0	0	0	0	0	0	0	0	0	2	2	1	1	0	7484	0	0	2	0	0	0	4	0	0	0	0	2	0
Fibrobacteraceae	173	166	257	926	154	204	759	830	220	60	206	120	223	387	132	128	452	269	127	190	0	0	0	0	0	0	0	0	0	0	1	22	3	5	0	28	1	1	6	5
Flavobacteriaceae	155	84	26	1	6	5	9	8	0	0	227	223	227	40	7	26	25	5	5	18	0	0	0	0	0	0	0	0	0	0	0	0	0	0	0	0	0	0	0	1
Frankiaceae	44	33	19	47	87	59	38	106	43	18	8	2	1	5	18	11	4	13	6	6	0	0	0	0	0	0	0	0	0	0	43	100	68	98	51	631	102	106	268	74
Gaiellaceae	11	2	2	10	5	6	3	2	6	0	2	0	2	0	4	1	1	0	0	0	0	0	0	0	0	0	0	21	0	0	17	27	11	19	12	136	43	16	21	25
Geminicoccaceae	80	96	70	58	92	51	31	31	15	11	66	63	53	11	58	17	14	8	10	13	0	0	0	0	0	0	0	0	0	0	88	189	92	79	46	470	146	45	104	76
Gemmataceae	52	54	77	95	67	79	68	76	60	22	26	25	38	30	44	33	16	19	19	11	0	0	0	0	0	0	0	0	0	0	118	199	133	296	165	498	247	129	359	98
Gemmatimonadaceae	93	93	142	192	183	109	166	110	136	45	34	35	48	33	58	47	18	19	34	29	0	0	0	0	0	0	0	0	0	0	141	167	91	173	154	1080	360	136	290	207
Geodermatophilaceae	984	1385	1252	844	1176	1120	485	368	351	365	506	507	378	249	528	436	166	119	147	300	0	1	0	0	0	0	0	0	77	0	3004	6696	4780	2515	1490	17540	3961	2676	4578	2324
Glycomycetaceae	816	824	165	208	80	1893	194	455	407	863	1496	1400	1430	362	472	1642	275	422	930	990	189	0	0	0	0	0	0	0	0	0	0	0	0	0	0	10	0	0	0	1
Haliangiaceae	389	376	242	205	482	67	250	381	88	45	331	309	291	94	286	28	66	187	62	55	0	283	0	0	0	0	0	0	0	0	44	71	32	28	24	301	31	21	63	42
Hymenobacteraceae	833	590	821	923	770	424	935	387	329	183	461	401	423	252	152	197	252	307	148	241	0	633	0	0	0	0	0	0	0	0	622	520	831	140	162	1557	1725	485	1077	432
Hyphomicrobiaceae	115	107	74	7	18	6	5	4	11	6	115	110	89	8	38	16	2	2	11	7	0	0	0	0	0	0	0	0	0	0	0	16	2	25	17	100	17	2	76	31
Iamiaceae	180	180	128	196	165	164	140	71	73	85	108	108	76	129	138	56	80	58	33	72	0	0	8	0	0	0	0	0	0	0	28	44	28	17	10	277	49	21	48	35
Ilumatobacteraceae	96	98	86	101	85	69	46	42	48	39	67	43	65	35	90	32	18	9	29	34	0	0	0	0	0	0	0	0	0	0	295	953	304	502	270	1121	609	250	535	159
Inquilinaceae	1	3	0	25	0	2	22	3	2	1	14	9	18	25	7	4	23	1	39	12	0	2449	66	0	0	0	0	1	0	0	0	0	0	0	0	5	0	0	0	2
Intrasporangiaceae	65	77	54	161	32	284	103	56	125	119	15	31	18	29	13	92	15	11	45	52	0	0	0	0	0	0	0	0	0	0	8	16	18	16	12	347	16	5	29	31
Kallotenuaceae	14	22	12	9	7	26	1	0	6	6	2	4	3	0	2	1	0	1	1	0	0	0	0	0	0	0	0	0	0	0	44	41	31	29	19	113	30	38	40	39
Kineosporiaceae	19	28	58	35	30	50	35	27	30	19	6	8	5	17	16	18	7	2	27	5	0	0	0	0	0	0	0	0	0	0	144	301	187	132	73	616	280	88	200	67
Leptolyngbyaceae	0	0	0	0	0	0	0	0	0	0	0	0	0	0	0	0	0	0	0	0	0	0	0	0	0	0	0	0	0	0	105	40	2	0	0	0	80	242	94	3
Longimicrobiaceae	168	207	170	252	270	216	147	108	80	83	111	108	109	104	261	114	73	46	47	77	0	0	0	0	0	0	0	0	0	0	1328	2705	406	586	337	2268	1125	761	1000	365
Microbacteriaceae	1659	1825	1659	814	1503	2158	507	489	605	832	1039	855	839	444	548	1012	368	232	369	668	1	654	0	25	1	2	0	0	10	0	314	540	498	206	136	1739	465	317	491	307
Micrococcaceae	2252	2547	2163	4005	1554	4077	2672	1376	2189	1611	926	826	725	1425	362	1673	987	781	1217	1423	0	0	0	5	7	0	0	384	3	0	487	763	718	447	441	18454	3270	447	1174	4053
Micromonosporaceae	1522	1630	1378	520	1649	751	414	812	519	253	1444	1426	1125	457	1864	452	306	352	570	392	121	1	0	12	0	0	0	372	0	0	381	651	317	225	139	1960	423	198	786	273
Microscillaceae	1417	959	1148	1771	396	1311	1732	1939	1444	906	1369	1319	1420	1994	624	1356	1604	1166	1675	1444	0	0	0	0	0	0	0	0	0	0	18	7	27	18	13	269	30	7	33	58
Microtrichaceae	28	53	19	30	35	29	12	10	9	7	13	6	6	0	9	10	1	0	3	5	0	0	0	0	0	0	0	0	0	0	16	62	65	30	19	345	50	62	59	43
Moraxellaceae	0	0	0	0	0	0	0	0	0	0	0	0	0	0	0	0	0	0	0	0	0	798	0	2	0	0	0	0	0	0	0	0	0	0	0	0	0	0	0	0
Mycobacteriaceae	1035	1079	562	221	288	394	111	169	152	144	502	536	415	118	291	178	77	38	128	127	2	0	0	0	0	0	0	0	0	0	30	59	9	75	60	322	33	40	226	62
Myxococcaceae	8	8	6	22	68	4	34	17	11	0	13	8	14	4	11	5	7	6	6	5	0	0	0	0	0	0	0	0	0	0	12	20	32	0	5	54	2	5	12	5
Nakamurellaceae	33	22	28	31	11	77	19	35	24	60	27	11	8	16	29	44	8	21	45	41	3	0	0	0	0	0	0	3	0	0	11	38	27	16	16	101	25	14	38	16
Nitrosomonadaceae	57	55	97	162	101	70	129	92	75	42	23	19	21	19	30	27	19	18	17	27	0	0	0	0	0	0	0	0	0	0	58	41	45	170	85	2413	341	118	381	610
Nitrospiraceae	30	41	48	27	26	105	19	14	34	26	12	29	16	4	6	48	2	2	5	8	0	0	0	0	0	0	2	0	0	0	1425	1248	710	384	366	6152	1667	644	1228	2478
Nocardioidaceae	2682	3004	1507	4466	1373	5601	2818	1291	2553	2394	2206	1891	1913	2187	1507	2724	1544	695	1892	2135	4	0	1	0	0	7613	0	140	3	0	326	574	467	415	251	3974	540	270	516	676
Opitutaceae	556	473	452	447	270	348	414	573	310	184	685	828	815	621	614	395	497	311	369	350	226	0	0	0	0	0	0	0	0	0	53	58	36	3	10	350	45	26	149	62
Paenibacillaceae	377	382	241	763	221	728	369	376	477	195	318	415	416	325	127	530	202	141	155	255	4017	9083	745	3290	6	0	0	3310	1107	0	211	94	115	269	276	7299	1509	199	564	3368
Pasteurellaceae	0	0	0	0	0	0	0	0	0	0	0	0	0	0	0	0	0	0	0	0	0	0	0	0	0	0	0	126	803	0	3	8	0	0	0	0	0	0	0	0
Pedosphaeraceae	137	139	147	306	131	87	244	151	77	37	141	150	188	157	147	53	132	69	43	65	0	0	0	0	0	0	0	0	0	0	285	298	180	202	232	596	517	218	618	179
Phaselicystidaceae	13	9	2	21	1	12	25	23	3	5	6	6	9	16	4	7	12	5	6	9	0	0	0	0	0	0	0	0	0	0	7	17	19	0	3	88	10	4	17	13
Phormidiaceae	0	0	0	0	0	0	0	0	0	0	0	0	0	0	0	0	0	0	0	0	0	0	0	0	0	0	0	0	0	0	458	341	3	0	6	1	16	32	3	5
Pirellulaceae	672	718	274	244	234	173	188	282	160	69	273	490	366	170	140	119	73	62	83	60	0	0	0	0	0	0	0	2	0	0	185	146	126	212	186	886	339	233	655	303
Planococcaceae	648	549	250	171	189	844	102	178	147	214	143	132	158	59	30	196	34	41	41	110	322	3658	172	1692	8802	0	0	148	167	2	97	102	488	127	121	3114	1539	94	952	577
Polyangiaceae	171	138	101	119	65	90	126	146	56	57	138	125	126	114	65	66	79	62	56	67	0	0	0	0	0	0	0	0	0	0	95	75	166	69	35	433	75	41	174	84
Promicromonosporaceae	1049	1143	262	1194	276	1183	1101	247	436	670	725	759	545	1506	287	1473	1057	324	1574	1519	5414	10360	0	1	0	0	0	578	0	0	54	152	107	27	23	339	110	51	98	73
Propionibacteriaceae	333	353	46	53	44	53	39	47	31	29	151	170	131	19	57	22	24	13	32	31	33	0	11	0	499	762	0	7	11	0	0	15	2	16	8	58	5	2	16	7
Pseudomonadaceae	46	43	153	4	30	18	6	51	41	10	63	61	56	1	18	4	2	35	15	2	5588	2445	280	1080	0	0	2	437	2432	0	0	0	4	19	2	2	0	0	1	0
Pseudonocardiaceae	7321	8094	3123	5310	4830	16305	3883	5468	5121	6975	9502	8079	6990	7026	14156	16917	5457	3329	9110	13477	403	0	533	142	9896	111	1	972	943	0	130	250	380	296	198	1347	196	111	203	169
PuniceispirillalesIncertaeSedis	52	66	40	72	93	47	51	32	62	31	9	20	31	12	40	11	12	5	19	11	0	0	0	0	0	0	0	0	0	0	91	65	87	121	115	489	202	107	240	155
Pyrinomonadaceae	92	102	196	101	170	183	85	106	95	83	23	17	30	28	38	63	13	11	14	34	0	0	0	0	0	0	0	0	0	0	2321	2516	1418	1926	1866	6246	4044	2510	3606	1262
Reyranellaceae	20	25	11	75	21	41	61	22	24	24	13	20	11	40	38	24	30	23	19	26	6	34	25	0	4	14	0	3	0	0	0	0	0	2	1	3	0	0	0	1
Rhizobiaceae	3470	3502	2227	5227	1425	3842	4468	3129	2620	1761	5213	5683	4463	6207	2226	3167	4847	2162	3242	4115	28	1169	345	403	7	0	4	157	13	0	45	104	83	26	27	381	72	44	1790	83
RhizobialesIncertaeSedis	99	115	212	290	233	204	259	217	143	79	143	165	129	256	397	139	179	139	206	135	0	0	0	0	0	1	0	0	0	0	3	1	7	19	18	134	33	29	114	43
Rhodanobacteraceae	28	25	8	1	5	1	0	5	8	0	76	84	75	3	0	0	2	2	1	1	0	0	0	0	0	0	0	0	0	0	0	0	2	0	0	53	0	0	0	8
Rhodobacteraceae	72	72	137	131	137	33	102	44	26	19	49	34	43	48	24	20	48	24	22	22	0	14	0	6	1	0	0	0	22	0	783	1136	920	381	255	3004	1058	582	1296	510
Rhodopirillaceae	8	14	5	4	20	0	8	1	11	2	5	1	1	2	8	0	0	0	0	0	0	0	0	0	0	0	0	0	0	0	153	83	98	77	72	168	270	90	225	51
Roseiflexaceae	54	80	295	42	140	165	26	14	22	44	37	39	50	4	30	116	9	5	5	40	0	0	0	0	0	0	0	0	0	0	135	146	176	29	32	764	142	81	189	202
Rubinisphaeraceae	15	12	22	29	29	7	43	30	18	3	15	16	18	56	30	8	22	6	7	17	0	0	0	0	0	0	0	1	0	0	0	0	0	0	0	37	0	0	140	3
Rubrobacteriaceae	508	603	799	865	1121	1107	390	294	567	327	283	200	262	156	346	385	92	69	192	175	0	0	0	0	0	0	0	0	0	3	10134	10073	5220	6265	6988	14800	16110	7371	14928	3913
Saccharimonadaceae	52	36	20	148	9	64	93	23	54	25	27	27	24	102	15	49	72	21	42	79	0	0	0	0	0	0	0	0	0	0	0	0	0	0	0	0	0	0	0	0
Sandaracinaceae	68	62	47	125	18	24	86	114	73	8	80	77	80	83	9	8	44	48	32	24	0	0	0	0	0	0	0	0	0	0	92	97	105	44	24	89	177	33	168	18
SM2D12	174	152	76	71	8	318	45	27	174	92	271	316	283	241	35	397	165	46	387	228	0	0	0	0	0	0	0	0	0	0	0	0	0	0	0	0	0	0	0	0
Sneathiellaceae	137	140	63	125	30	104	92	238	119	31	234	268	222	115	136	121	117	110	181	85	0	0	0	0	1	0	0	0	0	0	0	0	0	0	0	4	0	0	0	0
Solibacteraceae	368	404	449	550	696	538	441	392	311	227	174	229	197	178	211	189	124	91	89	128	0	0	0	0	0	0	0	0	0	0	719	726	687	305	450	1369	1196	649	1424	511
Solimonadaceae	22	16	47	114	14	25	132	95	62	14	9	14	8	54	11	4	40	23	19	20	389	0	0	0	0	0	0	0	0	0	0	0	0	0	0	0	0	0	0	2
Solirubrobacteraceae	834	1047	650	866	743	1020	375	267	414	344	480	366	560	282	679	451	166	104	270	257	0	0	0	0	2	0	0	0	0	0	1948	4494	1948	3328	1731	13914	5465	1400	3738	1498
Sphingobacteriaceae	420	281	205	88	78	154	74	42	67	69	547	433	514	167	51	252	157	52	67	216	0	872	0	0	0	0	0	0	0	0	43	35	16	3	6	35	127	15	98	18
Sphingomonadaceae	3255	3346	2689	4209	2389	2782	3536	2113	1729	1275	3342	3712	3267	2985	2358	2332	2359	1140	1252	2201	946	217	3	107	4	1	1	16	68	1	3300	5572	3431	2338	1450	13088	6697	2815	7538	2187
Spirosomaceae	848	690	700	190	291	302	207	198	120	134	1009	861	1035	169	183	351	157	160	78	183	0	0	0	0	0	0	0	0	0	0	214	258	322	37	60	380	396	282	420	74
Sporichthyaceae	6	7	13	3	12	12	0	5	6	6	4	0	3	2	6	1	3	2	3	2	0	0	0	0	0	0	0	0	0	0	250	508	108	169	116	435	268	77	167	40
SS1-B-06-26	27	19	17	35	14	19	19	18	14	4	18	33	13	21	16	7	20	7	8	6	0	0	0	0	0	0	0	0	0	0	1	0	38	0	3	16	0	12	4	11
Staphylococcaceae	0	0	0	0	2	0	0	0	0	0	0	0	1	2	0	3	0	0	0	0	1	766	125	1	3	6225	0	2	1	0	7	14	0	0	1	9	15	0	9	0
Steroidobacteraceae	1223	1051	1274	1126	1389	881	1125	1365	1161	328	1416	1422	1913	1197	1553	853	984	919	1031	885	0	0	0	205	1	0	0	66	1	4257	59	61	20	61	40	595	113	130	879	176
Streptococcaceae	0	8	1	0	0	0	0	2	0	0	0	4	2	4	0	7	0	0	0	0	0	0	0	0	7	0	0	447	1	0	0	3	8	0	0	0	25	1	0	0
Streptomycetaceae	2488	2579	1721	2079	1020	7899	1518	2698	4383	4286	7015	5671	5083	4487	2277	15112	3699	4239	15460	11147	1	937	23	384	0	0	4	0	2	0	143	318	205	336	203	1676	179	175	357	270
Streptosporangiaceae	73	67	35	72	50	110	65	89	49	35	112	91	93	64	72	65	73	59	57	43	0	0	0	0	0	0	0	0	0	0	7	18	4	22	30	116	2	5	15	28
Thermoanaerobaculaceae	56	87	141	77	212	114	68	76	99	58	30	37	42	20	77	361	15	12	19	130	0	0	0	0	0	0	0	0	0	0	34	67	30	14	25	343	47	24	64	93
Thermobaculaceae	9	10	14	9	27	9	9	4	11	2	1	0	0	0	3	4	1	0	4	2	0	0	0	0	0	0	0	0	0	0	1686	1176	966	435	536	566	1661	424	1461	173
Thermomicrobiaceae	1	1	2	0	1	1	2	2	0	0	0	0	0	0	0	0	0	0	0	0	0	0	0	0	0	0	0	0	0	0	40	19	36	5	10	112	27	27	63	45
Thermomonosporaceae	44	50	42	52	79	82	22	31	185	25	158	142	118	205	1003	16	134	66	107	62	0	0	0	0	0	0	0	0	0	0	0	8	5	0	3	83	8	6	2	10
TRA3-20	107	93	103	127	198	130	120	103	114	51	35	49	52	43	100	58	26	19	35	31	0	0	0	0	0	0	0	0	0	0	872	889	453	824	672	1669	1914	864	1626	490
UnknownFamily	205	243	387	435	389	251	374	237	241	99	292	318	289	625	840	184	395	182	207	269	256	173	0	0	2	0	0	0	0	0	12	4	2	34	31	346	34	76	184	86
Veillonellaceae	0	0	0	0	0	0	0	0	0	0	0	0	0	0	0	0	0	0	0	0	0	0	0	329	0	0	0	0	0	0	0	0	0	0	0	2	0	0	0	0
WD2101soilgroup	142	217	120	111	118	207	85	46	106	68	78	179	78	75	66	164	21	10	27	46	0	0	0	0	0	0	0	0	0	0	246	580	317	287	162	1504	273	151	424	156
Xanthobacteraceae	467	426	651	883	716	593	825	853	590	309	554	583	539	778	1263	397	648	633	579	434	3	1	9	0	1	2	7	0	2	0	38	79	71	73	66	554	62	52	173	92
Xanthomonadaceae	80	49	17	61	2	82	37	23	35	52	65	53	52	74	3	53	60	11	31	52	0	0	0	0	0	0	0	0	0	2883	0	0	0	0	0	0	0	0	0	0
Unc. Families	5525	5817	5221	7533	6235	8528	5842	4277	4053	3657	3305	3777	3409	6565	3293	5156	4096	1845	3335	4636	0	1	1	1	5	0	3	389	0	2	22755	38960	21238	34217	23747	108316	48690	18402	37887	18262
Genus	RH01	RH02	RH03	RH04	RH05	RH06	RH07	RH08	RH09	RH10	RS01	RS02	RS03	RS04	RS05	RS06	RS07	RS08	RS09	RS10	RT01	RT02	RT03	RT04	RT05	RT06	RT07	RT08	RT09	RT10	NV01	NV02	NV03	NV04	NV05	NV06	NV07	NV08	NV09	NV10
Acidibacter	117	126	181	249	150	148	222	113	129	64	197	181	178	410	608	100	311	111	140	211	256	173	0	0	2	0	0	0	0	0	12	4	2	25	25	225	28	70	53	56
Acidobacteriabacterium	34	29	36	33	45	36	28	16	37	10	12	15	6	6	7	13	2	3	5	5	0	0	0	0	0	0	0	0	0	0	173	249	105	216	121	1252	481	133	361	193
Acidovorax	6	4	2	18	2	4	14	7	9	4	0	0	0	6	1	1	0	1	0	2	0	0	0	0	0	0	0	0	0	0	1	0	14	0	0	239	25	3	4	36
Acinetobacter	0	0	0	0	0	0	0	0	0	0	0	0	0	0	0	0	0	0	0	0	0	798	0	2	0	0	0	0	0	0	0	0	0	0	0	0	0	0	0	0
Actinokineospora	293	242	23	1	1	4	1	4	2	3	90	83	79	3	2	7	3	1	4	3	5	0	0	0	1046	0	0	0	0	0	0	0	0	0	0	0	0	0	0	0
Actinomadura	23	23	14	29	22	74	15	1	159	23	10	13	10	8	21	13	15	17	60	12	0	0	0	0	0	0	0	0	0	0	0	8	5	0	1	71	6	5	2	10
Actinomycetospora	32	30	9	0	3	8	0	0	0	4	22	26	20	2	3	7	0	0	0	1	0	0	0	0	0	0	0	0	0	0	22	42	26	10	6	46	25	18	27	4
Actinophytocola	872	1037	418	278	164	1369	155	223	185	493	824	826	712	709	1875	918	442	440	355	594	2	0	75	0	1	0	0	603	0	0	1	2	4	5	9	67	0	1	1	10
Actinoplanes	65	67	99	60	45	49	62	9	23	20	61	44	49	26	76	83	31	5	72	43	0	0	0	0	0	0	0	73	0	0	114	169	101	58	39	236	107	46	164	21
Adhaeribacter	821	584	744	909	759	423	923	380	329	182	435	385	399	240	149	197	237	288	144	231	0	0	0	0	0	0	0	0	0	0	620	520	822	140	161	1555	1712	485	1059	428
Agromyces	311	394	204	83	28	584	53	15	77	221	233	172	192	45	30	319	33	11	40	132	0	637	0	0	0	0	0	0	0	0	2	10	0	6	3	6	0	0	1	0
Allorhizobium	683	692	428	1250	77	1493	966	110	120	583	1498	1617	1291	1179	139	1097	900	182	334	988	0	1134	340	386	2	0	3	140	2	0	0	0	15	0	3	26	0	0	1	5
Altererythrobacter	236	240	242	498	271	302	481	239	347	159	467	444	372	583	360	205	449	219	275	315	0	0	1	0	1	0	1	0	0	0	24	62	118	14	22	179	58	58	106	30
Ambiguous_taxa	2967	3211	2867	3725	2415	3621	2488	1883	1810	1340	1938	1851	1476	1610	1846	1519	1078	927	1186	1347	117	1	0	15	0	0	0	326	0	0	564	894	678	435	414	15586	2901	508	1430	3604
Ammoniphilus	162	148	96	358	127	336	202	137	285	111	65	75	91	53	52	144	36	23	59	53	2050	4878	117	235	4	0	0	397	0	0	160	50	89	214	213	6769	1370	176	381	3261
Amycolatopsis	31	29	10	121	16	27	70	6	1	20	57	59	48	95	28	41	79	3	7	64	0	0	0	0	0	0	0	0	0	0	1	0	3	0	2	6	0	0	0	0
Anaerococcus	0	0	1	0	0	0	0	0	0	0	0	0	0	0	1	0	0	0	0	0	0	1	0	2	1	24820	0	0	1	0	6	0	1	16	9	7	20	0	14	0
Anaerolineaceaebacterium	1	1	2	0	6	2	0	5	6	0	0	0	0	0	0	2	0	0	0	0	0	0	0	0	0	0	0	0	0	0	39	17	10	144	142	88	77	26	34	25
Aquabacterium	0	2	1	20	5	10	9	6	10	3	1	1	0	5	3	2	1	2	3	1	0	0	0	0	0	0	0	0	0	0	8	8	2	7	7	205	43	4	4	21
Arcticibacter	104	48	171	86	73	146	72	40	67	68	175	152	164	159	45	232	143	40	65	208	0	0	0	0	0	0	0	0	0	0	43	35	16	3	6	35	127	15	98	18
Arthrobacter	216	274	163	145	103	221	92	63	154	88	88	77	86	37	48	104	51	34	84	86	0	0	0	0	0	0	0	0	0	0	66	120	106	63	40	2978	524	57	132	441
Asticcacaulis	24	10	39	70	4	7	58	11	16	0	43	43	51	138	19	5	97	13	28	33	0	0	0	0	0	0	0	0	0	0	0	0	1	0	0	0	0	0	4	0
Azospirillum	125	107	154	59	59	134	34	125	56	62	182	211	183	60	44	214	41	66	62	115	0	0	0	0	0	0	1	0	0	0	4	19	34	2	5	91	18	8	6	17
Azotobacter	35	31	153	4	30	17	4	38	41	10	14	6	8	0	15	1	1	1	10	2	0	0	0	0	0	0	0	0	0	0	0	0	0	19	2	2	0	0	1	0
Bacillus	2407	1826	1339	1454	538	3284	745	941	1331	880	2695	2408	3540	723	216	1176	642	174	215	655	12765	8586	23629	45188	165	5	0	31091	171	28629	288	182	152	539	442	18722	4540	304	1048	4078
bacterium	57	42	27	158	14	75	98	27	60	30	28	27	24	102	18	49	72	23	42	79	0	0	0	0	0	0	0	0	0	0	44	78	47	72	47	334	98	34	88	44
Bdellovibrio	12	18	27	13	16	17	10	7	22	13	36	27	59	8	17	41	10	5	26	31	0	0	0	0	0	0	0	0	0	0	43	31	39	28	14	109	86	39	97	26
Blastocatella	18	16	66	21	62	50	24	11	42	20	14	3	11	7	29	14	10	8	4	18	0	0	0	0	1	0	0	0	1	0	121	177	345	133	130	709	371	275	573	136
Blastococcus	293	445	453	288	421	398	158	143	122	124	165	180	138	101	192	162	61	60	46	109	0	0	0	0	0	0	0	0	77	0	1069	2423	1805	874	504	6296	1702	1051	1856	924
Bradyrhizobium	49	34	132	317	81	97	306	182	143	49	79	88	82	293	206	67	249	162	96	120	0	0	3	0	0	2	0	0	2	0	2	2	4	7	3	30	1	0	17	5
Brevibacillus	10	20	0	3	1	11	0	2	1	0	17	14	18	0	2	3	0	0	0	0	58	1173	110	60	0	0	0	187	952	0	6	0	0	3	3	27	3	1	14	1
Brevundimonas	295	275	123	53	27	23	30	31	34	9	473	466	532	80	51	185	32	52	61	24	4	0	5	0	19	0	0	71	4	0	0	9	0	0	0	14	0	0	0	3
Bryobacter	360	397	443	540	689	533	429	386	303	227	173	229	194	173	209	188	122	91	85	128	0	0	0	0	0	0	0	0	0	0	645	711	640	260	368	1274	1107	610	1254	444
CandidatusAlysiosphaera	23	20	15	25	34	37	6	6	8	5	4	10	13	1	9	5	0	0	2	3	0	0	0	0	0	0	0	0	0	0	53	127	40	39	27	263	65	25	71	39
CandidatusEntotheonella	22	7	17	20	12	35	13	4	26	6	1	1	3	1	0	0	0	0	4	3	0	0	0	0	0	0	0	0	0	0	22	18	18	19	28	87	42	22	9	35
CandidatusSaccharibacteriabacterium	53	62	955	6	44	1	1	8	2	6	24	60	24	0	4	1	4	4	1	2	0	0	0	0	0	0	0	0	0	0	58	96	40	69	77	192	145	105	231	24
CandidatusSolibacter	8	7	6	10	7	5	12	6	8	0	1	0	3	5	2	1	2	0	4	0	0	0	0	0	0	0	0	0	0	0	74	15	47	45	82	95	89	39	170	67
CandidatusUdaeobacter	6	10	2	9	32	15	4	1	2	3	6	1	4	3	13	8	0	0	2	2	0	0	0	0	0	0	0	0	0	0	3000	2289	1138	1001	745	1044	2477	745	2609	184
Catenuloplanes	112	140	108	37	295	66	39	20	45	15	54	56	29	17	116	11	9	9	24	23	0	0	0	0	0	0	0	0	0	0	22	25	12	14	1	80	15	3	31	19
Caulobacter	13	20	18	119	9	33	63	25	12	8	57	74	41	70	14	22	51	33	21	24	5	3	1	3	12	0	127906	3	0	0	46	34	15	6	2	35	28	15	20	10
Cellulomonas	42	38	78	39	71	73	27	41	17	19	28	29	17	11	23	31	16	22	10	26	0	0	0	0	0	0	0	0	0	0	138	377	275	121	34	787	283	97	198	103
Chitinophaga	219	145	125	624	181	654	502	398	405	379	450	365	418	1016	368	423	792	352	1091	718	346	0	0	157	0	0	0	0	475	0	0	0	0	3	0	0	0	0	0	1
Chloroflexibacterium	30	31	45	24	51	47	41	25	21	13	26	17	22	26	67	26	20	10	5	8	0	0	0	0	0	0	0	0	0	0	331	475	260	148	115	549	285	125	258	131
Chthoniobacter	745	649	712	1830	352	414	1271	518	248	121	353	437	387	899	264	367	532	186	170	327	0	0	0	0	0	0	0	0	0	0	452	272	248	153	193	776	835	174	708	158
Cnuella	33	21	30	9	84	1	14	17	8	0	16	17	21	6	42	3	7	8	3	3	0	0	0	0	0	0	0	0	0	0	6	2	1	0	3	12	7	1	3	4
Cohnella	5	3	5	15	10	14	5	13	4	0	4	0	3	7	6	5	13	8	1	3	0	0	0	0	2	0	0	429	0	0	0	1	0	5	6	19	0	0	2	0
Conexibacter	15	21	15	17	15	44	14	7	6	13	3	3	8	9	20	15	3	0	4	3	0	0	0	0	0	0	0	0	0	0	72	165	78	217	91	1020	376	97	232	97
Constrictibacter	52	66	40	72	93	47	51	32	62	31	9	20	31	12	40	11	12	5	19	11	0	0	0	0	0	0	0	0	0	0	91	65	87	121	115	489	202	107	240	155
Corynebacterium1	0	0	0	0	0	0	0	0	0	0	0	0	0	0	0	0	0	0	0	0	790	1	0	127	8113	0	0	0	0	0	0	0	0	0	0	0	0	0	0	0
Craurococcus	3	9	19	4	13	1	2	3	0	3	1	2	2	0	4	4	2	0	0	1	0	0	0	0	0	0	0	0	0	0	187	479	258	148	96	459	156	151	247	52
Crossiella	25	33	22	8	13	22	9	1	2	2	15	4	12	2	10	3	1	0	1	7	0	0	0	0	0	0	0	0	0	0	38	49	49	30	15	230	38	25	61	26
Cupriavidus	41	53	41	1	2	101	3	10	11	33	103	87	112	5	24	217	3	5	55	104	41	0	545	1748	0	0	0	0	0	0	0	10	0	0	0	120	0	0	0	25
Cutibacterium	0	7	0	0	0	0	0	0	0	0	0	0	0	3	2	1	0	0	0	0	33	0	11	0	499	762	0	7	11	0	0	8	2	4	2	7	4	1	4	1
Cytophaga	0	0	0	0	0	0	0	0	0	0	0	0	0	0	0	0	0	0	0	0	0	0	0	0	0	0	0	0	0	0	26	6	15	7	3	25	217	7	44	10
Dactylosporangium	2	2	0	0	0	0	0	0	0	0	0	0	0	0	1	4	0	0	0	4	0	0	0	0	0	0	0	0	0	0	0	0	0	0	0	447	18	0	1	70
Defluviicoccus	8	14	5	4	20	0	8	1	11	2	5	1	1	2	8	0	0	0	0	0	0	0	0	0	0	0	0	0	0	0	153	83	98	77	72	168	270	90	225	51
Desertibacter	21	22	17	29	24	47	27	13	8	15	29	25	26	36	55	42	13	5	18	19	0	0	0	0	0	0	0	0	0	0	2	3	0	4	7	71	21	4	9	29
Devosia	2803	2752	2083	2003	1472	1843	2094	1990	1771	1018	4464	4976	3488	3368	1194	2004	2516	1890	2511	2412	6	2	1	0	0	0	1	0	0	0	133	160	224	71	90	666	244	186	306	189
Domibacillus	615	509	205	164	155	819	97	137	81	209	111	103	131	54	29	187	33	26	22	102	322	2519	172	1692	8802	0	0	148	167	2	74	77	70	100	97	399	384	40	427	97
Dongia	140	110	353	528	364	239	421	399	245	100	150	147	127	223	376	100	152	159	129	98	0	0	0	0	1	0	0	0	0	0	0	0	2	9	13	92	9	1	7	18
Ellin6067	12	11	30	38	25	29	24	32	18	14	8	2	6	6	17	6	6	2	8	17	0	0	0	0	0	0	0	0	0	0	0	0	2	17	6	43	5	1	0	2
Ensifer	1798	1780	1473	3479	1218	1680	2988	2697	2197	801	2716	2846	2313	4387	1749	1598	3469	1777	2538	2503	2	23	5	11	0	0	0	1	6	0	43	101	64	23	23	263	71	41	1215	52
Enterobacter	4	1	1	0	0	0	0	2	1	0	2	0	1	6	0	0	7	1	0	6	1053	3154	139	801	2	1	0	19	324	991	0	0	1	0	1	0	0	1	0	0
Ezakiella	0	1	0	0	0	0	2	1	0	0	0	0	0	0	0	0	0	0	0	0	1	0	0	0	1	27472	1	1	0	5432	6	15	3	93	31	0	9	0	18	1
Ferrovibrio	137	140	63	125	30	104	92	238	119	31	234	268	222	115	136	121	117	110	181	85	0	0	0	0	1	0	0	0	0	0	0	0	0	0	0	4	0	0	0	0
Ferruginibacter	0	0	0	0	0	0	0	0	0	0	0	0	0	0	0	0	0	0	0	0	0	0	0	0	0	0	0	0	0	0	42	61	9	14	26	1	153	23	121	0
Fictibacillus	70	42	31	0	10	28	5	8	22	13	17	8	45	13	5	15	2	5	12	6	0	0	0	1	0	0	0	219	0	0	8	4	1	4	8	23	0	5	22	1
Fimbriiglobus	10	12	13	4	10	0	3	8	6	0	2	3	3	2	2	3	0	1	5	1	0	0	0	0	0	0	0	0	0	0	22	28	29	64	25	62	10	11	71	15
Flavisolibacter	172	135	314	440	369	396	515	437	426	252	141	97	148	218	145	219	207	120	152	229	0	0	0	0	0	0	0	0	0	0	773	493	614	385	304	1320	1958	462	1699	308
Flavitalea	210	140	109	135	93	242	114	100	183	144	155	154	136	98	120	232	73	69	202	142	0	0	0	0	0	0	0	0	0	0	0	0	20	9	0	38	13	8	20	10
Flavobacterium	155	84	26	1	6	5	9	8	0	0	227	223	227	40	7	26	25	5	5	18	0	0	0	0	0	0	0	0	0	0	0	0	0	0	0	0	0	0	0	1
Fluviicola	42	35	51	14	4	37	8	4	8	31	64	62	73	39	14	94	43	19	33	65	0	0	57	0	0	0	0	0	0	0	0	0	0	1	0	0	0	0	0	0
Gaiella	11	2	2	10	5	6	3	2	6	0	2	0	2	0	4	1	1	0	0	0	0	0	0	0	0	0	0	21	0	0	17	27	11	19	12	136	43	16	21	25
Geminicoccus	55	62	51	23	54	13	18	25	7	6	61	49	37	9	47	12	14	8	8	10	0	0	0	0	0	0	0	0	0	0	14	12	46	9	8	72	23	6	15	14
Gemmata	8	9	26	41	14	13	33	47	18	2	16	12	20	17	15	10	12	15	6	5	0	0	0	0	0	0	0	0	0	0	0	0	0	0	0	11	0	1	6	3
Gemmatimonadetesbacterium	33	53	27	11	38	16	14	9	8	4	8	25	16	6	22	12	2	5	4	6	0	0	0	0	0	0	0	0	0	0	116	273	76	185	84	537	168	163	185	94
Gemmatimonas	0	0	1	3	0	1	0	0	0	0	0	0	0	0	0	0	0	0	0	0	0	0	0	0	0	0	0	0	0	0	27	24	20	41	41	109	52	19	34	13
Gemmatirosa	3	3	1	3	2	0	1	0	1	0	0	0	1	0	1	2	0	0	1	1	0	0	0	0	0	0	0	0	0	0	12	21	8	22	14	113	41	16	45	14
Geodermatophilus	650	897	642	515	663	686	305	192	216	224	309	307	225	132	300	251	90	51	94	170	0	1	0	0	0	0	0	0	0	0	1561	3650	2435	1405	837	9909	1680	1360	2283	1223
Georgenia	82	121	25	44	30	23	15	16	10	20	26	18	24	10	6	11	14	4	10	9	0	0	0	0	0	0	0	0	0	0	4	30	18	23	10	271	27	25	24	21
Glycomyces	816	824	165	208	80	1893	194	455	407	863	1496	1400	1430	362	472	1642	275	422	930	990	189	0	0	0	0	0	0	0	0	0	0	0	0	0	0	10	0	0	0	1
Haemophilus	0	0	0	0	0	0	0	0	0	0	0	0	0	0	0	0	0	0	0	0	0	0	0	0	0	0	0	126	803	0	3	8	0	0	0	0	0	0	0	0
Haliangium	389	376	242	205	482	67	250	381	88	45	331	309	291	94	286	28	66	187	62	55	0	283	0	0	0	0	0	0	0	0	44	71	32	28	24	301	31	21	63	42
Iamia	180	180	128	196	165	164	140	71	73	85	108	108	76	129	138	56	80	58	33	72	0	0	8	0	0	0	0	0	0	0	28	44	28	17	10	277	49	21	48	35
IMCC26134	1	0	10	50	0	2	56	24	2	2	18	12	5	41	2	13	41	24	16	29	0	0	0	0	0	0	0	0	0	0	0	0	0	0	0	0	0	0	0	0
Inquilinus	1	3	0	25	0	2	22	3	2	1	14	9	18	25	7	4	23	1	39	12	0	2449	66	0	0	0	0	1	0	0	0	0	0	0	0	5	0	0	0	2
Isoptericola	513	515	194	158	270	385	136	101	92	180	286	320	232	201	141	252	150	153	135	261	0	29	0	1	0	0	0	0	0	0	54	151	107	27	23	338	110	51	98	73
Janibacter	65	77	54	161	32	284	103	56	125	119	15	31	18	29	13	92	15	11	45	52	0	0	0	0	0	0	0	0	0	0	8	16	18	16	12	347	16	5	29	31
Jatrophihabitans	44	33	19	47	87	59	38	106	43	18	8	2	1	5	18	11	4	13	6	6	0	0	0	0	0	0	0	0	0	0	43	100	68	98	51	631	102	106	268	74
Jiangella	333	346	46	53	44	53	39	47	31	29	151	170	131	16	55	21	24	13	32	31	0	0	0	0	0	0	0	0	0	0	0	7	0	12	6	51	1	1	12	6
Kallotenue	14	22	12	9	7	26	1	0	6	6	2	4	3	0	2	1	0	1	1	0	0	0	0	0	0	0	0	0	0	0	44	41	31	29	19	113	30	38	40	39
Kibdelosporangium	21	28	85	28	17	6	23	14	7	6	50	73	51	46	121	13	33	25	17	25	91	0	243	120	0	0	0	144	0	0	2	4	5	44	32	18	13	5	14	0
Kineococcus	0	0	17	2	3	2	4	3	2	5	0	2	1	4	4	0	0	0	2	0	0	0	0	0	0	0	0	0	0	0	43	127	50	33	26	147	82	21	79	11
Klugiella	79	84	125	32	52	42	12	20	25	27	60	54	50	18	25	22	10	7	12	30	1	0	0	1	0	2	0	0	2	0	82	143	86	44	17	287	257	37	97	49
Kocuria	73	85	94	99	41	156	62	37	126	89	23	19	18	39	13	81	24	23	104	74	0	0	0	0	7	0	0	0	3	0	31	71	114	47	27	802	78	26	70	126
Kosakonia	0	0	0	0	0	0	0	0	0	0	0	0	0	0	0	0	0	0	0	0	262	1	15	35	0	0	0	70	0	0	0	0	0	0	0	0	0	0	0	0
Krasilnikovia	91	114	55	76	174	90	47	18	45	21	27	29	24	14	70	20	12	4	17	16	3	0	0	0	0	0	0	0	0	0	2	10	2	10	4	89	13	2	8	3
Kribbella	434	509	161	544	201	1050	397	261	477	420	357	359	300	189	174	594	123	78	339	391	1	0	0	0	0	0	0	0	0	0	7	23	6	60	47	190	46	5	41	44
Lacunisphaera	8	6	15	24	3	27	28	76	12	12	13	10	15	41	2	19	44	55	17	34	0	0	0	0	0	0	0	0	0	0	0	0	0	0	0	0	0	0	0	0
Larkinella	2	0	183	2	35	0	5	38	7	1	21	11	25	0	26	1	1	21	8	3	0	0	0	0	0	0	0	0	0	0	0	0	0	0	0	0	0	0	0	0
Lautropia	2	4	1	6	3	6	1	5	0	0	2	0	4	0	1	0	0	0	1	0	0	0	0	0	0	0	0	0	0	0	14	30	8	42	4	232	65	12	39	20
Lechevalieria	22	32	10	47	16	92	25	35	27	36	15	26	11	32	29	50	33	9	47	64	0	0	0	0	5	7	0	0	0	0	0	0	0	0	0	0	0	0	0	0
Limnobacter	0	0	2	0	6	3	0	0	0	0	0	0	0	0	0	0	0	0	0	0	0	0	0	0	0	0	0	0	0	0	65	140	87	35	25	184	130	63	158	33
Longimicrobium	0	0	3	4	5	2	1	0	2	0	0	0	1	1	0	0	0	0	0	0	0	0	0	0	0	0	0	0	0	0	783	1765	80	167	75	188	108	11	296	28
Luteimonas	77	49	13	3	0	5	0	12	2	1	53	42	40	2	3	8	1	2	0	0	0	0	0	0	0	0	0	0	0	0	0	0	0	0	0	0	0	0	0	0
Lysinibacillus	27	37	12	0	2	20	4	1	64	5	28	29	25	0	0	8	1	1	13	6	0	1138	0	0	0	0	0	0	0	0	3	0	8	4	4	2109	710	18	61	353
Lysobacter	3	0	4	21	2	75	10	11	11	50	10	10	10	20	0	39	14	7	6	44	0	0	0	0	0	0	0	0	0	0	0	0	0	0	0	0	0	0	0	0
Marinilactibacillus	0	2	1	0	0	0	0	0	0	0	0	0	0	0	0	0	0	0	0	0	0	0	0	1	0	0	0	6676	0	0	0	0	0	0	0	0	11	0	0	0
Massilia	243	219	653	1699	83	876	1158	516	273	374	732	765	831	1751	141	1397	1425	614	161	1323	0	0	42	0	0	0	0	0	1	0	137	224	206	77	61	1003	824	36	343	179
Mesorhizobium	20	26	24	2	3	93	3	6	37	42	23	26	18	9	11	83	7	2	33	73	0	0	0	0	0	0	0	0	0	0	0	0	0	0	0	2	0	0	0	0
Microbacterium	189	188	75	162	48	122	129	96	178	66	151	72	129	123	57	60	140	61	158	118	0	17	0	8	0	0	0	0	0	0	2	0	0	2	0	57	0	0	3	1
Micromonospora	120	110	27	7	31	34	3	16	23	26	146	140	136	11	44	35	3	4	24	24	1	0	0	0	0	0	0	0	0	0	40	84	20	12	11	115	11	14	156	15
Microvirga	3454	3538	3888	2509	4043	3139	2145	1837	1933	1375	2691	3267	2225	2054	2414	2360	1532	987	1218	2085	0	0	244	149	0	0	0	0	0	0	2804	3886	3997	1970	1580	13222	3922	2387	5149	3020
MND1	14	20	19	54	7	10	52	31	23	13	4	3	2	6	3	8	6	7	4	5	0	0	0	0	0	0	0	0	0	0	4	6	5	49	27	251	45	18	53	56
Modestobacter	28	33	138	30	76	27	17	28	9	9	19	16	9	14	25	19	15	5	5	16	0	0	0	0	0	0	0	0	0	0	360	591	527	232	140	1195	565	248	417	159
Mogibacterium	0	0	0	0	0	0	0	0	0	0	0	4	0	0	0	0	0	0	0	0	0	2	2	1	1	0	7484	0	0	2	0	0	0	4	0	0	0	0	2	0
Mycobacterium	1035	1079	562	221	288	394	111	169	152	144	502	536	415	118	291	178	77	38	128	127	2	0	0	0	0	0	0	0	0	0	30	59	9	75	60	322	33	40	226	62
Myxococcus	8	8	6	22	68	4	34	17	11	0	13	8	14	4	11	5	7	6	6	5	0	0	0	0	0	0	0	0	0	0	12	20	32	0	5	54	2	5	12	5
MyxosarcinaSAG30.84	0	0	1	2	0	0	0	0	2	0	0	0	1	0	1	0	0	0	0	0	0	0	0	0	0	0	0	0	0	0	61	25	27	6	12	15	73	33	232	1
Nakamurella	33	22	28	31	11	77	19	35	24	60	27	11	8	16	29	44	8	21	45	41	3	0	0	0	0	0	0	3	0	0	11	38	27	16	16	101	25	14	38	16
Negativicoccus	0	0	0	0	0	0	0	0	0	0	0	0	0	0	0	0	0	0	0	0	0	0	0	329	0	0	0	0	0	0	0	0	0	0	0	2	0	0	0	0
Nesterenkonia	0	0	0	0	0	0	0	0	0	0	0	0	0	0	0	0	0	0	0	0	0	0	0	0	0	0	0	318	0	0	0	0	0	0	0	0	0	0	0	0
Niastella	239	146	288	151	61	187	131	206	100	83	251	207	237	177	229	169	168	176	104	164	0	0	63	0	0	0	0	0	0	0	2	2	5	3	3	43	4	0	31	3
Nibrella	1	0	14	1	10	0	0	1	0	2	3	0	0	2	5	1	0	0	0	0	0	0	0	0	0	0	0	0	0	0	29	21	46	13	5	73	58	36	72	10
Nibribacter	12	6	77	14	11	1	12	7	0	1	26	16	24	12	3	0	15	19	4	10	0	633	0	0	0	0	0	0	0	0	2	0	9	0	1	2	13	0	18	4
Nitrolancea	1	1	2	0	1	1	2	2	0	0	0	0	0	0	0	0	0	0	0	0	0	0	0	0	0	0	0	0	0	0	40	19	36	5	10	112	27	27	63	45
Nitrosomonas	0	0	0	0	0	0	0	0	0	0	0	0	0	0	0	0	0	0	0	0	0	0	0	0	0	0	0	0	0	0	23	11	21	10	12	756	30	42	152	165
Nitrosospira	0	0	2	5	26	0	2	0	4	0	1	0	0	0	4	0	0	0	1	1	0	0	0	0	0	0	0	0	0	0	0	0	0	0	0	855	0	0	4	318
Nitrospira	30	41	48	27	26	105	19	14	34	26	12	29	16	4	6	48	2	2	5	8	0	0	0	0	0	0	2	0	0	0	1425	1248	710	384	366	6152	1667	644	1228	2478
Nocardioides	2248	2495	1346	3922	1172	4551	2421	1030	2076	1974	1849	1532	1613	1998	1333	2130	1421	617	1553	1744	3	0	1	0	0	7613	0	140	3	0	319	551	461	355	204	3784	494	265	475	632
Nonomuraea	73	67	35	72	50	110	65	89	49	35	112	91	93	64	72	65	73	59	57	43	0	0	0	0	0	0	0	0	0	0	7	18	4	22	30	116	2	5	15	28
Nordella	29	36	73	123	99	102	141	76	53	39	20	37	19	92	79	38	48	19	22	41	0	0	0	0	0	1	0	0	0	0	3	1	7	15	18	86	32	21	35	34
Noviherbaspirillum	272	255	190	530	220	327	409	465	248	126	373	359	379	483	118	431	374	314	166	364	1	0	0	0	0	0	0	0	0	0	151	93	189	61	58	1813	566	104	2365	570
Ochrobactrum	54	37	6	26	6	7	7	19	11	2	64	75	37	30	29	13	18	16	25	16	0	12	0	1	0	0	0	2	0	0	0	3	0	0	1	0	0	0	3	0
Ohtaekwangia	469	311	322	249	117	607	267	172	298	391	423	444	446	609	221	678	438	136	382	624	0	0	0	0	0	0	0	0	0	0	1	2	4	0	0	60	0	0	2	18
Opitutus	459	390	151	174	146	96	167	154	186	54	527	676	671	363	489	175	275	129	275	169	226	0	0	0	0	0	0	0	0	0	0	0	3	0	0	61	5	0	17	14
Paenibacillus	200	211	140	387	83	367	162	224	187	84	232	326	304	265	67	378	153	110	95	199	1909	3032	518	2995	0	0	0	2297	155	0	45	43	26	47	54	484	136	22	167	106
Pajaroellobacter	18	12	23	19	16	9	27	16	17	4	18	15	14	29	27	7	15	16	20	6	0	0	0	0	0	0	0	0	0	0	16	3	22	15	10	57	21	9	56	6
Panacagrimonas	0	0	0	0	0	0	0	0	0	0	0	0	0	0	0	0	0	0	0	0	389	0	0	0	0	0	0	0	0	0	0	0	0	0	0	0	0	0	0	0
Pantoea	0	0	0	0	0	0	0	0	0	0	0	0	0	0	0	0	0	0	0	0	14	17	0	0	0	0	0	0	0	891	0	0	0	0	0	0	0	0	0	0
Paracoccus	13	5	18	22	13	0	22	10	4	0	14	9	19	21	3	3	24	17	14	6	0	14	0	6	0	0	0	0	22	0	0	0	2	0	0	195	3	0	7	32
Parapedobacter	237	173	18	0	3	0	1	0	0	0	222	146	209	7	4	3	3	0	0	0	0	872	0	0	0	0	0	0	0	0	0	0	0	0	0	0	0	0	0	0
Parviterribacter	162	199	84	60	121	101	42	29	38	25	91	73	93	47	135	89	13	5	49	35	0	0	0	0	0	0	0	0	0	0	239	390	240	173	96	896	340	123	328	78
Pedobacter	79	60	16	2	2	8	1	2	0	1	150	135	141	1	2	17	11	12	2	8	0	0	0	0	0	0	0	0	0	0	0	0	0	0	0	0	0	0	0	0
Pedomicrobium	115	107	74	7	18	6	5	4	11	6	115	110	89	8	38	16	2	2	11	7	0	0	0	0	0	0	0	0	0	0	0	16	2	25	17	100	17	2	76	31
Pelagibacterium	149	96	11	0	1	0	1	0	0	0	92	125	112	2	0	0	1	0	0	3	0	0	0	0	0	0	0	0	0	0	0	0	0	0	0	0	0	0	0	0
Peredibacter	22	21	12	11	15	12	10	12	7	3	24	22	23	4	3	13	3	1	3	1	0	0	0	0	0	0	0	0	0	0	9	3	5	5	1	57	31	8	6	19
Phaselicystis	13	9	2	21	1	12	25	23	3	5	6	6	9	16	4	7	12	5	6	9	0	0	0	0	0	0	0	0	0	0	7	17	19	0	3	88	10	4	17	13
Phenylobacterium	138	189	185	265	80	220	193	150	77	84	229	268	239	298	140	191	198	96	110	173	0	0	0	0	0	0	2	0	2	0	54	31	64	42	16	356	38	17	89	36
Phreatobacter	70	79	139	167	134	102	118	141	90	40	123	128	110	164	318	101	131	120	184	94	0	0	0	0	0	0	0	0	0	0	0	0	0	4	0	48	1	8	79	9
Pir4lineage	94	90	99	21	64	56	41	49	25	23	47	75	43	25	40	24	4	6	19	12	0	0	0	0	0	0	0	2	0	0	2	9	8	26	23	129	38	22	94	47
Pirellula	426	408	145	169	115	89	120	183	100	38	163	254	204	118	71	67	65	44	44	40	0	0	0	0	0	0	0	0	0	0	120	75	76	127	115	560	181	135	432	180
Planomicrobium	6	3	33	7	32	5	1	40	2	0	4	0	2	5	1	1	0	14	6	2	0	1	0	0	0	0	0	0	0	0	20	25	410	23	20	606	445	36	464	127
Polycyclovorans	22	16	47	114	14	25	132	95	62	14	9	14	8	54	11	4	40	23	19	20	0	0	0	0	0	0	0	0	0	0	0	0	0	0	0	0	0	0	0	2
Promicromonospora	536	628	68	1036	6	798	965	146	344	490	439	439	313	1305	146	1221	907	171	1439	1258	5414	10331	0	0	0	0	0	578	0	0	0	1	0	0	0	1	0	0	0	0
Pseudoflavitalea	191	113	254	199	86	162	156	671	163	76	458	338	386	281	201	346	191	786	657	311	0	0	0	0	0	0	1	0	0	0	0	0	0	0	0	0	0	0	0	3
Pseudolabrys	95	82	174	142	261	111	142	139	138	66	77	83	68	113	191	64	91	62	87	54	0	1	0	0	0	0	0	0	0	0	0	0	1	5	2	117	12	0	5	12
Pseudomonas	11	12	0	0	0	1	2	13	0	0	49	55	48	1	3	3	1	34	5	0	5588	2445	280	1080	0	0	2	437	2432	0	0	0	4	0	0	0	0	0	0	0
Pseudonocardia	1183	1624	397	675	401	1098	372	314	317	332	1313	1279	970	555	1166	951	380	192	519	530	257	0	0	0	0	0	0	0	0	0	28	92	33	150	94	489	71	39	58	59
Pseudorhodoplanes	53	44	55	29	31	36	16	67	27	15	47	62	64	28	69	37	28	69	47	32	3	0	6	0	1	0	2	0	0	0	0	0	2	10	4	30	5	6	30	9
Pseudoxanthomonas	0	0	0	37	0	2	27	0	22	1	2	1	2	52	0	6	45	2	25	8	0	0	0	0	0	0	0	0	0	2883	0	0	0	0	0	0	0	0	0	0
Quadrisphaera	19	28	41	33	27	48	31	24	28	14	6	6	4	13	12	18	7	2	25	5	0	0	0	0	0	0	0	0	0	0	101	174	137	99	47	469	198	67	121	56
Ramlibacter	237	195	205	666	178	396	433	330	297	162	253	190	230	191	157	225	136	157	131	161	0	0	0	0	0	0	0	0	641	0	135	242	188	100	53	1994	680	165	330	346
RB41	92	102	196	101	170	183	85	106	95	83	23	17	30	28	38	63	13	11	14	34	0	0	0	0	0	0	0	0	0	0	2321	2516	1418	1926	1866	6246	4044	2510	3606	1262
Reyranella	20	25	11	75	21	41	61	22	24	24	13	20	11	40	38	24	30	23	19	26	6	34	25	0	4	14	0	3	0	0	0	0	0	2	1	3	0	0	0	1
Rhabdobacter	388	276	428	168	222	110	192	158	111	58	507	409	553	144	57	63	144	133	67	69	0	0	0	0	0	0	0	0	0	0	0	0	32	4	0	140	1	0	8	36
Rhodocytophaga	217	142	259	59	324	225	64	70	136	130	282	204	302	64	204	248	45	29	135	146	2	0	0	0	0	0	0	0	0	0	364	351	384	90	102	661	763	350	666	125
Rhodopirellula	145	213	22	24	39	13	9	43	21	2	61	156	115	25	27	13	4	12	19	5	0	0	0	0	0	0	0	0	0	0	0	0	0	0	0	0	0	0	0	0
Roseomonas	167	199	175	52	123	52	45	64	28	26	178	145	122	61	148	48	45	33	36	37	0	0	0	0	0	0	1	0	2	0	10	15	27	14	15	46	21	6	19	17
Rubellimicrobium	58	64	116	109	124	33	78	34	21	19	35	25	24	27	20	17	22	7	8	16	0	0	0	0	1	0	0	0	0	0	749	1067	890	361	240	2709	1016	567	1255	462
Rubrobacter	508	603	799	865	1121	1107	390	294	567	327	283	200	262	156	346	385	92	69	192	175	0	0	0	0	0	0	0	0	0	3	10134	10073	5220	6265	6988	14800	16110	7371	14928	3913
Saccharothrix	507	610	162	676	112	423	614	245	274	250	367	362	234	724	102	473	555	188	324	573	0	0	0	0	351	0	0	0	1	0	15	23	139	4	12	186	6	7	6	25
Sandaracinus	64	53	26	48	14	16	31	24	49	7	67	61	62	33	4	7	22	15	23	11	0	0	0	0	0	0	0	0	0	0	2	0	1	0	2	7	1	0	5	4
Segetibacter	140	84	752	275	1271	611	245	151	120	301	90	90	95	96	208	223	70	48	39	119	0	1	0	0	0	0	0	0	0	0	3338	3105	1681	1079	863	1806	7215	2021	6086	499
SH-PL14	15	12	22	29	29	7	43	30	18	3	15	16	18	56	30	8	22	6	7	17	0	0	0	0	0	0	0	1	0	0	0	0	0	0	0	37	0	0	140	3
Skermanella	424	495	185	113	232	99	59	40	54	42	220	233	184	48	130	38	39	38	29	34	0	0	0	0	0	0	0	0	0	0	153	178	139	71	74	521	165	87	109	160
Solirubrobacter	566	724	442	660	465	682	259	183	297	249	359	279	423	210	477	304	137	90	199	187	0	0	0	0	2	0	0	0	0	0	1123	2733	1071	1872	980	7849	3256	790	2167	901
Sorangium	118	93	36	63	6	13	57	43	25	12	83	74	68	57	4	20	37	18	12	20	0	0	0	0	0	0	0	0	0	0	4	5	48	8	3	115	18	0	0	40
Sphingoaurantiacus	274	266	202	122	145	322	160	132	99	153	335	440	357	215	298	504	129	69	121	292	0	0	0	0	0	0	0	0	0	0	56	101	93	26	26	421	120	43	765	87
Sphingomonas	1132	1224	1136	1307	1094	1133	1097	675	715	486	894	910	884	408	795	730	413	238	304	546	0	113	2	86	0	0	0	1	0	0	903	1433	937	710	416	3567	1769	558	1469	702
Sporocytophaga	0	0	3	0	0	0	0	0	1	0	0	0	0	0	0	0	0	0	0	0	0	0	0	0	0	0	0	0	0	0	191	226	38	33	9	24	532	24	233	16
Staphylococcus	0	0	0	0	2	0	0	0	0	0	0	0	1	2	0	3	0	0	0	0	1	766	125	1	3	6225	0	2	1	0	7	14	0	0	1	9	15	0	9	0
Steroidobacter	453	380	653	728	412	524	701	776	810	202	643	624	791	897	786	589	764	727	733	656	0	0	0	205	1	0	0	10	1	3755	36	36	6	19	12	178	28	39	414	44
Streptococcus	0	8	1	0	0	0	0	2	0	0	0	4	2	4	0	7	0	0	0	0	0	0	0	0	7	0	0	447	1	0	0	3	8	0	0	0	25	1	0	0
Streptomyces	2488	2579	1721	2079	1020	7899	1518	2698	4383	4286	7015	5671	5083	4487	2277	15112	3699	4239	15460	11147	1	937	23	384	0	0	4	0	2	0	143	318	205	336	203	1676	179	175	357	270
Subgroup10	56	87	141	77	212	114	68	76	99	58	30	37	42	20	77	361	15	12	19	130	0	0	0	0	0	0	0	0	0	0	34	67	30	14	25	343	47	24	64	93
Terribacillus	206	137	15	9	0	0	1	0	0	3	69	70	63	1	0	5	6	0	0	0	0	0	0	0	0	0	0	0	0	0	0	0	0	0	0	0	0	0	0	0
Thermobaculum	9	10	14	9	27	9	9	4	11	2	1	0	0	0	3	4	1	0	4	2	0	0	0	0	0	0	0	0	0	0	1686	1176	966	435	536	566	1661	424	1461	173
Tumebacillus	0	1	32	2	2	147	3	1	1	43	0	2	0	0	1	188	1	3	2	52	0	0	273	888	0	0	0	0	0	0	4	0	21	5	7	41	46	5	13	7
Vicinamibacter	88	117	206	186	239	103	152	124	112	35	95	137	111	215	232	84	84	71	67	58	0	0	0	0	0	0	0	0	0	0	0	0	0	9	6	121	6	6	131	30
Unc. Genera	21098	21197	17811	26108	21089	33183	20577	18086	16129	14411	19610	19099	17875	21701	22213	27074	16017	8935	17124	23439	1140	1485	523	178	8511	111	28	739	2268	1554	43280	64966	38497	45828	33427	155982	74481	33292	66638	29204

## Sheet: Fungal taxonomy
Supplementary Data 1. Taxonomic affiliation of fungal OTUs at phylu, class, order, family and genus level. RH, rhizosphere; RS, rhizosheath; RT, root tissue; NV, non-vegeatted soil.
Phylum	RH01	RH02	RH03	RH04	RH05	RH06	RH07	RH08	RH09	RH10	RS01	RS02	RS03	RS04	RS05	RS06	RS07	RS08	RS09	RS10	RT01	RT02	RT03	RT04	RT05	RT06	RT07	RT08	RT09	RT10	NV01	NV02	NV03	NV04	NV05	NV06	NV07	NV08	NV09	NV10
Ascomycota	124183	119169	100274	151199	144643	223855	162372	175394	139797	110268	149060	63816	62988	137298	149369	157420	81061	160130	160778	108538	165031	178341	70592	384077	127184	228569	104536	68871	158401	132273	165113	173066	203797	197823	124400	232096	242494	241932	153137	185663
Basidiomycota	13446	10551	58571	8687	6420	133	1449	75	5902	21003	18001	118684	106526	5092	5976	34652	982	202	572	23363	6577	9746	34684	693	3024	1065	70	474	123389	4316	2850	7159	5146	2551	6371	10374	18340	62416	4890	47009
Calcarisporiellomycota	0	0	0	88	103	8	390	1	59	5	2	1	0	16	3	1	10	6	2	2	0	0	0	0	0	0	0	0	0	0	0	0	0	3	0	0	0	117	2	91
Chlorophyta	0	0	11	13	0	0	9	4	2	13	0	2	0	1	0	2	1	1	1	1	49	0	0	0	0	0	0	1	0	28	5019	1096	8136	704	696	2596	2124	11190	4841	8865
Chytridiomycota	0	0	314	215	357	4	1	0	2	0	2	0	0	2	4	0	0	0	1	0	0	358	2	0	0	1	1	0	3	0	15656	7224	28063	16550	3388	12063	9888	10975	14008	8547
Glomeromycota	14	6	141	30	35	6	2377	10	82	9	7	51	49	20	5	0	9	24	3	4	0	0	0	0	0	0	0	0	0	0	0	0	0	0	0	0	0	0	0	0
Mucoromycota	140	101	80	82	37	0	5	0	0	53	3	4	2	4	0	8	1	10	0	2	0	0	0	0	0	0	0	0	0	0	0	0	0	0	0	0	0	0	0	0
Pezizomycotina	7	0	0	5	0	5	0	2	3	9	11	0	3	9	2	9	0	0	3	6	0	0	1	1	0	9	0	10	12	25	3	0	1	0	0	31	0	0	42	0
Zigomycota	0	0	0	0	0	0	0	0	0	0	0	0	0	0	0	0	0	0	0	0	0	1401	0	0	0	0	0	0	0	0	0	0	0	0	0	0	0	0	0	0
Unc. Fungi	253	148	564	18	119	156	253	105	323	91	17	58	74	409	6	38	295	20	11	7	2	102	33	1518	0	1	0	0	20	1	7326	4631	10970	3294	2400	7781	4092	2454	6608	1984
Class	RH01	RH02	RH03	RH04	RH05	RH06	RH07	RH08	RH09	RH10	RS01	RS02	RS03	RS04	RS05	RS06	RS07	RS08	RS09	RS10	RT01	RT02	RT03	RT04	RT05	RT06	RT07	RT08	RT09	RT10	NV01	NV02	NV03	NV04	NV05	NV06	NV07	NV08	NV09	NV10
Agaricomycetes	13271	10388	54786	5774	4013	71	765	51	204	20653	17937	118191	106054	5037	5943	34413	940	166	64	23223	6574	9746	34684	690	3024	658	66	456	123387	4312	2	590	49	125	2314	152	6519	5191	263	3669
Arthoniomycetes	0	0	68	55	72	4	40	14	0	0	0	1	0	0	0	31	0	0	0	0	0	0	0	0	0	0	0	0	0	0	0	636	0	51	0	36	0	188	9	121
Calcarisporiellomycetes	0	0	0	88	103	8	390	1	59	5	2	1	0	16	3	1	10	6	2	2	0	0	0	0	0	0	0	0	0	0	0	0	0	3	0	0	0	117	2	91
Dothideomycetes	4586	4021	53959	21872	22027	124392	5346	100200	27067	12539	4715	13513	13798	1986	2751	2223	913	9117	6743	1619	3376	2244	8632	2323	1659	2333	10052	6273	16902	3506	136555	87563	168559	156842	48663	189312	91627	158094	123865	125246
Eurotiomycetes	32142	39350	15948	11991	7779	16610	14572	11791	29191	37196	5065	2870	2301	16789	1570	40003	7058	14133	42965	25378	1300	6411	3028	350	114	154	43562	23888	10369	7918	1480	36904	1900	5319	32834	2015	57649	24314	2655	16783
Geminibasidiomycetes	2	20	12	58	11	0	101	0	50	3	1	0	0	3	1	1	3	1	0	2	0	0	0	0	0	0	0	0	0	0	376	440	633	420	842	46	2563	165	335	29
Glomeromycetes	14	6	141	30	35	6	2377	10	82	9	7	51	49	20	5	0	9	24	3	4	0	0	0	0	0	0	0	0	0	0	0	0	0	0	0	0	0	0	0	0
Incertae_sedis	0	0	0	0	0	0	21	0	0	0	0	0	0	0	0	0	0	0	0	0	0	0	0	0	0	0	0	0	0	0	1	39	17	25	0	19	0	2565	93	1984
Lecanoromycetes	0	0	0	76	0	0	0	6	0	0	0	0	0	0	0	1	0	0	0	0	0	0	0	0	0	0	0	0	0	0	0	267	0	18	0	17	0	0	0	0
Leotiomycetes	46	41	33	58	269	6	58	7	11	21	13	69	22	6	6	11	7	4	0	9	466	192	8	0	2	0	2	1	14	196	0	1979	8	231	3103	116	9704	2163	111	1521
Malasseziomycetes	0	0	3	0	1	1	17	0	4	2	3	5	3	0	0	6	0	0	0	1	0	0	0	0	0	0	2	2	0	0	0	569	0	63	149	576	344	15	5	2
Microbotryomycetes	0	0	1823	474	338	4	12	1	4	23	41	387	356	29	22	17	5	0	0	0	0	0	0	0	0	0	0	3	0	0	0	55	16	33	0	24	0	3230	127	2417
Mucoromycetes	140	101	80	82	37	0	5	0	0	53	3	4	2	4	0	8	1	10	0	2	0	0	0	0	0	0	0	0	0	0	0	0	0	0	0	0	0	0	0	0
Pezizomycetes	9	32	989	157	167	62	4	48	24023	436	62	411	496	52	62	44	9	623	179	40	3	4	0	0	2	1	9	0	6	1	6176	13824	8945	5794	22716	5415	52589	10693	6273	7138
Rhizophlyctidomycetes	0	0	314	6	60	4	1	0	2	0	2	0	0	2	0	0	0	0	1	0	0	0	2	0	0	1	1	0	3	0	15656	7050	28063	16526	3388	11798	9888	10975	14008	8547
Rhizophydiomycetes	0	0	0	0	0	0	0	0	0	0	0	0	0	0	0	0	0	0	0	0	0	358	0	0	0	0	0	0	0	0	0	0	0	0	0	0	0	0	0	0
Saccharomycetes	0	0	0	137	0	0	0	0	0	0	0	0	0	0	0	0	0	0	0	0	0	0	0	0	0	0	0	0	0	0	0	0	0	0	0	0	0	0	0	0
Sordariomycetes	86135	74887	28791	94432	91398	82620	141250	63189	59400	60037	136705	46582	45969	116257	127300	114892	71693	133497	110643	81361	155750	164956	53843	271958	88384	161826	28696	26824	120519	115880	20077	30692	23472	29417	14821	31974	27633	42851	19398	32191
Spizellomycetes	0	0	0	209	297	0	0	0	0	0	0	0	0	0	4	0	0	0	0	0	0	0	0	0	0	0	0	0	0	0	0	174	0	24	0	265	0	0	0	0
Trebouxiophyceae	0	0	11	13	0	0	9	4	2	13	0	2	0	1	0	2	1	1	1	1	49	0	0	0	0	0	0	1	0	28	5019	1096	8136	704	696	2596	2124	11190	4841	8865
Tremellomycetes	172	139	1947	2333	2056	57	507	23	87	176	16	99	113	20	10	88	31	31	10	28	3	0	0	3	0	407	0	9	2	1	1032	5063	1666	1393	2378	9012	7046	34453	2135	26195
Ustilaginomycetes	0	0	0	48	1	0	0	0	1	0	0	0	0	0	0	0	0	0	0	0	0	0	0	0	0	0	2	0	0	0	1439	117	2677	287	688	362	1868	460	1329	347
Wallemiomycetes	1	4	0	0	0	0	47	0	5552	146	3	2	0	3	0	127	3	4	498	109	0	0	0	0	0	0	0	4	0	3	1	325	105	230	0	202	0	18902	696	14350
Unc. Classes	1525	986	1050	22444	23050	322	1334	246	431	139	2528	428	479	2626	17688	262	1676	2776	262	144	4138	4636	5115	110965	37023	64265	22215	11895	10623	4798	8153	5793	11867	3420	4663	11004	7384	3518	7383	2663
Zigomycetes	0	0	0	0	0	0	0	0	0	0	0	0	0	0	0	0	0	0	0	0	0	1401	0	0	0	0	0	0	0	0	0	0	0	0	0	0	0	0	0	0
Order	RH01	RH02	RH03	RH04	RH05	RH06	RH07	RH08	RH09	RH10	RS01	RS02	RS03	RS04	RS05	RS06	RS07	RS08	RS09	RS10	RT01	RT02	RT03	RT04	RT05	RT06	RT07	RT08	RT09	RT10	NV01	NV02	NV03	NV04	NV05	NV06	NV07	NV08	NV09	NV10
Acarosporales	0	0	0	0	0	0	0	0	0	0	0	0	0	0	0	0	0	0	0	0	0	0	0	0	0	0	0	0	0	0	0	267	0	18	0	17	0	0	0	0
Agaricales	13271	10383	54293	5684	3987	68	764	50	204	420	17904	117604	105701	5001	5926	899	931	164	60	223	6574	9746	34684	690	3024	658	66	456	123387	4305	2	590	49	125	2314	152	6519	5191	263	3669
Botryosphaeriales	247	346	4178	1296	1435	107388	161	87977	19916	2215	1	4	22	0	0	5	0	39	4	0	2138	1560	8127	1	560	227	1	207	15891	2250	933	1876	967	7555	1169	1638	1875	2204	776	1617
Branch06	0	0	0	0	0	0	0	0	0	0	0	0	0	0	0	0	0	0	0	0	0	0	0	0	0	0	0	0	0	2	0	36	10	31	0	16	0	2159	68	1667
Calcarisporiellales	0	0	0	88	103	8	390	1	59	5	2	1	0	16	3	1	10	6	2	2	0	0	0	0	0	0	0	0	0	0	0	0	0	3	0	0	0	117	2	91
Cantharellales	0	5	493	90	26	3	1	1	0	20233	33	587	353	36	17	33514	9	2	4	23000	0	0	0	0	0	0	0	0	0	7	0	0	0	0	0	0	0	0	0	0
Capnodiales	153	188	3239	1129	1079	93	186	61	59	138	25	60	25	14	19	0	11	18	9	0	0	0	1	0	0	91	2	0	0	1	3	3211	20	900	1765	1393	2640	6272	278	4671
Chaetothyriales	377	184	23	332	446	12	149	1	72	107	39	11	10	7	8	36	0	2	0	19	0	0	0	0	0	0	0	3	0	1	660	4645	779	473	4112	246	7030	3373	705	1899
Coniochaetales	6	0	0	74	48	22	0	16	20	6	0	0	0	0	0	9	0	5	3	2	0	0	0	0	0	0	0	0	0	0	0	171	0	7	156	7	327	30	9	5
Diversisporales	0	0	0	0	0	3	2176	2	29	3	0	0	0	14	0	0	6	1	0	0	0	0	0	0	0	0	0	0	0	0	0	0	0	0	0	0	0	0	0	0
Dothideales	1766	1424	29158	4649	5667	15483	2377	11106	2668	8922	45	816	744	35	40	33	4	57	14	71	19	4	14	7	3	10	5	11	8	11	88055	23724	107436	91666	14867	117716	24700	66649	77428	55019
Eurotiales	31310	38812	15718	11124	6774	15765	13477	11182	28238	36071	4808	2796	2206	16319	856	39452	6787	13739	42726	25091	1300	6410	3028	350	114	153	43562	23885	10369	7917	818	31886	1116	4810	28722	1743	50619	20181	1920	14261
Filobasidiales	172	139	1834	2333	2056	45	506	23	87	176	16	90	110	20	10	88	31	31	10	28	3	0	0	3	0	407	0	9	2	1	1032	5063	1666	1393	2378	9012	7046	34453	2135	26195
Geminibasidiales	2	20	12	58	11	0	101	0	50	3	1	0	0	3	1	1	3	1	0	2	0	0	0	0	0	0	0	0	0	0	376	440	633	420	842	46	2563	165	335	29
Glomerales	14	6	141	30	35	3	0	8	14	6	7	51	49	5	5	0	3	23	3	4	0	0	0	0	0	0	0	0	0	0	0	0	0	0	0	0	0	0	0	0
Helotiales	0	0	0	0	140	2	0	0	0	0	0	50	10	0	2	0	0	0	0	0	0	0	0	0	0	0	2	0	0	0	0	1950	0	208	3096	98	9680	278	52	16
Hypocreales	2499	1969	704	644	247	33716	61931	27752	27717	44210	4163	1027	924	17751	124	60376	11057	10263	44562	43375	18435	16169	42138	587	2489	638	567	1394	94458	16971	2	1538	9	133	515	1888	960	1370	49	835
Incertae_sedis	0	0	0	0	0	0	21	0	0	0	0	0	0	0	0	0	0	0	0	0	0	0	0	0	0	0	0	0	0	0	1	39	17	25	0	19	0	2565	93	1984
Lichenostigmatales	0	0	68	55	72	4	40	14	0	0	0	1	0	0	0	31	0	0	0	0	0	0	0	0	0	0	0	0	0	0	0	636	0	51	0	36	0	188	9	121
Malasseziales	0	0	3	0	1	1	17	0	4	2	3	5	3	0	0	6	0	0	0	1	0	0	0	0	0	0	2	2	0	0	0	569	0	63	149	576	344	15	5	2
Mortierellales	0	0	0	0	0	0	0	0	0	0	0	0	0	0	0	0	0	0	0	0	0	1401	0	0	0	0	0	0	0	0	0	0	0	0	0	0	0	0	0	0
Mucorales	140	101	80	82	37	0	5	0	0	53	3	4	2	4	0	8	1	10	0	2	0	0	0	0	0	0	0	0	0	0	0	0	0	0	0	0	0	0	0	0
Onygenales	455	354	207	535	559	833	946	608	881	1018	218	63	85	463	706	515	271	392	239	268	0	1	0	0	0	1	0	0	0	0	2	373	5	36	0	26	0	760	30	623
Ophiostomatales	4	0	0	0	0	0	0	0	0	0	0	0	0	0	0	0	0	0	0	0	0	1	0	0	0	0	0	0	0	0	0	96	0	5	0	1	0	6	0	8
Pezizales	9	32	977	157	153	62	4	48	24023	436	58	411	496	52	62	44	9	623	179	40	3	4	0	0	2	1	9	0	6	1	5950	13810	8605	4347	22629	5271	52301	10558	6063	7008
Pleosporales	2420	2062	17384	14774	13792	1428	2622	1056	4424	1264	4644	12633	13007	1937	2692	2185	898	9003	6716	1548	1219	680	490	2315	1096	2005	10044	6055	1003	1244	47563	58281	60136	56090	30860	66972	62412	82969	45383	63939
Rhizophlyctidales	0	0	54	3	0	3	0	0	0	0	0	0	0	1	0	0	0	0	0	0	0	0	0	0	0	1	0	0	0	0	2150	1284	3501	5885	145	3791	471	2249	1927	1692
Rhizophydiales	0	0	0	0	0	0	0	0	0	0	0	0	0	0	0	0	0	0	0	0	0	358	0	0	0	0	0	0	0	0	0	0	0	0	0	0	0	0	0	0
Rhytismatales	46	41	33	58	129	4	58	7	11	21	13	19	12	6	4	11	7	4	0	9	466	192	8	0	2	0	0	1	14	196	0	29	8	23	7	18	24	1885	59	1505
Saccharomycetales	0	0	0	137	0	0	0	0	0	0	0	0	0	0	0	0	0	0	0	0	0	0	0	0	0	0	0	0	0	0	0	0	0	0	0	0	0	0	0	0
Sordariales	64450	57715	23288	66439	62766	48785	77192	35346	31398	12497	67663	36858	36696	79443	51017	48333	46955	120779	65022	34296	11624	11757	10128	37984	14061	23227	23434	14671	20415	10822	12420	13179	14598	11684	9597	18612	16577	36148	12299	27349
Spizellomycetales	0	0	0	209	297	0	0	0	0	0	0	0	0	0	4	0	0	0	0	0	0	0	0	0	0	0	0	0	0	0	0	174	0	24	0	265	0	0	0	0
Sporidiobolales	0	0	1823	474	338	4	12	1	4	23	41	387	356	29	22	17	5	0	0	0	0	0	0	0	0	0	0	3	0	0	0	55	16	33	0	24	0	3230	127	2417
Teloschistales	0	0	0	76	0	0	0	6	0	0	0	0	0	0	0	1	0	0	0	0	0	0	0	0	0	0	0	0	0	0	0	0	0	0	0	0	0	0	0	0
Trebouxiales	0	0	11	13	0	0	9	4	2	13	0	2	0	1	0	2	1	1	1	1	49	0	0	0	0	0	0	1	0	28	5019	1096	8136	704	696	2596	2124	11190	4841	8865
Tremellales	0	0	113	0	0	12	1	0	0	0	0	9	3	0	0	0	0	0	0	0	0	0	0	0	0	0	0	0	0	0	0	0	0	0	0	0	0	0	0	0
Ustilaginales	0	0	0	48	1	0	0	0	1	0	0	0	0	0	0	0	0	0	0	0	0	0	0	0	0	0	2	0	0	0	1439	117	2677	287	688	362	1868	460	1329	347
Wallemiales	1	4	0	0	0	0	47	0	5552	146	3	2	0	3	0	127	3	4	498	109	0	0	0	0	0	0	0	4	0	3	1	325	105	230	0	202	0	18902	696	14350
Xylariales	4538	3525	2317	9166	9259	12	691	8	204	2123	23573	3413	3176	2251	8894	3318	1537	209	758	2246	39416	41138	657	59863	18998	39071	1479	2683	2492	27426	7	81	3	2536	739	2067	1251	1309	58	953
Unc. Orders	16163	12665	3804	40580	42256	408	2972	313	533	1340	43840	5712	5652	19440	84953	3118	13820	5017	561	1586	90413	100527	6037	284489	89859	163155	25432	19971	13780	65457	29534	27635	45621	31160	11809	30131	25607	14208	26589	11022
Family	RH01	RH02	RH03	RH04	RH05	RH06	RH07	RH08	RH09	RH10	RS01	RS02	RS03	RS04	RS05	RS06	RS07	RS08	RS09	RS10	RT01	RT02	RT03	RT04	RT05	RT06	RT07	RT08	RT09	RT10	NV01	NV02	NV03	NV04	NV05	NV06	NV07	NV08	NV09	NV10
Acarosporaceae	0	0	0	0	0	0	0	0	0	0	0	0	0	0	0	0	0	0	0	0	0	0	0	0	0	0	0	0	0	0	0	267	0	18	0	17	0	0	0	0
Agaricaceae	0	0	0	0	0	0	1	0	174	14	0	0	0	0	0	0	0	0	6	1	0	0	0	0	0	0	2	0	0	0	1	533	10	98	676	51	2028	2748	127	2103
Ajellomycetaceae	5	4	0	78	137	0	21	0	81	47	7	2	1	7	7	91	8	0	84	34	0	1	0	0	0	0	0	0	0	0	0	365	0	27	0	10	0	0	0	0
Aspergillaceae	1416	1495	2895	5689	4445	14441	7789	10432	10656	16560	1688	1049	877	11899	364	25781	5300	12696	11879	17480	93	1831	281	14	4	3	30381	19017	936	155	2	654	2	76	0	57	7	1584	55	1456
Aureobasidiaceae	549	629	2413	119	384	122	1	80	43	1398	3	39	39	0	0	0	0	1	1	0	7	2	4	0	0	0	0	5	0	1	19060	2185	24202	5399	74	16960	49	10204	16728	8722
Bionectriaceae	0	0	0	0	0	0	0	0	0	0	0	0	0	0	0	0	0	0	0	0	0	0	0	0	73	0	0	0	0	0	0	0	0	0	0	0	0	0	0	0
Botryosphaeriaceae	0	0	2	0	0	0	0	0	0	0	0	0	4	0	0	2	0	0	1	0	2138	1560	8125	1	560	216	1	193	15890	2250	2	0	0	0	0	0	0	0	1	1
Calcarisporiellaceae	0	0	0	88	103	8	390	1	59	5	2	1	0	16	3	1	10	6	2	2	0	0	0	0	0	0	0	0	0	0	0	0	0	3	0	0	0	117	2	91
Ceratobasidiaceae	0	5	493	90	26	3	1	1	0	20233	33	587	353	36	17	33514	9	2	4	23000	0	0	0	0	0	0	0	0	0	7	0	0	0	0	0	0	0	0	0	0
Chaetomiaceae	49877	45795	21662	65618	62440	45634	76684	32771	28986	11160	56250	34682	34402	78692	50790	40145	46602	92246	53271	27839	10643	10384	10107	37488	13961	22967	21325	12555	20384	10036	12417	13132	14594	11669	9592	18596	16572	34779	12237	26281
Chaetothyriales_fam_Incertae_sedis	0	0	0	0	0	0	0	0	0	0	0	0	0	0	0	0	0	0	0	0	0	0	0	0	0	0	0	0	0	0	0	2195	8	192	1764	122	3533	318	72	29
Cladosporiaceae	0	0	0	0	0	0	0	0	0	0	0	0	0	0	0	0	0	0	0	0	0	0	0	0	0	0	0	0	0	0	0	399	0	27	0	10	0	0	0	0
Coniochaetaceae	6	0	0	74	48	22	0	16	20	6	0	0	0	0	0	9	0	5	3	2	0	0	0	0	0	0	0	0	0	0	0	171	0	7	156	7	327	30	9	5
Cordycipitaceae	0	1	46	0	0	3	224	0	120	50	16	49	60	222	7	29	207	14	94	28	0	0	0	0	0	0	0	0	0	0	0	0	0	0	0	0	0	0	0	0
Corynesporascaceae	0	0	0	0	0	0	0	0	0	0	0	0	0	0	0	0	0	0	0	0	0	0	0	0	0	0	0	0	0	0	34	0	57	0	0	0	0	0	44	2
Debaryomycetaceae	0	0	0	137	0	0	0	0	0	0	0	0	0	0	0	0	0	0	0	0	0	0	0	0	0	0	0	0	0	0	0	0	0	0	0	0	0	0	0	0
Diatrypaceae	4537	3521	528	8982	9192	12	650	8	204	2123	23513	2898	2843	2156	8867	3313	1454	207	757	2246	39401	41124	651	59856	18996	39070	1478	2683	2486	27422	7	34	2	2518	423	2054	704	57	10	7
Didymellaceae	414	306	290	234	569	1	0	2	0	0	0	449	454	14	26	18	0	7	1	3	0	0	0	1	0	0	0	0	0	0	0	76	0	4530	903	525	1646	139	47	10
Didymosphaeriaceae	0	0	0	41	8	0	0	0	0	0	0	0	0	0	0	0	0	3	0	0	0	0	0	0	0	0	0	0	0	0	0	55	7	28	126	512	198	2493	121	1911
Diversisporaceae	0	0	0	0	0	3	2176	2	29	3	0	0	0	14	0	0	6	1	0	0	0	0	0	0	0	0	0	0	0	0	0	0	0	0	0	0	0	0	0	0
Dothioraceae	1217	795	26691	4525	5283	15361	2373	11026	2625	7524	42	771	704	35	39	33	4	56	13	71	12	2	10	7	3	10	5	6	8	10	68995	21539	83234	86265	14790	99583	24650	56443	60700	46297
Elaphomycetaceae	18561	12792	1530	1432	978	1	81	0	0	0	249	30	40	49	95	0	11	3	0	0	2	9	0	0	3	0	8	0	2	0	5	30385	34	2767	28049	1245	49557	2142	585	230
Filobasidiaceae	172	139	1834	2333	2056	45	506	23	87	176	16	90	110	20	10	88	31	31	10	28	3	0	0	3	0	407	0	9	2	1	1032	5063	1666	1393	2378	9012	7046	34453	2135	26195
Geminibasidiaceae	2	20	12	58	11	0	101	0	50	3	1	0	0	3	1	1	3	1	0	2	0	0	0	0	0	0	0	0	0	0	376	440	633	420	842	46	2563	165	335	29
Glomeraceae	14	6	141	30	35	3	0	8	14	6	7	51	49	5	5	0	3	23	3	4	0	0	0	0	0	0	0	0	0	0	0	0	0	0	0	0	0	0	0	0
Gymnoascaceae	0	0	0	0	0	0	0	0	117	0	0	0	0	0	0	0	0	0	0	0	0	0	0	0	0	0	0	0	0	0	0	0	0	0	0	0	0	0	0	0
Helotiales_fam_Incertae_sedis	0	0	0	0	140	2	0	0	0	0	0	50	10	0	2	0	0	0	0	0	0	0	0	0	0	0	2	0	0	0	0	1950	0	208	3096	98	9680	278	52	16
Herpotrichiellaceae	310	142	0	27	149	0	0	0	1	8	31	0	5	0	8	6	0	0	0	0	0	0	0	0	0	0	0	0	0	0	0	0	0	0	0	0	0	0	0	0
Hypocreales_fam_Incertae_sedis	380	362	222	442	137	33345	25062	27474	13033	30504	1046	170	167	2960	18	24940	1979	9545	3127	17440	270	0	16	1	0	181	138	124	9	223	0	0	0	0	0	3	0	1	1	4
Icertae_sedis	0	0	0	0	0	0	0	0	0	0	0	0	0	0	0	0	0	0	0	0	10	0	0	0	0	0	0	0	0	94	0	83	0	4	0	8	0	0	0	0
Incertae_sedis	67	47	1849	847	660	79	182	51	187	126	51	400	363	36	22	52	6	16	55	32	176	0	0	0	0	0	0	6	1	151	661	2650	804	349	2334	177	3397	8836	852	6269
Lasiosphaeriaceae	0	0	0	0	0	9	411	2	0	0	0	0	0	75	0	0	43	4	0	0	0	0	0	0	0	0	0	0	0	0	0	0	0	0	0	0	0	0	0	0
Lentitheciaceae	0	0	1	654	501	0	150	0	0	0	0	10	4	0	0	0	0	0	0	0	0	0	0	0	0	0	0	0	0	0	0	0	0	0	0	0	0	0	0	0
Malasseziaceae	0	0	3	0	1	1	17	0	4	2	3	5	3	0	0	6	0	0	0	1	0	0	0	0	0	0	2	2	0	0	0	569	0	63	149	576	344	15	5	2
Morchellaceae	0	0	867	80	7	0	0	0	0	0	13	279	310	28	35	0	7	0	0	0	0	2	0	0	0	0	0	0	0	0	3070	2135	4378	243	2720	744	5980	368	2843	162
Mortierellaceae	0	0	0	0	0	0	0	0	0	0	0	0	0	0	0	0	0	0	0	0	0	1401	0	0	0	0	0	0	0	0	0	0	0	0	0	0	0	0	0	0
Mycosphaerellaceae	153	188	3239	1129	1079	42	186	27	42	138	25	60	25	14	19	0	11	18	9	0	0	0	1	0	0	91	2	0	0	0	3	2767	15	686	1765	1352	2640	4185	213	3051
NA	167	90	34	63	55	330	561	181	4047	392	515	97	63	404	90	1307	238	3358	5660	1012	405	608	4	496	93	259	285	153	6	287	0	23	0	0	5	1	5	11	0	8
Nectriaceae	2017	1508	147	133	48	270	28036	199	2919	12163	2618	273	262	5344	38	28940	3279	403	5574	20705	17979	16169	42091	585	2416	457	160	1203	94445	16504	1	1324	3	90	229	1853	500	40	11	7
Onygenaceae	392	322	96	204	108	0	43	3	0	121	102	42	53	95	530	0	52	0	5	0	0	0	0	0	0	0	0	0	0	0	0	0	0	0	0	0	0	0	0	0
Onygenales_fam_Incertae_sedis	39	16	0	0	0	598	672	442	316	783	14	0	13	184	5	262	127	5	9	123	0	0	0	0	0	1	0	0	0	0	0	0	0	0	0	0	0	0	0	0
Ophiostomataceae	4	0	0	0	0	0	0	0	0	0	0	0	0	0	0	0	0	0	0	0	0	1	0	0	0	0	0	0	0	0	0	96	0	5	0	1	0	6	0	8
Periconiaceae	0	0	0	0	0	0	0	0	0	0	0	0	0	0	0	0	0	0	0	0	0	0	0	0	0	0	0	0	0	0	417	4	489	4	0	1848	1	1	319	6
Pezizaceae	0	0	102	11	5	0	0	1	0	2	5	15	45	1	1	0	0	0	0	0	0	0	0	0	0	0	0	0	0	1	1	112	41	93	0	67	1	8877	296	6570
Phaeococcomycetaceae	0	0	68	55	72	4	40	14	0	0	0	1	0	0	0	31	0	0	0	0	0	0	0	0	0	0	0	0	0	0	0	636	0	51	0	36	0	188	9	121
Planistromellaceae	247	346	4176	1296	1435	107388	161	87977	19916	2215	1	4	18	0	0	3	0	39	3	0	0	0	2	0	0	11	0	14	1	0	931	1876	967	7555	1169	1638	1875	2204	775	1616
Pleosporaceae	853	813	10359	12237	10302	949	1205	728	140	563	969	798	670	439	654	331	342	5055	563	204	269	469	269	2169	110	618	8675	4961	733	229	39838	50954	51876	45091	25578	55634	54176	53764	37714	41205
Powellomycetaceae	0	0	0	0	0	0	0	0	0	0	0	0	0	0	0	0	0	0	0	0	0	0	0	0	0	0	0	0	0	0	0	174	0	24	0	265	0	0	0	0
Psathyrellaceae	13271	10383	54293	5684	3987	8	763	9	11	406	17904	117604	105701	5001	5926	899	929	164	54	222	6574	9746	34684	690	3024	658	64	456	123387	4305	1	53	32	26	1135	100	2970	2375	122	1556
Rhizinaceae	2	9	2	0	12	0	3	0	24015	427	19	117	141	10	10	31	2	0	134	30	3	2	0	0	2	1	9	0	6	0	2879	11535	4186	4011	19909	4458	46317	1313	2924	276
Rhizophlyctidaceae	0	0	54	3	0	3	0	0	0	0	0	0	0	1	0	0	0	0	0	0	0	0	0	0	0	1	0	0	0	0	2150	1284	3501	5885	145	3791	471	2249	1927	1692
Rhizopodaceae	140	101	80	82	37	0	5	0	0	53	3	4	2	4	0	8	1	10	0	2	0	0	0	0	0	0	0	0	0	0	0	0	0	0	0	0	0	0	0	0
Rhytismataceae	46	41	33	58	129	4	58	7	11	21	13	19	12	6	4	11	7	4	0	9	466	192	8	0	2	0	0	1	14	196	0	29	8	23	7	18	24	1885	59	1505
Sordariaceae	0	0	82	5	0	0	42	0	1	0	0	0	0	0	0	12	0	0	0	7	0	0	0	0	0	0	0	0	0	1	0	24	4	15	0	15	0	1353	58	1060
Spizellomycetaceae	0	0	0	209	297	0	0	0	0	0	0	0	0	0	4	0	0	0	0	0	0	0	0	0	0	0	0	0	0	0	0	0	0	0	0	0	0	0	0	0
Sporormiaceae	254	186	3476	540	850	7	223	3	2	173	198	1439	1491	200	77	197	50	66	18	187	3	2	1	0	0	0	2	0	0	1	6614	6677	6915	6224	2567	8269	3992	11963	5999	9469
Stachybotryaceae	0	0	17	0	37	0	0	0	6	1	0	0	0	0	0	0	0	1	0	0	0	0	0	0	0	0	0	0	0	0	1	25	5	28	124	14	210	1311	34	820
Strophariaceae	0	0	0	0	0	0	0	0	0	0	0	0	0	0	0	0	2	0	0	0	0	0	0	0	0	0	0	0	0	0	0	4	7	1	503	1	1521	68	14	10
Teloschistaceae	0	0	0	76	0	0	0	6	0	0	0	0	0	0	0	1	0	0	0	0	0	0	0	0	0	0	0	0	0	0	0	0	0	0	0	0	0	0	0	0
Teratosphaeriaceae	0	0	0	0	0	0	0	0	0	0	0	0	0	0	0	0	0	0	0	0	0	0	0	0	0	0	0	0	0	1	0	45	5	187	0	31	0	2087	65	1620
Trebouxiaceae	0	0	11	13	0	0	9	4	2	13	0	2	0	1	0	2	1	1	1	1	49	0	0	0	0	0	0	1	0	28	5019	1096	8136	704	696	2596	2124	11190	4841	8865
Tremellaceae	0	0	113	0	0	12	1	0	0	0	0	9	3	0	0	0	0	0	0	0	0	0	0	0	0	0	0	0	0	0	0	0	0	0	0	0	0	0	0	0
Trichocomaceae	11333	24525	10307	3931	1347	1318	5607	745	17582	17945	2864	1684	1230	4362	368	12820	1471	1037	30847	7130	1205	4570	2747	336	107	150	13173	4865	9431	7762	810	718	1041	926	670	266	1055	7202	1002	5342
Trichomeriaceae	0	0	0	0	0	0	0	0	0	0	0	0	0	0	0	0	0	0	0	0	0	0	0	0	0	0	0	0	0	0	0	0	0	1	176	0	349	32	4	6
unidentified	0	0	986	72	4	5	0	5	0	1566	7	33	59	9	29	851	5	3	0	481	0	0	0	0	0	0	0	3	0	0	1	129	39	1041	3	175	0	9253	278	7233
Ustilaginaceae	0	0	0	48	1	0	0	0	1	0	0	0	0	0	0	0	0	0	0	0	0	0	0	0	0	0	2	0	0	0	1439	117	2677	287	688	362	1868	460	1329	347
Wallemiaceae	1	4	0	0	0	0	47	0	5552	146	3	2	0	3	0	127	3	4	498	109	0	0	0	0	0	0	0	4	0	3	1	325	105	230	0	202	0	18902	696	14350
Xylariaceae	0	0	1788	184	67	0	6	0	0	0	55	515	332	11	26	0	1	0	1	0	0	0	0	0	0	0	0	0	0	0	0	0	0	3	314	4	540	27	14	4
Unc. Families	31597	25384	9013	42726	44532	4134	12368	3343	15117	4375	58817	18286	18724	30495	87268	18268	20155	35358	48684	13488	91951	101873	6311	284642	90854	164544	28893	23095	14084	66975	30199	28269	46430	31430	13500	31531	28018	32968	27864	25590
Genus	RH01	RH02	RH03	RH04	RH05	RH06	RH07	RH08	RH09	RH10	RS01	RS02	RS03	RS04	RS05	RS06	RS07	RS08	RS09	RS10	RT01	RT02	RT03	RT04	RT05	RT06	RT07	RT08	RT09	RT10	NV01	NV02	NV03	NV04	NV05	NV06	NV07	NV08	NV09	NV10
Acarospora	0	0	0	0	0	0	0	0	0	0	0	0	0	0	0	0	0	0	0	0	0	0	0	0	0	0	0	0	0	0	0	267	0	18	0	17	0	0	0	0
Acremonium	380	367	225	510	162	33408	25062	27523	13145	30508	1048	172	169	2960	18	24945	1980	9559	3182	17453	446	0	16	1	0	181	138	124	10	373	0	106	0	11	162	13	249	19	4	8
Acrophialophora	311	203	25	400	633	130	64	124	628	182	83	114	141	337	21	135	214	299	274	110	0	0	2	0	0	0	0	0	0	0	2	47	9	29	174	32	287	2722	118	2005
Agaricus	0	0	0	0	0	0	0	0	174	14	0	0	0	0	0	0	0	0	6	1	0	0	0	0	0	0	0	0	0	0	0	0	0	0	0	0	0	0	0	0
Alternaria	369	371	4041	3203	2847	681	606	544	118	341	793	152	105	113	31	186	86	4968	535	104	0	332	200	374	0	5	8658	4954	333	3	13804	2289	16933	15741	1415	16629	2577	19774	12685	16197
Amesia	20732	19255	2322	2281	386	1218	970	897	321	465	4883	13258	13041	1237	878	419	454	9265	752	244	7	1	2	2	0	1	0	8	10	0	7	5	6	42	14	12	31	4	6	0
Ascotricha	0	0	0	0	0	0	0	0	0	0	0	0	0	0	0	0	0	0	0	0	0	0	0	0	0	0	0	0	0	0	0	0	0	3	314	4	540	27	14	4
Aspergillus	12705	25972	12981	9537	5738	15616	12471	11104	20833	26044	4508	2678	2070	15772	569	37819	6496	13694	40324	23916	1241	6401	3028	350	110	153	43554	23882	10366	7837	5	663	3	337	1	100	10	1988	76	1830
Aureobasidium	1766	1424	29104	4644	5667	15483	2374	11106	2668	8922	45	810	743	35	39	33	4	57	14	71	19	4	14	7	3	10	5	11	8	11	88055	23724	107436	91664	14864	116543	24699	66647	77428	55019
Auxarthron	12	7	0	188	108	0	39	1	0	91	50	2	0	88	522	0	52	0	2	0	0	0	0	0	0	0	0	0	0	0	0	0	0	0	0	0	0	0	0	0
Beauveria	0	1	46	0	0	0	223	0	3	50	15	49	60	212	7	20	187	14	29	15	0	0	0	0	0	0	0	0	0	0	0	0	0	0	0	0	0	0	0	0
Bipolaris	8	14	47	5611	5035	2	199	0	0	125	71	60	26	50	561	19	52	13	0	2	205	4	1	1792	110	607	6	1	0	161	1	27986	31	2811	14550	1234	32052	2357	589	315
Bryochiton	0	0	0	0	0	0	0	0	0	0	0	0	0	0	0	0	0	0	0	0	0	0	0	0	0	0	0	0	0	1	0	45	5	187	0	31	0	2087	65	1620
Calcarisporiella	0	0	0	88	103	8	411	1	59	5	2	1	0	16	3	1	10	6	2	2	0	0	0	0	0	0	0	0	0	0	1	39	17	28	0	19	0	2682	95	2075
Calcarisporium	0	0	0	0	0	0	0	0	0	0	0	0	0	0	0	0	0	0	0	0	10	0	0	0	0	0	0	0	0	94	0	83	0	4	0	8	0	0	0	0
Cercophora	0	0	0	0	0	9	411	2	0	0	0	0	0	75	0	0	43	4	0	0	0	0	0	0	0	0	0	0	0	0	0	0	0	0	0	0	0	0	0	0
Chaetomium	3134	2929	9841	11853	13292	3461	26290	2479	12892	5956	8175	8464	8614	38116	12940	19514	22321	22825	18480	12930	3084	3172	9878	10814	3675	5978	18484	9973	19598	3150	11080	10121	13044	8861	6265	15855	10674	11573	10247	8854
Chrysosporium	0	0	0	0	0	0	0	0	0	716	0	0	0	0	0	227	0	0	0	102	0	0	0	0	0	0	0	0	0	0	0	0	0	0	0	0	0	0	0	0
Cladophialophora	310	142	0	27	149	0	0	0	1	8	31	0	5	0	8	6	0	0	0	0	0	0	0	0	0	0	0	0	0	0	0	0	0	0	0	0	0	0	0	0
Cladosporium	153	188	3239	1129	1079	42	186	27	42	138	25	60	25	14	19	0	11	18	9	0	0	0	1	0	0	91	2	0	0	0	3	2767	15	686	1765	1352	2640	4185	213	3051
Clonostachys	0	0	0	0	0	0	0	0	0	0	0	0	0	0	0	0	0	0	0	0	0	0	0	0	73	0	0	0	0	0	0	0	0	0	0	0	0	0	0	0
Cochliobolus	30	26	202	2	9	0	0	0	0	0	2	0	0	0	11	0	0	0	0	0	0	0	0	0	0	0	0	0	0	0	0	9	3	20	46	10	117	930	45	686
Coniochaeta	6	0	0	74	48	22	0	16	20	6	0	0	0	0	0	9	0	5	3	2	0	0	0	0	0	0	0	0	0	0	0	171	0	7	156	7	327	30	9	5
Coniosporium	67	42	23	305	297	12	149	1	71	99	8	11	5	7	0	30	0	2	0	19	0	0	0	0	0	0	0	3	0	1	660	2450	771	280	2172	124	3148	3023	629	1864
Coprinellus	0	0	0	0	1	0	0	0	0	0	0	0	0	0	0	0	0	0	0	0	0	0	0	0	0	0	0	0	0	0	0	8	0	7	995	81	2499	170	39	25
Coprinopsis	13269	10372	1355	1244	298	0	120	2	3	373	9727	1572	1347	532	522	324	306	26	15	184	79	1	19	0	0	0	0	22	106	65	1	36	19	17	0	16	0	2167	78	1529
Corynespora	0	0	0	0	0	0	0	0	0	0	0	0	0	0	0	0	0	0	0	0	0	0	0	0	0	0	0	0	0	0	34	0	57	0	0	0	0	0	44	2
Cryptococcus	155	139	1541	2217	2015	43	275	23	52	166	14	85	101	20	9	86	29	31	10	28	3	0	0	3	0	407	0	9	2	1	1032	5045	1663	1382	1550	9000	4598	33125	2043	25275
Curvularia	245	249	5315	3044	2200	249	400	156	17	91	103	571	527	272	49	112	198	70	27	98	60	133	68	1	0	5	11	6	399	62	20945	18027	28009	20253	9489	27104	19189	19337	19440	15060
Didymella	414	306	290	234	569	1	0	2	0	0	0	449	454	14	26	18	0	7	1	3	0	0	0	1	0	0	0	0	0	0	0	76	0	4530	903	525	1646	139	47	10
Dioszegia	0	0	113	0	0	12	1	0	0	0	0	9	3	0	0	0	0	0	0	0	0	0	0	0	0	0	0	0	0	0	0	0	0	0	0	0	0	0	0	0
Diversispora	0	0	0	0	0	3	1959	2	19	3	0	0	0	14	0	0	6	1	0	0	0	0	0	0	0	0	0	0	0	0	0	0	0	0	0	0	0	0	0	0
Elaphomyces	18561	12792	1530	1432	978	1	81	0	0	0	249	30	40	49	95	0	11	3	0	0	2	9	0	0	3	0	8	0	2	0	5	30385	34	2767	28049	1245	49557	2142	585	230
Eremiomyces	0	0	102	11	5	0	0	0	0	0	5	15	45	1	1	0	0	0	0	0	0	0	0	0	0	0	0	0	0	0	0	0	0	0	0	0	0	0	0	0
Eurotium	0	0	0	16	1	0	0	0	401	7564	0	0	0	0	0	187	0	0	86	170	0	0	0	0	0	0	0	0	0	1	0	7	2	18	0	13	0	865	33	609
Filobasidium	17	0	293	116	41	2	231	0	35	10	2	5	9	0	1	2	2	0	0	0	0	0	0	0	0	0	0	0	0	0	0	18	3	11	828	12	2448	1328	92	920
Fusarium	2017	1508	147	133	48	270	28036	199	2919	12163	2618	273	262	5344	38	28940	3279	403	5574	20705	17667	16061	42091	585	2416	457	160	1203	94445	16220	1	1324	3	90	229	1853	500	40	11	7
Geminibasidium	2	20	12	58	11	0	101	0	50	3	1	0	0	3	1	1	3	1	0	2	0	0	0	0	0	0	0	0	0	0	376	440	633	420	842	46	2563	165	335	29
Gibberella	0	0	0	0	0	0	0	0	0	0	0	0	0	0	0	0	0	0	0	0	312	108	0	0	0	0	0	0	0	284	0	0	0	0	0	0	0	0	0	0
Gymnoascus	0	0	0	0	0	0	0	0	117	0	0	0	0	0	0	0	0	0	0	0	0	0	0	0	0	0	0	0	0	0	0	0	0	0	0	0	0	0	0	0
Histoplasma	5	4	0	78	137	0	21	0	81	47	7	2	1	7	7	91	8	0	84	34	0	1	0	0	0	0	0	0	0	0	0	365	0	27	0	10	0	0	0	0
Kamienskia	14	6	141	30	35	3	0	8	14	6	7	51	49	5	5	0	3	23	3	4	0	0	0	0	0	0	0	0	0	0	0	0	0	0	0	0	0	0	0	0
Keissleriella	0	0	1	654	501	0	150	0	0	0	0	10	4	0	0	0	0	0	0	0	0	0	0	0	0	0	0	0	0	0	0	0	0	0	0	0	0	0	0	0
Knufia	0	0	0	0	0	0	0	0	0	0	0	0	0	0	0	0	0	0	0	0	0	0	0	0	0	0	0	0	0	0	0	0	0	1	176	0	349	32	4	6
Latorua	63	9	34	0	19	330	559	180	4047	392	260	64	25	376	32	1305	221	3336	5656	1012	0	0	0	0	0	0	268	109	0	0	0	0	0	0	0	0	0	0	0	0
Lecanicillium	0	0	0	0	0	3	1	0	117	0	1	0	0	10	0	9	20	0	65	13	0	0	0	0	0	0	0	0	0	0	0	0	0	0	0	0	0	0	0	0
Macrophomina	0	0	2	0	0	0	0	0	0	0	0	0	4	0	0	2	0	0	1	0	2138	1560	8125	1	560	216	1	193	15890	2250	2	0	0	0	0	0	0	0	1	1
Malassezia	0	0	3	0	1	1	17	0	4	2	3	5	3	0	0	6	0	0	0	1	0	0	0	0	0	0	2	2	0	0	0	569	0	63	149	576	344	15	5	2
Monosporascus	4641	3602	528	9045	9228	12	652	9	204	2123	23768	2931	2881	2184	8925	3315	1471	229	761	2246	39806	41732	655	60352	19089	39329	1495	2727	2492	27709	7	57	2	2518	428	2055	709	68	10	15
Morchella	0	0	867	80	7	0	0	0	0	0	13	279	310	28	35	0	7	0	0	0	0	2	0	0	0	0	0	0	0	0	3070	2135	4378	243	2720	744	5980	368	2843	162
Mortierella	0	0	0	0	0	0	0	0	0	0	0	0	0	0	0	0	0	0	0	0	0	1401	0	0	0	0	0	0	0	0	0	0	0	0	0	0	0	0	0	0
Otospora	0	0	0	0	0	0	217	0	10	0	0	0	0	0	0	0	0	0	0	0	0	0	0	0	0	0	0	0	0	0	0	0	0	0	0	0	0	0	0	0
Paraconiothyrium	0	0	0	41	8	0	0	0	0	0	0	0	0	0	0	0	0	3	0	0	0	0	0	0	0	0	0	0	0	0	0	55	7	28	126	512	198	2493	121	1911
Parasola	2	11	52938	4440	3688	8	643	7	8	33	8177	116032	104354	4469	5404	575	623	138	39	38	6495	9745	34665	690	3024	658	64	434	123281	4240	0	5	13	0	0	0	0	0	2	0
Penicillium	43	46	32	29	24	22	157	3	507	212	12	8	5	140	6	117	78	17	536	139	57	0	0	0	1	0	0	0	0	77	807	618	1021	596	669	142	1052	556	756	379
Periconia	0	4	0	26	0	0	0	0	0	0	0	0	0	4	0	0	0	0	0	0	0	0	0	0	0	0	0	0	0	0	417	13	491	8	0	1852	1	327	330	266
Phaeococcomyces	0	0	68	55	72	4	40	14	0	0	0	1	0	0	0	31	0	0	0	0	0	0	0	0	0	0	0	0	0	0	0	636	0	51	0	36	0	188	9	121
Phymatotrichopsis	2	9	2	0	12	0	3	0	24015	427	19	117	141	10	10	31	2	0	134	30	3	2	0	0	2	1	9	0	6	0	2879	11535	4186	4011	19909	4458	46317	1313	2924	276
Pithomyces	0	0	419	302	164	13	0	8	0	1	0	0	0	0	0	0	0	0	0	0	0	0	0	0	0	0	0	0	0	0	0	10	0	756	0	78	0	637	18	473
Podaxis	0	0	0	0	0	0	1	0	0	0	0	0	0	0	0	0	0	0	0	0	0	0	0	0	0	0	2	0	0	0	0	501	1	47	676	24	2028	119	40	6
Powellomyces	0	0	0	0	0	0	0	0	0	0	0	0	0	0	0	0	0	0	0	0	0	0	0	0	0	0	0	0	0	0	0	174	0	24	0	265	0	0	0	0
Preussia	41	5	871	99	425	0	25	2	1	64	129	1151	1110	94	72	111	13	5	7	67	0	2	0	0	0	0	2	0	0	1	653	2356	814	3487	442	2287	609	6360	800	5097
Pseudospiromastix	39	16	0	0	0	598	672	442	316	67	14	0	13	184	5	35	127	5	9	21	0	0	0	0	0	1	0	0	0	0	0	0	0	0	0	0	0	0	0	0
Ramimonilia	247	346	4176	1296	1435	107388	161	87977	19916	2215	1	4	18	0	0	3	0	39	3	0	0	0	2	0	0	11	0	14	1	0	931	1876	967	7555	1169	1638	1875	2204	775	1616
Rhizophlyctis	0	0	54	3	0	3	0	0	0	0	0	0	0	1	0	0	0	0	0	0	0	0	0	0	0	1	0	0	0	0	2150	1284	3501	5885	145	3791	471	2249	1927	1692
Rhizopus	140	101	80	82	37	0	5	0	0	53	3	4	2	4	0	8	1	10	0	2	0	0	0	0	0	0	0	0	0	0	0	0	0	0	0	0	0	0	0	0
Rhodotorula	0	0	1823	474	338	4	12	1	4	23	41	387	356	29	22	17	5	0	0	0	0	0	0	0	0	0	0	3	0	0	0	55	16	33	0	24	0	3230	127	2417
Sarcinomyces	0	0	0	0	0	0	0	0	0	0	0	0	0	0	0	0	0	0	0	0	0	0	0	0	0	0	0	0	0	0	0	2195	8	192	1764	122	3533	318	72	29
Scheffersomyces	0	0	0	137	0	0	0	0	0	0	0	0	0	0	0	0	0	0	0	0	0	0	0	0	0	0	0	0	0	0	0	0	0	0	0	0	0	0	0	0
Setosphaeria	201	149	335	49	47	4	0	20	5	5	0	15	12	0	2	14	6	4	1	0	4	0	0	2	0	1	0	0	1	3	5088	2624	6898	5506	78	10575	241	10403	4926	8214
Spizellomyces	0	0	0	209	297	0	0	0	0	0	0	0	0	0	4	0	0	0	0	0	0	0	0	0	0	0	0	0	0	0	0	0	0	0	0	0	0	0	0	0
Sporormiella	0	0	158	19	0	0	0	0	0	0	0	0	0	0	0	0	0	0	0	0	0	0	0	0	0	0	0	0	0	0	0	0	0	0	0	667	0	0	0	0
Sporothrix	4	0	0	0	0	0	0	0	0	0	0	0	0	0	0	0	0	0	0	0	0	1	0	0	0	0	0	0	0	0	0	96	0	5	0	1	0	6	0	8
Stachybotrys	0	0	17	0	37	0	0	0	6	1	0	0	0	0	0	0	0	1	0	0	0	0	0	0	0	0	0	0	0	0	1	25	5	28	124	14	210	1311	34	820
Stropharia	0	0	0	0	0	0	0	0	0	0	0	0	0	0	0	0	2	0	0	0	0	0	0	0	0	0	0	0	0	0	0	4	7	1	503	1	1521	68	14	10
Subramaniula	51	47	568	299	282	135	281	102	79	149	176	150	138	264	68	108	162	1114	206	79	0	1	0	0	0	0	3	0	0	0	274	664	329	1133	915	147	1607	635	329	417
Taifanglania	1	3	17	6	6	131	1	115	3	3	27	9	16	8	2	2	8	647	20	9	0	0	0	0	0	0	5	8	0	0	0	5	2	15	8	8	6	1	0	0
Talaromyces	0	0	22	30	0	23	766	5	4486	664	9	24	8	330	6	386	190	19	1373	323	0	0	0	0	0	0	0	0	1	0	0	0	0	0	0	0	0	0	1	0
Thanatephorus	0	5	493	90	26	3	1	1	0	20233	33	587	353	36	17	33514	9	2	4	23000	0	0	0	0	0	0	0	0	0	7	0	0	0	0	0	0	0	0	0	0
Thermomyces	1	2	167	8	29	98	2	65	2011	21	23	23	24	19	151	92	7	3	407	62	0	0	0	0	0	0	0	0	0	2	0	84	17	51	0	68	0	5377	191	3980
Thielavia	18	37	0	143	15	1200	125	1118	732	150	230	333	173	101	35	259	69	159	848	234	0	1	0	0	0	0	0	0	0	0	0	616	2	70	472	40	687	206	17	168
Trebouxia	0	0	11	13	0	0	9	4	2	13	0	2	0	1	0	2	1	1	1	1	49	0	0	0	0	0	0	1	0	28	5019	1096	8136	704	696	2596	2124	11190	4841	8865
Tulostoma	0	0	0	0	0	0	0	0	0	0	0	0	0	0	0	0	0	0	0	0	0	0	0	0	0	0	0	0	0	0	1	32	9	51	0	27	0	2629	87	2097
unidentified	0	0	986	75	34	8	7	8	2	1566	7	34	59	9	29	851	5	3	0	481	0	0	0	0	0	0	0	3	0	0	1	133	42	1053	10	183	23	9875	299	7708
Ustilago	0	0	0	48	1	0	0	0	1	0	0	0	0	0	0	0	0	0	0	0	0	0	0	0	0	0	2	0	0	0	1439	117	2677	287	688	362	1868	460	1329	347
Wallemia	1	4	0	0	0	0	47	0	5552	146	3	2	0	3	0	127	3	4	498	109	0	0	0	0	0	0	0	4	0	3	1	325	105	230	0	202	0	18902	696	14350
Westerdykella	192	163	1022	376	228	7	198	1	1	109	67	260	361	103	5	86	37	61	11	120	3	0	1	0	0	0	0	0	0	0	5961	4321	6101	2737	2125	5315	3383	5603	5199	4372
Xanthomendoza	0	0	0	76	0	0	0	6	0	0	0	0	0	0	0	1	0	0	0	0	0	0	0	0	0	0	0	0	0	0	0	0	0	0	0	0	0	0	0	0
Xenochalara	0	0	0	0	140	2	0	0	0	0	0	50	10	0	2	0	0	0	0	0	0	0	0	0	0	0	2	0	0	0	0	1950	0	208	3096	98	9680	278	52	16
Xylaria	0	0	1788	184	67	0	6	0	0	0	55	515	332	11	26	0	1	0	1	0	0	0	0	0	0	0	0	0	0	0	0	0	0	0	0	0	0	0	0	0
Unc. Genera	57674	49079	19538	93484	92654	43494	61418	31286	29458	8683	101560	30726	31088	69140	124126	37999	43536	93299	81378	27737	99969	109274	6544	311314	101142	181532	31726	25662	14874	74059	31254	30507	47682	33097	15384	34138	31771	64137	29779	49089
