# Supplementary material for: The plant rhizosheath–root niche is an edaphic “mini-oasis” in hyperarid deserts with enhanced microbial competition
Source: ISME Commun. 2022 Jun 3;2:47. doi: 10.1038/s43705-022-00130-7 (PMC9723607; doi:10.1038/s43705-022-00130-7)
Supplement: Supplementary file 4 — Supplementary Data S2 [file 43705_2022_130_MOESM4_ESM.xlsx]

## Sheet: RT
Supplementary Data 3. Hubs and keystone species detected in the root tissues network of S. ciliata. The OTU ID of hubs and keystone species was indicated together with their taxonomic affiliation.
Hub/Keystone	ID	Taxonomy
Keystone	bOTU-460	Bacteria; p_Acidobacteria; c_Subgroup6
Keystone	bOTU-376	Bacteria; p_Actinobacteria; c_Actinobacteria; o_Corynebacteriales; f_Corynebacteriaceae; g_Corynebacterium
Keystone	bOTU-178	Bacteria; p_Actinobacteria; c_Actinobacteria; o_Micrococcales; f_Microbacteriaceae; g_Agromyces					56
Keystone	bOTU-590	Bacteria; p_Actinobacteria; c_Actinobacteria; o_Micrococcales; f_Micrococcaceae; g_Nesterenkonia
Keystone	bOTU-9	Bacteria; p_Actinobacteria; c_Actinobacteria; o_Micrococcales; f_Promicromonosporaceae; g_Promicromonospora
Keystone	bOTU-124	Bacteria; p_Bacteroidetes; c_Bacteroidia; o_Sphingobacteriales; f_Sphingobacteriaceae; g_Parapedobacter
Keystone	bOTU-2220	Bacteria; p_Firmicutes; c_Bacilli; o_Bacillales; f_Bacillaceae; g_Bacillus
Keystone	bOTU-2291	Bacteria; p_Firmicutes; c_Bacilli; o_Bacillales; f_Bacillaceae; g_Bacillus
Keystone	bOTU-709	Bacteria; p_Firmicutes; c_Bacilli; o_Bacillales; f_Bacillaceae; g_Bacillus
Keystone	bOTU-1311	Bacteria; p_Firmicutes; c_Bacilli; o_Bacillales; f_Paenibacillaceae; g_Paenibacillus
Keystone	bOTU-93	Bacteria; p_Firmicutes; c_Bacilli; o_Bacillales; f_Planococcaceae; g_Lysinibacillus
Keystone	bOTU-11355	Bacteria; p_Firmicutes; c_Clostridia; o_Clostridiales
Keystone	bOTU-33	Bacteria; p_Firmicutes; c_Clostridia; o_Clostridiales
Keystone	bOTU-5405	Bacteria; p_Firmicutes; c_Clostridia; o_Clostridiales; f_FamilyXI; g_Anaerococcus
Keystone	bOTU-1076	Bacteria; p_Proteobacteria; c_Gammaproteobacteria; o_Betaproteobacteriales; f_Burkholderiaceae; g_Ramlibacter
Keystone	bOTU-113	Bacteria; p_Proteobacteria; c_Gammaproteobacteria; o_Betaproteobacteriales; f_Burkholderiaceae; g_Ramlibacter
Keystone	bOTU-67	Bacteria; p_Proteobacteria; c_Gammaproteobacteria; o_Xanthomonadales; f_Xanthomonadaceae; g_Pseudoxanthomonas
Keystone	fOTU-139	Fungi; p_Zigomycota; c_Zigomycetes; o_Mortierellales; f_Mortierellaceae; g_Mortierella
Hub	bOTU-1895	Bacteria; p_Acidobacteria; c_Subgroup6
Hub	bOTU-252	Bacteria; p_Actinobacteria
Hub	bOTU-42	Bacteria; p_Actinobacteria; c_Actinobacteria; o_Frankiales; f_Geodermatophilaceae; g_Geodermatophilus
Hub	bOTU-4976	Bacteria; p_Actinobacteria; c_Actinobacteria; o_Micrococcales; f_Microbacteriaceae; g_Microbacterium
Hub	bOTU-2487	Bacteria; p_Actinobacteria; c_Actinobacteria; o_Micrococcales; f_Micrococcaceae
Hub	bOTU-422	Bacteria; p_Actinobacteria; c_Actinobacteria; o_Micrococcales; f_Micrococcaceae
Hub	bOTU-6	Bacteria; p_Actinobacteria; c_Actinobacteria; o_Micrococcales; f_Micrococcaceae
Hub	bOTU-101	Bacteria; p_Actinobacteria; c_Actinobacteria; o_Micrococcales; f_Promicromonosporaceae; g_Isoptericola
Hub	bOTU-635	Bacteria; p_Actinobacteria; c_Actinobacteria; o_Micromonosporales; f_Micromonosporaceae; g_Actinoplanes
Hub	bOTU-155	Bacteria; p_Actinobacteria; c_Actinobacteria; o_Propionibacteriales; f_Nocardioidaceae; g_Nocardioides
Hub	bOTU-3853	Bacteria; p_Actinobacteria; c_Actinobacteria; o_Propionibacteriales; f_Nocardioidaceae; g_Nocardioides
Hub	bOTU-52	Bacteria; p_Actinobacteria; c_Actinobacteria; o_Pseudonocardiales; f_Pseudonocardiaceae; g_Actinophytocola
Hub	bOTU-103	Bacteria; p_Actinobacteria; c_Actinobacteria; o_Pseudonocardiales; f_Pseudonocardiaceae; g_Pseudonocardia
Hub	bOTU-4277	Bacteria; p_Actinobacteria; c_Actinobacteria; o_Streptomycetales; f_Streptomycetaceae; g_Streptomyces
Hub	bOTU-606	Bacteria; p_Actinobacteria; c_Thermoleophilia; o_Gaiellales
Hub	bOTU-774	Bacteria; p_Actinobacteria; c_Thermoleophilia; o_Gaiellales; f_Gaiellaceae; g_Gaiella
Hub	bOTU-403	Bacteria; p_Bacteroidetes; c_Bacteroidia; o_Chitinophagales; f_Chitinophagaceae; g_Segetibacter
Hub	bOTU-331	Bacteria; p_Bacteroidetes; c_Bacteroidia; o_Cytophagales; f_Hymenobacteraceae; g_Nibribacter
Hub	bOTU-5290	Bacteria; p_Firmicutes; c_Bacilli; o_Bacillales; f_Bacillaceae; g_Bacillus
Hub	bOTU-53	Bacteria; p_Firmicutes; c_Bacilli; o_Bacillales; f_Bacillaceae; g_Bacillus
Hub	bOTU-6057	Bacteria; p_Firmicutes; c_Bacilli; o_Bacillales; f_Bacillaceae; g_Fictibacillus
Hub	bOTU-1005	Bacteria; p_Firmicutes; c_Bacilli; o_Bacillales; f_Paenibacillaceae; g_Cohnella
Hub	bOTU-1261	Bacteria; p_Firmicutes; c_Bacilli; o_Bacillales; f_Paenibacillaceae; g_Paenibacillus
Hub	bOTU-2166	Bacteria; p_Firmicutes; c_Bacilli; o_Bacillales; f_Paenibacillaceae; g_Paenibacillus
Hub	bOTU-5480	Bacteria; p_Firmicutes; c_Bacilli; o_Bacillales; f_Paenibacillaceae; g_Paenibacillus
Hub	bOTU-665	Bacteria; p_Firmicutes; c_Bacilli; o_Bacillales; f_Paenibacillaceae; g_Paenibacillus
Hub	bOTU-293	Bacteria; p_Firmicutes; c_Bacilli; o_Bacillales; f_Planococcaceae; g_Planomicrobium
Hub	bOTU-50	Bacteria; p_Firmicutes; c_Bacilli; o_Lactobacillales; f_Carnobacteriaceae; g_Marinilactibacillus
Hub	bOTU-657	Bacteria; p_Firmicutes; c_Bacilli; o_Lactobacillales; f_Streptococcaceae; g_Streptococcus
Hub	bOTU-833	Bacteria; p_Planctomycetes; c_Planctomycetacia; o_Pirellulales; f_Pirellulaceae
Hub	bOTU-424	Bacteria; p_Planctomycetes; c_Planctomycetacia; o_Planctomycetales; f_Rubinisphaeraceae
Hub	bOTU-88	Bacteria; p_Proteobacteria; c_Alphaproteobacteria; o_Azospirillales; f_Inquilinaceae; g_Inquilinus
Hub	bOTU-3233	Bacteria; p_Proteobacteria; c_Alphaproteobacteria; o_Rhizobiales; f_Rhizobiaceae
Hub	bOTU-96	Bacteria; p_Proteobacteria; c_Alphaproteobacteria; o_Rhizobiales; f_Rhizobiaceae
Hub	bOTU-85	Bacteria; p_Proteobacteria; c_Alphaproteobacteria; o_Rhizobiales; f_Xanthobacteraceae; g_Pseudolabrys
Hub	bOTU-10966	Bacteria; p_Proteobacteria; c_Alphaproteobacteria; o_Sphingomonadales; f_Sphingomonadaceae; g_Sphingomonas
Hub	bOTU-627	Bacteria; p_Proteobacteria; c_Deltaproteobacteria; o_Myxococcales; f_Haliangiaceae; g_Haliangium
Hub	bOTU-258	Bacteria; p_Proteobacteria; c_Gammaproteobacteria; o_Pseudomonadales; f_Moraxellaceae; g_Acinetobacter
Hub	bOTU-529	Bacteria; p_Proteobacteria; c_Gammaproteobacteria; o_Salinisphaerales; f_Solimonadaceae; g_Panacagrimonas
Hub	fOTU-89	Fungi; p_Ascomycota
Hub	fOTU-54	Fungi; p_Ascomycota; c_Dothideomycetes; o_Pleosporales
Hub	fOTU-101	Fungi; p_Ascomycota; c_Dothideomycetes; o_Pleosporales; f_Sporormiaceae; g_Preussia
Hub	fOTU-38	Fungi; p_Ascomycota; c_Eurotiomycetes; o_Eurotiales
Hub	fOTU-187	Fungi; p_Ascomycota; c_Eurotiomycetes; o_Onygenales; f_Ajellomycetaceae; g_Histoplasma
Hub	fOTU-123	Fungi; p_Ascomycota; c_Leotiomycetes; o_Rhytismatales; f_Rhytismataceae
Hub	fOTU-44	Fungi; p_Ascomycota; c_Pezizomycetes; o_Pezizales; f_Morchellaceae; g_Morchella
Hub	fOTU-841	Fungi; p_Ascomycota; c_Sordariomycetes; o_Ophiostomatales; f_Ophiostomataceae; g_Sporothrix
Hub	fOTU-826	Fungi; p_Ascomycota; c_Sordariomycetes; o_Sordariales; f_Chaetomiaceae
Hub	fOTU-833	Fungi; p_Ascomycota; c_Sordariomycetes; o_Sordariales; f_Chaetomiaceae; g_Subramaniula
Hub	fOTU-420	Fungi; p_Ascomycota; c_Sordariomycetes; o_Sordariales; f_Chaetomiaceae; g_Taifanglania
Hub	fOTU-68	Fungi; p_Ascomycota; c_Sordariomycetes; o_Sordariales; f_Chaetomiaceae; g_Thielavia
Hub	fOTU-65	Fungi; p_Basidiomycota; c_Microbotryomycetes; o_Sporidiobolales; f_Incertae-sedis; g_Rhodotorula
Hub	fOTU-195	Fungi; p_Chytridiomycota; c_Rhizophydiomycetes; o_Rhizophydiales

## Sheet: RS
Supplementary Data 3. Hubs and keystone species detected in the rhizosheath network of S. ciliata. The OTU ID of hubs and keystone species was indicated together with their taxonomic affiliation.
Hub/Keystone	ID	Taxonomy
Keystone	bOTU-207	Bacteria; p_Actinobacteria; c_Acidimicrobiia
Keystone	bOTU-349	Bacteria; p_Actinobacteria; c_Acidimicrobiia
Keystone	bOTU-26	Bacteria; p_Actinobacteria; c_Actinobacteria; o_Micromonosporales; f_Micromonosporaceae
Keystone	bOTU-2181	Bacteria; p_Actinobacteria; c_Thermoleophilia; o_Solirubrobacterales
Keystone	bOTU-796	Bacteria; p_Actinobacteria; c_Thermoleophilia; o_Solirubrobacterales
Keystone	bOTU-74	Bacteria; p_Bacteroidetes; c_Bacteroidia; o_Cytophagales; f_Microscillaceae
Keystone	bOTU-124	Bacteria; p_Bacteroidetes; c_Bacteroidia; o_Sphingobacteriales; f_Sphingobacteriaceae; g_Parapedobacter
Keystone	bOTU-194	Bacteria; p_Chloroflexi; c_Chloroflexia; o_Thermomicrobiales
Keystone	bOTU-684	Bacteria; p_Cyanobacteria; c_Oxyphotobacteria; o_Nostocales
Keystone	bOTU-383	Bacteria; p_Firmicutes; c_Bacilli; o_Bacillales; f_Bacillaceae; g_Terribacillus
Keystone	bOTU-1101	Bacteria; p_Gemmatimonadetes; c_Longimicrobia; o_Longimicrobiales; f_Longimicrobiaceae
Keystone	bOTU-4462	Bacteria; p_Patescibacteria; c_Saccharimonadia; o_Saccharimonadales
Keystone	bOTU-218	Bacteria; p_Patescibacteria; c_Saccharimonadia; o_Saccharimonadales; f_Saccharimonadaceae
Keystone	bOTU-131	Bacteria; p_Proteobacteria; c_Alphaproteobacteria
Keystone	bOTU-6382	Bacteria; p_Proteobacteria; c_Alphaproteobacteria; o_Caulobacterales; f_Caulobacteraceae; g_Brevundimonas
Keystone	bOTU-121	Bacteria; p_Proteobacteria; c_Alphaproteobacteria; o_Rhizobiales
Keystone	bOTU-4503	Bacteria; p_Proteobacteria; c_Alphaproteobacteria; o_Rhizobiales; f_Beijerinckiaceae; g_Microvirga
Keystone	bOTU-299	Bacteria; p_Proteobacteria; c_Alphaproteobacteria; o_Rhizobiales; f_Devosiaceae; g_Pelagibacterium
Keystone	bOTU-152	Bacteria; p_Proteobacteria; c_Gammaproteobacteria; o_Enterobacteriales; f_Enterobacteriaceae
Keystone	bOTU-382	Bacteria; p_Proteobacteria; c_Gammaproteobacteria; o_Enterobacteriales; f_Enterobacteriaceae
Keystone	bOTU-66	Bacteria; p_Verrucomicrobia; c_Verrucomicrobiae; o_Opitutales; f_Opitutaceae; g_Opitutus
Keystone	fOTU-200	Fungi
Keystone	fOTU-245	Fungi
Keystone	fOTU-35	Fungi
Keystone	fOTU-71	Fungi; p_Ascomycota; c_Dothideomycetes; o_Pleosporales; f_Didymosphaeriaceae; g_Paraconiothyrium
Keystone	fOTU-189	Fungi; p_Ascomycota; c_Dothideomycetes; o_Pleosporales; f_Pleosporaceae; g_Bipolaris
Keystone	fOTU-21	Fungi; p_Ascomycota; c_Dothideomycetes; o_Pleosporales; f_Pleosporaceae; g_Bipolaris
Keystone	fOTU-229	Fungi; p_Ascomycota; c_Dothideomycetes; o_Pleosporales; f_Pleosporaceae; g_Cochliobolus
Keystone	fOTU-162	Fungi; p_Ascomycota; c_Dothideomycetes; o_Pleosporales; f_Pleosporaceae; g_Periconia
Keystone	fOTU-828	Fungi; p_Ascomycota; c_Eurotiomycetes; o_Eurotiales; f_Aspergillaceae; g_Aspergillus
Keystone	fOTU-183	Fungi; p_Ascomycota; c_Eurotiomycetes; o_Eurotiales; f_Trichocomaceae; g_Aspergillus
Keystone	fOTU-424	Fungi; p_Ascomycota; c_Eurotiomycetes; o_Eurotiales; f_Trichocomaceae; g_Aspergillus
Keystone	fOTU-99	Fungi; p_Ascomycota; c_Eurotiomycetes; o_Eurotiales; f_Trichocomaceae; g_Aspergillus
Keystone	fOTU-59	Fungi; p_Ascomycota; c_Eurotiomycetes; o_Eurotiales; f_Trichocomaceae; g_Eurotium
Keystone	fOTU-224	Fungi; p_Ascomycota; c_Eurotiomycetes; o_Onygenales
Keystone	fOTU-146	Fungi; p_Ascomycota; c_Eurotiomycetes; o_Onygenales; f_Onygenaceae; g_Auxarthron
Keystone	fOTU-148	Fungi; p_Ascomycota; c_Eurotiomycetes; o_Onygenales; f_Onygenales-fam-Incertae-sedis; g_Chrysosporium
Keystone	fOTU-44	Fungi; p_Ascomycota; c_Pezizomycetes; o_Pezizales; f_Morchellaceae; g_Morchella
Keystone	fOTU-372	Fungi; p_Ascomycota; c_Sordariomycetes
Keystone	fOTU-180	Fungi; p_Ascomycota; c_Sordariomycetes; o_Coniochaetales; f_Coniochaetaceae; g_Coniochaeta
Keystone	fOTU-222	Fungi; p_Ascomycota; c_Sordariomycetes; o_Hypocreales; f_Incertae-sedis; g_Acremonium
Keystone	fOTU-42	Fungi; p_Ascomycota; c_Sordariomycetes; o_Sordariales
Keystone	fOTU-70	Fungi; p_Ascomycota; c_Sordariomycetes; o_Sordariales; f_Chaetomiaceae; g_Chaetomium
Keystone	fOTU-169	Fungi; p_Ascomycota; c_Sordariomycetes; o_Sordariales; f_Lasiosphaeriaceae; g_Cercophora
Keystone	fOTU-91	Fungi; p_Ascomycota; c_Sordariomycetes; o_Xylariales; f_Xylariaceae; g_Xylaria
Keystone	fOTU-122	Fungi; p_Basidiomycota; c_Agaricomycetes; o_Agaricales; f_Strophariaceae; g_Stropharia
Keystone	fOTU-34	Fungi; p_Basidiomycota; c_Wallemiomycetes; o_Wallemiales; f_Wallemiaceae; g_Wallemia
Keystone	fOTU-179	Fungi; p_Chytridiomycota; c_Spizellomycetes; o_Spizellomycetales; f_Spizellomycetaceae; g_Spizellomyces
Hub	bOTU-183	Bacteria; p_Acidobacteria; c_Acidobacteriia; o_Solibacterales; f_Solibacteraceae; g_Bryobacter
Hub	bOTU-316	Bacteria; p_Acidobacteria; c_Blastocatellia
Hub	bOTU-1684	Bacteria; p_Acidobacteria; c_Blastocatellia; o_Pyrinomonadales; f_Pyrinomonadaceae
Hub	bOTU-1742	Bacteria; p_Acidobacteria; c_Blastocatellia; o_Pyrinomonadales; f_Pyrinomonadaceae
Hub	bOTU-745	Bacteria; p_Acidobacteria; c_Blastocatellia; o_Pyrinomonadales; f_Pyrinomonadaceae
Hub	bOTU-1127	Bacteria; p_Acidobacteria; c_Holophagae; o_Subgroup7; f_Acidobacteriabacterium; g_Acidobacteriabacterium
Hub	bOTU-484	Bacteria; p_Acidobacteria; c_Subgroup6
Hub	bOTU-1618	Bacteria; p_Actinobacteria
Hub	bOTU-261	Bacteria; p_Actinobacteria
Hub	bOTU-309	Bacteria; p_Actinobacteria
Hub	bOTU-380	Bacteria; p_Actinobacteria; c_Acidimicrobiia
Hub	bOTU-4253	Bacteria; p_Actinobacteria; c_Acidimicrobiia
Hub	bOTU-794	Bacteria; p_Actinobacteria; c_Acidimicrobiia
Hub	bOTU-9448	Bacteria; p_Actinobacteria; c_Acidimicrobiia
Hub	bOTU-1844	Bacteria; p_Actinobacteria; c_Actinobacteria; o_Corynebacteriales; f_Mycobacteriaceae; g_Mycobacterium
Hub	bOTU-674	Bacteria; p_Actinobacteria; c_Actinobacteria; o_Frankiales
Hub	bOTU-907	Bacteria; p_Actinobacteria; c_Actinobacteria; o_Frankiales
Hub	bOTU-6404	Bacteria; p_Actinobacteria; c_Actinobacteria; o_Micrococcales; f_Promicromonosporaceae; g_Promicromonospora
Hub	bOTU-400	Bacteria; p_Actinobacteria; c_Actinobacteria; o_Micromonosporales; f_Micromonosporaceae; g_Micromonospora
Hub	bOTU-7941	Bacteria; p_Actinobacteria; c_Actinobacteria; o_Propionibacteriales; f_Nocardioidaceae; g_Nocardioides
Hub	bOTU-4012	Bacteria; p_Actinobacteria; c_Actinobacteria; o_Pseudonocardiales; f_Pseudonocardiaceae; g_Actinokineospora
Hub	bOTU-864	Bacteria; p_Actinobacteria; c_Actinobacteria; o_Pseudonocardiales; f_Pseudonocardiaceae; g_Actinomycetospora
Hub	bOTU-193	Bacteria; p_Actinobacteria; c_Actinobacteria; o_Streptosporangiales; f_Thermomonosporaceae
Hub	bOTU-738	Bacteria; p_Actinobacteria; c_Actinobacteria; o_Streptosporangiales; f_Thermomonosporaceae; g_Actinomadura
Hub	bOTU-8744	Bacteria; p_Actinobacteria; c_Thermoleophilia; o_Gaiellales
Hub	bOTU-1574	Bacteria; p_Actinobacteria; c_Thermoleophilia; o_Solirubrobacterales; f_Solirubrobacteraceae; g_Solirubrobacter
Hub	bOTU-4472	Bacteria; p_Actinobacteria; c_Thermoleophilia; o_Solirubrobacterales; f_Solirubrobacteraceae; g_Solirubrobacter
Hub	bOTU-702	Bacteria; p_Actinobacteria; c_Thermoleophilia; o_Solirubrobacterales; f_Solirubrobacteraceae; g_Solirubrobacter
Hub	bOTU-476	Bacteria; p_Bacteroidetes; c_Bacteroidia; o_Chitinophagales; f_Chitinophagaceae; g_Flavisolibacter
Hub	bOTU-10229	Bacteria; p_Bacteroidetes; c_Bacteroidia; o_Chitinophagales; f_Chitinophagaceae; g_Segetibacter
Hub	bOTU-226	Bacteria; p_Bacteroidetes; c_Bacteroidia; o_Chitinophagales; f_Chitinophagaceae; g_Segetibacter
Hub	bOTU-440	Bacteria; p_Bacteroidetes; c_Bacteroidia; o_Chitinophagales; f_Chitinophagaceae; g_Segetibacter
Hub	bOTU-464	Bacteria; p_Bacteroidetes; c_Bacteroidia; o_Chitinophagales; f_Chitinophagaceae; g_Segetibacter
Hub	bOTU-276	Bacteria; p_Bacteroidetes; c_Bacteroidia; o_Cytophagales; f_Microscillaceae
Hub	bOTU-102	Bacteria; p_Bacteroidetes; c_Bacteroidia; o_Cytophagales; f_Spirosomaceae
Hub	bOTU-567	Bacteria; p_Bacteroidetes; c_Bacteroidia; o_Flavobacteriales; f_Flavobacteriaceae; g_Flavobacterium
Hub	bOTU-211	Bacteria; p_Chloroflexi
Hub	bOTU-3767	Bacteria; p_Chloroflexi
Hub	bOTU-502	Bacteria; p_Chloroflexi
Hub	bOTU-577	Bacteria; p_Chloroflexi
Hub	bOTU-456	Bacteria; p_Chloroflexi; c_Anaerolineae
Hub	bOTU-482	Bacteria; p_Chloroflexi; c_Anaerolineae; o_RBG-13-54-9; f_Anaerolineaceaebacterium; g_Anaerolineaceaebacterium
Hub	bOTU-357	Bacteria; p_Chloroflexi; c_Chloroflexia; o_Chloroflexales; f_Roseiflexaceae
Hub	bOTU-1384	Bacteria; p_Chloroflexi; c_Chloroflexia; o_Kallotenuales
Hub	bOTU-198	Bacteria; p_Chloroflexi; c_Chloroflexia; o_Kallotenuales
Hub	bOTU-360	Bacteria; p_Chloroflexi; c_Chloroflexia; o_Kallotenuales
Hub	bOTU-98	Bacteria; p_Chloroflexi; c_Chloroflexia; o_Thermobaculales; f_Thermobaculaceae; g_Thermobaculum
Hub	bOTU-191	Bacteria; p_Chloroflexi; c_Chloroflexia; o_Thermomicrobiales
Hub	bOTU-278	Bacteria; p_Chloroflexi; c_Chloroflexia; o_Thermomicrobiales
Hub	bOTU-174	Bacteria; p_Cyanobacteria; c_Oxyphotobacteria; o_Nostocales; f_Chroococcidiopsaceae
Hub	bOTU-426	Bacteria; p_Cyanobacteria; c_Oxyphotobacteria; o_Nostocales; f_Chroococcidiopsaceae; g_Myxosarcina
Hub	bOTU-551	Bacteria; p_FBP
Hub	bOTU-2291	Bacteria; p_Firmicutes; c_Bacilli; o_Bacillales; f_Bacillaceae; g_Bacillus
Hub	bOTU-3596	Bacteria; p_Firmicutes; c_Bacilli; o_Bacillales; f_Bacillaceae; g_Bacillus
Hub	bOTU-6025	Bacteria; p_Firmicutes; c_Bacilli; o_Bacillales; f_Bacillaceae; g_Bacillus
Hub	bOTU-832	Bacteria; p_Firmicutes; c_Bacilli; o_Bacillales; f_Bacillaceae; g_Bacillus
Hub	bOTU-220	Bacteria; p_Firmicutes; c_Bacilli; o_Bacillales; f_Paenibacillaceae; g_Brevibacillus
Hub	bOTU-12	Bacteria; p_Firmicutes; c_Clostridia; o_Clostridiales; f_FamilyXI; g_Anaerococcus
Hub	bOTU-24	Bacteria; p_Firmicutes; c_Clostridia; o_Clostridiales; f_FamilyXIII; g_Mogibacterium
Hub	bOTU-734	Bacteria; p_Gemmatimonadetes; c_Longimicrobia; o_Longimicrobiales; f_Longimicrobiaceae
Hub	bOTU-533	Bacteria; p_Gemmatimonadetes; c_Longimicrobia; o_Longimicrobiales; f_Longimicrobiaceae; g_Gemmatimonadetesbacterium
Hub	bOTU-239	Bacteria; p_Nitrospirae; c_Nitrospira; o_Nitrospirales; f_Nitrospiraceae; g_Nitrospira
Hub	bOTU-375	Bacteria; p_Nitrospirae; c_Nitrospira; o_Nitrospirales; f_Nitrospiraceae; g_Nitrospira
Hub	bOTU-647	Bacteria; p_Nitrospirae; c_Nitrospira; o_Nitrospirales; f_Nitrospiraceae; g_Nitrospira
Hub	bOTU-2598	Bacteria; p_Patescibacteria; c_Saccharimonadia; o_Saccharimonadales
Hub	bOTU-5607	Bacteria; p_Patescibacteria; c_Saccharimonadia; o_Saccharimonadales
Hub	bOTU-762	Bacteria; p_Patescibacteria; c_Saccharimonadia; o_Saccharimonadales
Hub	bOTU-571	Bacteria; p_Proteobacteria; c_Alphaproteobacteria; o_Azospirillales; f_Azospirillaceae
Hub	bOTU-4286	Bacteria; p_Proteobacteria; c_Alphaproteobacteria; o_Caulobacterales; f_Caulobacteraceae
Hub	bOTU-822	Bacteria; p_Proteobacteria; c_Alphaproteobacteria; o_Caulobacterales; f_Caulobacteraceae; g_Brevundimonas
Hub	bOTU-415	Bacteria; p_Proteobacteria; c_Alphaproteobacteria; o_Rhizobiales; f_Beijerinckiaceae
Hub	bOTU-355	Bacteria; p_Proteobacteria; c_Deltaproteobacteria; o_Myxococcales; f_Haliangiaceae; g_Haliangium
Hub	bOTU-402	Bacteria; p_Proteobacteria; c_Deltaproteobacteria; o_Myxococcales; f_Haliangiaceae; g_Haliangium
Hub	bOTU-914	Bacteria; p_Proteobacteria; c_Gammaproteobacteria; o_Betaproteobacteriales
Hub	bOTU-1453	Bacteria; p_Proteobacteria; c_Gammaproteobacteria; o_Betaproteobacteriales; f_Burkholderiaceae
Hub	bOTU-51	Bacteria; p_Proteobacteria; c_Gammaproteobacteria; o_Betaproteobacteriales; f_Burkholderiaceae
Hub	bOTU-473	Bacteria; p_Proteobacteria; c_Gammaproteobacteria; o_Xanthomonadales; f_Rhodanobacteraceae
Hub	bOTU-442	Bacteria; p_Proteobacteria; c_Gammaproteobacteria; o_Xanthomonadales; f_Xanthomonadaceae; g_Luteimonas
Hub	bOTU-3504	Bacteria; p_Verrucomicrobia; c_Verrucomicrobiae; o_Chthoniobacterales; f_Chthoniobacteraceae; g_Chthoniobacter
Hub	bOTU-437	Bacteria; p_Verrucomicrobia; c_Verrucomicrobiae; o_Chthoniobacterales; f_Chthoniobacteraceae; g_Chthoniobacter
Hub	bOTU-458	Bacteria; p_Verrucomicrobia; c_Verrucomicrobiae; o_Pedosphaerales; f_Pedosphaeraceae
Hub	fOTU-125	Fungi
Hub	fOTU-211	Fungi
Hub	fOTU-260	Fungi
Hub	fOTU-5	Fungi; p_Ascomycota
Hub	fOTU-156	Fungi; p_Ascomycota; c_Arthoniomycetes; o_Lichenostigmatales; f_Phaeococcomycetaceae; g_Phaeococcomyces
Hub	fOTU-133	Fungi; p_Ascomycota; c_Dothideomycetes; o_Dothideales
Hub	fOTU-608	Fungi; p_Ascomycota; c_Dothideomycetes; o_Dothideales; f_Dothioraceae; g_Aureobasidium
Hub	fOTU-218	Fungi; p_Ascomycota; c_Dothideomycetes; o_Dothideales; f_Dothioraceae; g_Aureobasidium
Hub	fOTU-446	Fungi; p_Ascomycota; c_Dothideomycetes; o_Dothideales; f_Dothioraceae; g_Aureobasidium
Hub	fOTU-107	Fungi; p_Ascomycota; c_Dothideomycetes; o_Pleosporales
Hub	fOTU-54	Fungi; p_Ascomycota; c_Dothideomycetes; o_Pleosporales
Hub	fOTU-76	Fungi; p_Ascomycota; c_Dothideomycetes; o_Pleosporales; f_Didymellaceae; g_Didymella
Hub	fOTU-132	Fungi; p_Ascomycota; c_Dothideomycetes; o_Pleosporales; f_Lentitheciaceae; g_Keissleriella
Hub	fOTU-20	Fungi; p_Ascomycota; c_Dothideomycetes; o_Pleosporales; f_Pleosporaceae; g_Alternaria
Hub	fOTU-75	Fungi; p_Ascomycota; c_Dothideomycetes; o_Pleosporales; f_Pleosporaceae; g_Alternaria
Hub	fOTU-46	Fungi; p_Ascomycota; c_Dothideomycetes; o_Pleosporales; f_Pleosporaceae; g_Bipolaris
Hub	fOTU-548	Fungi; p_Ascomycota; c_Dothideomycetes; o_Pleosporales; f_Pleosporaceae; g_Cochliobolus
Hub	fOTU-129	Fungi; p_Ascomycota; c_Dothideomycetes; o_Pleosporales; f_Sporormiaceae
Hub	fOTU-78	Fungi; p_Ascomycota; c_Dothideomycetes; o_Pleosporales; f_Sporormiaceae; g_Preussia
Hub	fOTU-101	Fungi; p_Ascomycota; c_Dothideomycetes; o_Pleosporales; f_Sporormiaceae; g_Preussia
Hub	fOTU-135	Fungi; p_Ascomycota; c_Dothideomycetes; o_Pleosporales; f_Sporormiaceae; g_Preussia
Hub	fOTU-38	Fungi; p_Ascomycota; c_Eurotiomycetes; o_Eurotiales
Hub	fOTU-18	Fungi; p_Ascomycota; c_Eurotiomycetes; o_Eurotiales; f_Elaphomycetaceae; g_Elaphomyces
Hub	fOTU-188	Fungi; p_Ascomycota; c_Eurotiomycetes; o_Eurotiales; f_Trichocomaceae; g_Penicillium
Hub	fOTU-606	Fungi; p_Ascomycota; c_Eurotiomycetes; o_Eurotiales; f_Trichocomaceae; g_Penicillium
Hub	fOTU-837	Fungi; p_Ascomycota; c_Eurotiomycetes; o_Eurotiales; f_Trichocomaceae; g_Talaromyces
Hub	fOTU-145	Fungi; p_Ascomycota; c_Eurotiomycetes; o_Onygenales; f_Onygenaceae
Hub	fOTU-130	Fungi; p_Ascomycota; c_Eurotiomycetes; o_Onygenales; f_Onygenales-fam-Incertae-sedis; g_Pseudospiromastix
Hub	fOTU-231	Fungi; p_Ascomycota; c_Lecanoromycetes; o_Teloschistales; f_Teloschistaceae; g_Xanthomendoza
Hub	fOTU-118	Fungi; p_Ascomycota; c_Leotiomycetes; o_Helotiales; f_Helotiales-fam-Incertae-sedis; g_Xenochalara
Hub	fOTU-118	Fungi; p_Ascomycota; c_Leotiomycetes; o_Helotiales; f_Helotiales-fam-Incertae-sedis; g_Xenochalara
Hub	fOTU-136	Fungi; p_Ascomycota; c_Leotiomycetes; o_Rhytismatales; f_Rhytismataceae
Hub	fOTU-254	Fungi; p_Ascomycota; c_Leotiomycetes; o_Rhytismatales; f_Rhytismataceae
Hub	fOTU-102	Fungi; p_Ascomycota; c_Pezizomycetes
Hub	fOTU-160	Fungi; p_Ascomycota; c_Pezizomycetes; o_Pezizales
Hub	fOTU-58	Fungi; p_Ascomycota; c_Pezizomycetes; o_Pezizales; f_Rhizinaceae; g_Phymatotrichopsis
Hub	fOTU-197	Fungi; p_Ascomycota; c_Sordariomycetes; o_Hypocreales; f_Cordycipitaceae; g_Lecanicillium
Hub	fOTU-232	Fungi; p_Ascomycota; c_Sordariomycetes; o_Hypocreales; f_Incertae-sedis; g_Acremonium
Hub	fOTU-173	Fungi; p_Ascomycota; c_Sordariomycetes; o_Hypocreales; f_Stachybotryaceae; g_Stachybotrys
Hub	fOTU-166	Fungi; p_Ascomycota; c_Sordariomycetes; o_Sordariales
Hub	fOTU-27	Fungi; p_Ascomycota; c_Sordariomycetes; o_Sordariales
Hub	fOTU-32	Fungi; p_Ascomycota; c_Sordariomycetes; o_Sordariales
Hub	fOTU-385	Fungi; p_Ascomycota; c_Sordariomycetes; o_Sordariales
Hub	fOTU-142	Fungi; p_Ascomycota; c_Sordariomycetes; o_Sordariales-
Hub	fOTU-74	Fungi; p_Ascomycota; c_Sordariomycetes; o_Sordariales; f_Chaetomiaceae
Hub	fOTU-826	Fungi; p_Ascomycota; c_Sordariomycetes; o_Sordariales; f_Chaetomiaceae
Hub	fOTU-24	Fungi; p_Ascomycota; c_Sordariomycetes; o_Sordariales; f_Chaetomiaceae; g_Chaetomium
Hub	fOTU-386	Fungi; p_Ascomycota; c_Sordariomycetes; o_Sordariales; f_Chaetomiaceae; g_Chaetomium
Hub	fOTU-56	Fungi; p_Ascomycota; c_Sordariomycetes; o_Sordariales; f_Chaetomiaceae; g_Subramaniula
Hub	fOTU-833	Fungi; p_Ascomycota; c_Sordariomycetes; o_Sordariales; f_Chaetomiaceae; g_Subramaniula
Hub	fOTU-311	Fungi; p_Ascomycota; c_Sordariomycetes; o_Sordariales; f_Chaetomiaceae; g_Taifanglania
Hub	fOTU-323	Fungi; p_Ascomycota; c_Sordariomycetes; o_Sordariales; f_NA; g_Monosporascus
Hub	fOTU-100	Fungi; p_Ascomycota; c_Sordariomycetes; o_Sordariales; f_Sordariaceae
Hub	fOTU-547	Fungi; p_Ascomycota; c_Sordariomycetes; o_Xylariales
Hub	fOTU-10	Fungi; p_Ascomycota; c_Sordariomycetes; o_Xylariales; f_Diatrypaceae; g_Monosporascus
Hub	fOTU-13	Fungi; p_Ascomycota; c_Sordariomycetes; o_Xylariales; f_Diatrypaceae; g_Monosporascus
Hub	fOTU-141	Fungi; p_Ascomycota; c_Sordariomycetes; o_Xylariales; f_Diatrypaceae; g_Monosporascus
Hub	fOTU-210	Fungi; p_Basidiomycota; c_Agaricomycetes; o_Agaricales; f_Agaricaceae; g_Agaricus
Hub	fOTU-164	Fungi; p_Basidiomycota; c_Agaricomycetes; o_Agaricales; f_Psathyrellaceae; g_Coprinopsis
Hub	fOTU-39	Fungi; p_Basidiomycota; c_Agaricomycetes; o_Agaricales; f_Psathyrellaceae; g_Coprinopsis
Hub	fOTU-443	Fungi; p_Basidiomycota; c_Agaricomycetes; o_Agaricales; f_Psathyrellaceae; g_Coprinopsis
Hub	fOTU-2	Fungi; p_Basidiomycota; c_Agaricomycetes; o_Agaricales; f_Psathyrellaceae; g_Parasola
Hub	fOTU-65	Fungi; p_Basidiomycota; c_Microbotryomycetes; o_Sporidiobolales; f_Incertae-sedis; g_Rhodotorula
Hub	fOTU-215	Fungi; p_Basidiomycota; c_Tremellomycetes; o_Tremellales; f_Tremellaceae; g_Dioszegia
Hub	fOTU-67	Fungi; p_Basidiomycota; c_Wallemiomycetes; o_Wallemiales; f_Wallemiaceae; g_Wallemia
Hub	fOTU-72	Fungi; p_Chytridiomycota; c_Rhizophlyctidomycetes; o_Rhizophlyctidales; f_Rhizophlyctidaceae; g_Rhizophlyctis
Hub	fOTU-401	Fungi; p_Glomeromycota; c_Glomeromycetes
Hub	fOTU-185	Fungi; p_Glomeromycota; c_Glomeromycetes; o_Diversisporales; f_Diversisporaceae; g_Diversispora
Hub	aOTU-138	Plantae; p_Chlorophyta; c_Trebouxiophyceae; o_Trebouxiales; f_Trebouxiaceae; g_Trebouxia
Hub	aOTU-149	Plantae; p_Chlorophyta; c_Trebouxiophyceae; o_Trebouxiales; f_Trebouxiaceae; g_Trebouxia
Hub	aOTU-57	Plantae; p_Chlorophyta; c_Trebouxiophyceae; o_Trebouxiales; f_Trebouxiaceae; g_Trebouxia
Hub	aOTU-73	Plantae; p_Chlorophyta; c_Trebouxiophyceae; o_Trebouxiales; f_Trebouxiaceae; g_Trebouxia

## Sheet: RH
Supplementary Data 3. Hubs and keystone species detected in the rhizosphere network of S. ciliata. The OTU ID of hubs and keystone species was indicated together with their taxonomic affiliation.
Hub/Keystone	ID	Taxonomy
Keystone	bOTU-123	Bacteria;-p--Actinobacteria;-c--Actinobacteria;-o--Corynebacteriales;-f--Mycobacteriaceae;-g--Mycobacterium
Keystone	bOTU-42	Bacteria;-p--Actinobacteria;-c--Actinobacteria;-o--Frankiales;-f--Geodermatophilaceae;-g--Geodermatophilus
Keystone	bOTU-1990	Bacteria;-p--Actinobacteria;-c--Actinobacteria;-o--Micrococcales;-f--Microbacteriaceae
Keystone	bOTU-22	Bacteria;-p--Actinobacteria;-c--Actinobacteria;-o--Micrococcales;-f--Microbacteriaceae
Keystone	bOTU-352	Bacteria;-p--Actinobacteria;-c--Actinobacteria;-o--Micromonosporales;-f--Micromonosporaceae;-g--Dactylosporangium
Keystone	bOTU-4263	Bacteria;-p--Actinobacteria;-c--Actinobacteria;-o--Pseudonocardiales;-f--Pseudonocardiaceae;-g--Actinophytocola
Keystone	bOTU-510	Bacteria;-p--Actinobacteria;-c--Thermoleophilia;-o--Solirubrobacterales;-f--Solirubrobacteraceae;-g--Parviterribacter
Keystone	bOTU-10164	Bacteria;-p--Bacteroidetes;-c--Bacteroidia;-o--Chitinophagales;-f--Chitinophagaceae
Keystone	bOTU-76	Bacteria;-p--Bacteroidetes;-c--Bacteroidia;-o--Chitinophagales;-f--Chitinophagaceae;-g--Chitinophaga
Keystone	bOTU-74	Bacteria;-p--Bacteroidetes;-c--Bacteroidia;-o--Cytophagales;-f--Microscillaceae
Keystone	bOTU-102	Bacteria;-p--Bacteroidetes;-c--Bacteroidia;-o--Cytophagales;-f--Spirosomaceae
Keystone	bOTU-553	Bacteria;-p--Chloroflexi;-c--Anaerolineae;-o--Caldilineales;-f--Caldilineaceae
Keystone	bOTU-137	Bacteria;-p--Patescibacteria;-c--Saccharimonadia;-o--Saccharimonadales;-f--CandidatusSaccharibacteriabacterium;-g--CandidatusSaccharibacteriabacterium
Keystone	bOTU-938	Bacteria;-p--Proteobacteria;-c--Alphaproteobacteria;-o--Acetobacterales;-f--Acetobacteraceae;-g--Roseomonas
Keystone	bOTU-522	Bacteria;-p--Proteobacteria;-c--Alphaproteobacteria;-o--Rhizobiales
Keystone	bOTU-121	Bacteria;-p--Proteobacteria;-c--Alphaproteobacteria;-o--Rhizobiales
Keystone	bOTU-909	Bacteria;-p--Proteobacteria;-c--Alphaproteobacteria;-o--Rhizobiales;-f--Beijerinckiaceae
Keystone	bOTU-548	Bacteria;-p--Proteobacteria;-c--Alphaproteobacteria;-o--Tistrellales;-f--Geminicoccaceae;-g--Geminicoccus
Keystone	bOTU-402	Bacteria;-p--Proteobacteria;-c--Deltaproteobacteria;-o--Myxococcales;-f--Haliangiaceae;-g--Haliangium
Keystone	bOTU-152	Bacteria;-p--Proteobacteria;-c--Gammaproteobacteria;-o--Enterobacteriales;-f--Enterobacteriaceae
Keystone	fOTU-205	Fungi;-p--Ascomycota
Keystone	fOTU-229	Fungi;-p--Ascomycota;-c--Dothideomycetes;-o--Pleosporales;-f--Pleosporaceae;-g--Cochliobolus
Keystone	fOTU-103	Fungi;-p--Ascomycota;-c--Dothideomycetes;-o--Pleosporales;-f--Pleosporaceae;-g--Curvularia
Keystone	fOTU-129	Fungi;-p--Ascomycota;-c--Dothideomycetes;-o--Pleosporales;-f--Sporormiaceae
Keystone	fOTU-18	Fungi;-p--Ascomycota;-c--Eurotiomycetes;-o--Eurotiales;-f--Elaphomycetaceae;-g--Elaphomyces
Keystone	fOTU-606	Fungi;-p--Ascomycota;-c--Eurotiomycetes;-o--Eurotiales;-f--Trichocomaceae;-g--Penicillium
Keystone	fOTU-69	Fungi;-p--Ascomycota;-c--Eurotiomycetes;-o--Eurotiales;-f--Trichocomaceae;-g--Talaromyces
Keystone	fOTU-221	Fungi;-p--Ascomycota;-c--Eurotiomycetes;-o--Onygenales;-f--Gymnoascaceae;-g--Gymnoascus
Keystone	fOTU-148	Fungi;-p--Ascomycota;-c--Eurotiomycetes;-o--Onygenales;-f--Onygenales-fam-Incertae-sedis;-g--Chrysosporium
Keystone	fOTU-153	Fungi;-p--Ascomycota;-c--Eurotiomycetes;-o--Onygenales;-f--Onygenales-fam-Incertae-sedis;-g--Pseudospiromastix
Keystone	fOTU-104	Fungi;-p--Ascomycota;-c--Incertae-sedis;-o--Incertae-sedis;-f--Incertae-sedis;-g--Calcarisporiella
Keystone	fOTU-102	Fungi;-p--Ascomycota;-c--Pezizomycetes
Keystone	fOTU-246	Fungi;-p--Ascomycota;-c--Saccharomycetes;-o--Saccharomycetales;-f--Debaryomycetaceae;-g--Scheffersomyces
Keystone	fOTU-232	Fungi;-p--Ascomycota;-c--Sordariomycetes;-o--Hypocreales;-f--Incertae-sedis;-g--Acremonium
Keystone	fOTU-27	Fungi;-p--Ascomycota;-c--Sordariomycetes;-o--Sordariales
Keystone	fOTU-128	Fungi;-p--Ascomycota;-c--Sordariomycetes;-o--Sordariales;-f--Chaetomiaceae;-g--Chaetomium
Keystone	fOTU-13	Fungi;-p--Ascomycota;-c--Sordariomycetes;-o--Xylariales;-f--Diatrypaceae;-g--Monosporascus
Keystone	fOTU-164	Fungi;-p--Basidiomycota;-c--Agaricomycetes;-o--Agaricales;-f--Psathyrellaceae;-g--Coprinopsis
Keystone	fOTU-179	Fungi;-p--Chytridiomycota;-c--Spizellomycetes;-o--Spizellomycetales;-f--Spizellomycetaceae;-g--Spizellomyces
Keystone	fOTU-401	Fungi;-p--Glomeromycota;-c--Glomeromycetes
Keystone	fOTU-213	Fungi;-p--Glomeromycota;-c--Glomeromycetes;-o--Diversisporales;-f--Diversisporaceae;-g--Diversispora
Hub	bOTU-484	Bacteria;-p--Acidobacteria;-c--Subgroup6
Hub	bOTU-303	Bacteria;-p--Actinobacteria
Hub	bOTU-368	Bacteria;-p--Actinobacteria
Hub	bOTU-492	Bacteria;-p--Actinobacteria;-c--Acidimicrobiia;-o--Microtrichales
Hub	bOTU-738	Bacteria;-p--Actinobacteria;-c--Actinobacteria;-o--Streptosporangiales;-f--Thermomonosporaceae;-g--Actinomadura
Hub	bOTU-550	Bacteria;-p--Actinobacteria;-c--Thermoleophilia;-o--Gaiellales
Hub	bOTU-275	Bacteria;-p--Actinobacteria;-c--Thermoleophilia;-o--Solirubrobacterales;-f--Solirubrobacteraceae;-g--Parviterribacter
Hub	bOTU-226	Bacteria;-p--Bacteroidetes;-c--Bacteroidia;-o--Chitinophagales;-f--Chitinophagaceae;-g--Segetibacter
Hub	bOTU-210	Bacteria;-p--Bacteroidetes;-c--Bacteroidia;-o--Cytophagales;-f--Spirosomaceae
Hub	bOTU-374	Bacteria;-p--Bacteroidetes;-c--Bacteroidia;-o--Flavobacteriales;-f--Flavobacteriaceae;-g--Flavobacterium
Hub	bOTU-124	Bacteria;-p--Bacteroidetes;-c--Bacteroidia;-o--Sphingobacteriales;-f--Sphingobacteriaceae;-g--Parapedobacter
Hub	bOTU-408	Bacteria;-p--Chloroflexi;-c--Anaerolineae
Hub	bOTU-944	Bacteria;-p--Chloroflexi;-c--Chloroflexia;-o--Chloroflexales;-f--Roseiflexaceae
Hub	bOTU-1239	Bacteria;-p--Chloroflexi;-c--Chloroflexia;-o--Kallotenuales
Hub	bOTU-71	Bacteria;-p--Chloroflexi;-c--Chloroflexia;-o--Kallotenuales
Hub	bOTU-622	Bacteria;-p--Chloroflexi;-c--Chloroflexia;-o--Thermomicrobiales
Hub	bOTU-194	Bacteria;-p--Chloroflexi;-c--Chloroflexia;-o--Thermomicrobiales
Hub	bOTU-679	Bacteria;-p--Chloroflexi;-c--TK10
Hub	bOTU-298	Bacteria;-p--Cyanobacteria;-c--Oxyphotobacteria;-o--Nostocales
Hub	bOTU-584	Bacteria;-p--Cyanobacteria;-c--Oxyphotobacteria;-o--Nostocales
Hub	bOTU-684	Bacteria;-p--Cyanobacteria;-c--Oxyphotobacteria;-o--Nostocales
Hub	bOTU-174	Bacteria;-p--Cyanobacteria;-c--Oxyphotobacteria;-o--Nostocales;-f--Chroococcidiopsaceae
Hub	bOTU-63	Bacteria;-p--Cyanobacteria;-c--Oxyphotobacteria;-o--Nostocales;-f--Chroococcidiopsaceae
Hub	bOTU-470	Bacteria;-p--Firmicutes;-c--Bacilli;-o--Bacillales;-f--Alicyclobacillaceae;-g--Tumebacillus
Hub	bOTU-4598	Bacteria;-p--Firmicutes;-c--Bacilli;-o--Bacillales;-f--Bacillaceae;-g--Bacillus
Hub	bOTU-383	Bacteria;-p--Firmicutes;-c--Bacilli;-o--Bacillales;-f--Bacillaceae;-g--Terribacillus
Hub	bOTU-1462	Bacteria;-p--Firmicutes;-c--Bacilli;-o--Bacillales;-f--Paenibacillaceae;-g--Brevibacillus
Hub	bOTU-34	Bacteria;-p--Firmicutes;-c--Bacilli;-o--Bacillales;-f--Staphylococcaceae;-g--Staphylococcus
Hub	bOTU-12	Bacteria;-p--Firmicutes;-c--Clostridia;-o--Clostridiales;-f--FamilyXI;-g--Anaerococcus
Hub	bOTU-334	Bacteria;-p--Gemmatimonadetes;-c--Longimicrobia;-o--Longimicrobiales;-f--Longimicrobiaceae
Hub	bOTU-662	Bacteria;-p--Gemmatimonadetes;-c--Longimicrobia;-o--Longimicrobiales;-f--Longimicrobiaceae
Hub	bOTU-829	Bacteria;-p--Gemmatimonadetes;-c--Longimicrobia;-o--Longimicrobiales;-f--Longimicrobiaceae;-g--Gemmatimonadetesbacterium
Hub	bOTU-647	Bacteria;-p--Nitrospirae;-c--Nitrospira;-o--Nitrospirales;-f--Nitrospiraceae;-g--Nitrospira
Hub	bOTU-762	Bacteria;-p--Patescibacteria;-c--Saccharimonadia;-o--Saccharimonadales
Hub	bOTU-4503	Bacteria;-p--Proteobacteria;-c--Alphaproteobacteria;-o--Rhizobiales;-f--Beijerinckiaceae;-g--Microvirga
Hub	bOTU-299	Bacteria;-p--Proteobacteria;-c--Alphaproteobacteria;-o--Rhizobiales;-f--Devosiaceae;-g--Pelagibacterium
Hub	bOTU-355	Bacteria;-p--Proteobacteria;-c--Deltaproteobacteria;-o--Myxococcales;-f--Haliangiaceae;-g--Haliangium
Hub	bOTU-591	Bacteria;-p--Proteobacteria;-c--Deltaproteobacteria;-o--Myxococcales;-f--Sandaracinaceae
Hub	bOTU-626	Bacteria;-p--Proteobacteria;-c--Gammaproteobacteria;-o--Betaproteobacteriales;-f--Burkholderiaceae;-g--Noviherbaspirillum
Hub	bOTU-454	Bacteria;-p--Proteobacteria;-c--Gammaproteobacteria;-o--Steroidobacterales;-f--Steroidobacteraceae
Hub	fOTU-125	Fungi
Hub	fOTU-200	Fungi
Hub	fOTU-211	Fungi
Hub	fOTU-230	Fungi
Hub	fOTU-233	Fungi
Hub	fOTU-238	Fungi
Hub	fOTU-244	Fungi
Hub	fOTU-248	Fungi
Hub	fOTU-252	Fungi
Hub	fOTU-260	Fungi
Hub	fOTU-52	Fungi;-p--Ascomycota
Hub	fOTU-84	Fungi;-p--Ascomycota
Hub	fOTU-89	Fungi;-p--Ascomycota
Hub	fOTU-242	Fungi;-p--Ascomycota;-c--Dothideomycetes
Hub	fOTU-30	Fungi;-p--Ascomycota;-c--Dothideomycetes;-o--Botryosphaeriales;-f--Botryosphaeriaceae;-g--Macrophomina
Hub	fOTU-225	Fungi;-p--Ascomycota;-c--Dothideomycetes;-o--Capnodiales
Hub	fOTU-133	Fungi;-p--Ascomycota;-c--Dothideomycetes;-o--Dothideales
Hub	fOTU-218	Fungi;-p--Ascomycota;-c--Dothideomycetes;-o--Dothideales;-f--Dothioraceae;-g--Aureobasidium
Hub	fOTU-107	Fungi;-p--Ascomycota;-c--Dothideomycetes;-o--Pleosporales
Hub	fOTU-184	Fungi;-p--Ascomycota;-c--Dothideomycetes;-o--Pleosporales
Hub	fOTU-76	Fungi;-p--Ascomycota;-c--Dothideomycetes;-o--Pleosporales;-f--Didymellaceae;-g--Didymella
Hub	fOTU-71	Fungi;-p--Ascomycota;-c--Dothideomycetes;-o--Pleosporales;-f--Didymosphaeriaceae;-g--Paraconiothyrium
Hub	fOTU-132	Fungi;-p--Ascomycota;-c--Dothideomycetes;-o--Pleosporales;-f--Lentitheciaceae;-g--Keissleriella
Hub	fOTU-235	Fungi;-p--Ascomycota;-c--Dothideomycetes;-o--Pleosporales;-f--Pleosporaceae;-g--Alternaria
Hub	fOTU-37	Fungi;-p--Ascomycota;-c--Dothideomycetes;-o--Pleosporales;-f--Pleosporaceae;-g--Alternaria
Hub	fOTU-189	Fungi;-p--Ascomycota;-c--Dothideomycetes;-o--Pleosporales;-f--Pleosporaceae;-g--Bipolaris
Hub	fOTU-46	Fungi;-p--Ascomycota;-c--Dothideomycetes;-o--Pleosporales;-f--Pleosporaceae;-g--Bipolaris
Hub	fOTU-202	Fungi;-p--Ascomycota;-c--Dothideomycetes;-o--Pleosporales;-f--Pleosporaceae;-g--Curvularia
Hub	fOTU-96	Fungi;-p--Ascomycota;-c--Dothideomycetes;-o--Pleosporales;-f--Pleosporaceae;-g--Pithomyces
Hub	fOTU-135	Fungi;-p--Ascomycota;-c--Dothideomycetes;-o--Pleosporales;-f--Sporormiaceae;-g--Preussia
Hub	fOTU-154	Fungi;-p--Ascomycota;-c--Dothideomycetes;-o--Pleosporales;-f--Sporormiaceae;-g--Sporormiella
Hub	fOTU-152	Fungi;-p--Ascomycota;-c--Eurotiomycetes;-o--Eurotiales;-f--Aspergillaceae;-g--Aspergillus
Hub	fOTU-99	Fungi;-p--Ascomycota;-c--Eurotiomycetes;-o--Eurotiales;-f--Trichocomaceae;-g--Aspergillus
Hub	fOTU-188	Fungi;-p--Ascomycota;-c--Eurotiomycetes;-o--Eurotiales;-f--Trichocomaceae;-g--Penicillium
Hub	fOTU-224	Fungi;-p--Ascomycota;-c--Eurotiomycetes;-o--Onygenales
Hub	fOTU-145	Fungi;-p--Ascomycota;-c--Eurotiomycetes;-o--Onygenales;-f--Onygenaceae
Hub	fOTU-146	Fungi;-p--Ascomycota;-c--Eurotiomycetes;-o--Onygenales;-f--Onygenaceae;-g--Auxarthron
Hub	fOTU-249	Fungi;-p--Ascomycota;-c--Eurotiomycetes;-o--Onygenales;-f--Onygenaceae;-g--Auxarthron
Hub	fOTU-130	Fungi;-p--Ascomycota;-c--Eurotiomycetes;-o--Onygenales;-f--Onygenales-fam-Incertae-sedis;-g--Pseudospiromastix
Hub	fOTU-118	Fungi;-p--Ascomycota;-c--Leotiomycetes;-o--Helotiales;-f--Helotiales-fam-Incertae-sedis;-g--Xenochalara
Hub	fOTU-118	Fungi;-p--Ascomycota;-c--Leotiomycetes;-o--Helotiales;-f--Helotiales-fam-Incertae-sedis;-g--Xenochalara
Hub	fOTU-123	Fungi;-p--Ascomycota;-c--Leotiomycetes;-o--Rhytismatales;-f--Rhytismataceae
Hub	fOTU-44	Fungi;-p--Ascomycota;-c--Pezizomycetes;-o--Pezizales;-f--Morchellaceae;-g--Morchella
Hub	fOTU-204	Fungi;-p--Ascomycota;-c--Pezizomycetes;-o--Pezizales;-f--Pezizaceae;-g--Eremiomyces
Hub	fOTU-23	Fungi;-p--Ascomycota;-c--Pezizomycetes;-o--Pezizales;-f--Rhizinaceae;-g--Phymatotrichopsis
Hub	fOTU-28	Fungi;-p--Ascomycota;-c--Sordariomycetes
Hub	fOTU-22	Fungi;-p--Ascomycota;-c--Sordariomycetes;-o--Hypocreales
Hub	fOTU-222	Fungi;-p--Ascomycota;-c--Sordariomycetes;-o--Hypocreales;-f--Incertae-sedis;-g--Acremonium
Hub	fOTU-105	Fungi;-p--Ascomycota;-c--Sordariomycetes;-o--Hypocreales;-f--Nectriaceae;-g--Fusarium
Hub	fOTU-114	Fungi;-p--Ascomycota;-c--Sordariomycetes;-o--Hypocreales;-f--Nectriaceae;-g--Fusarium
Hub	fOTU-113	Fungi;-p--Ascomycota;-c--Sordariomycetes;-o--Hypocreales;-f--Stachybotryaceae;-g--Stachybotrys
Hub	fOTU-173	Fungi;-p--Ascomycota;-c--Sordariomycetes;-o--Hypocreales;-f--Stachybotryaceae;-g--Stachybotrys
Hub	fOTU-166	Fungi;-p--Ascomycota;-c--Sordariomycetes;-o--Sordariales
Hub	fOTU-32	Fungi;-p--Ascomycota;-c--Sordariomycetes;-o--Sordariales
Hub	fOTU-42	Fungi;-p--Ascomycota;-c--Sordariomycetes;-o--Sordariales
Hub	fOTU-142	Fungi;-p--Ascomycota;-c--Sordariomycetes;-o--Sordariales-
Hub	fOTU-74	Fungi;-p--Ascomycota;-c--Sordariomycetes;-o--Sordariales;-f--Chaetomiaceae
Hub	fOTU-386	Fungi;-p--Ascomycota;-c--Sordariomycetes;-o--Sordariales;-f--Chaetomiaceae;-g--Chaetomium
Hub	fOTU-70	Fungi;-p--Ascomycota;-c--Sordariomycetes;-o--Sordariales;-f--Chaetomiaceae;-g--Chaetomium
Hub	fOTU-169	Fungi;-p--Ascomycota;-c--Sordariomycetes;-o--Sordariales;-f--Lasiosphaeriaceae;-g--Cercophora
Hub	fOTU-323	Fungi;-p--Ascomycota;-c--Sordariomycetes;-o--Sordariales;-f--NA;-g--Monosporascus
Hub	fOTU-547	Fungi;-p--Ascomycota;-c--Sordariomycetes;-o--Xylariales
Hub	fOTU-10	Fungi;-p--Ascomycota;-c--Sordariomycetes;-o--Xylariales;-f--Diatrypaceae;-g--Monosporascus
Hub	fOTU-91	Fungi;-p--Ascomycota;-c--Sordariomycetes;-o--Xylariales;-f--Xylariaceae;-g--Xylaria
Hub	fOTU-223	Fungi;-p--Basidiomycota;-c--Agaricomycetes;-o--Agaricales
Hub	fOTU-210	Fungi;-p--Basidiomycota;-c--Agaricomycetes;-o--Agaricales;-f--Agaricaceae;-g--Agaricus
Hub	fOTU-98	Fungi;-p--Basidiomycota;-c--Agaricomycetes;-o--Agaricales;-f--Agaricaceae;-g--Podaxis
Hub	fOTU-115	Fungi;-p--Basidiomycota;-c--Agaricomycetes;-o--Agaricales;-f--Psathyrellaceae;-g--Coprinellus
Hub	fOTU-443	Fungi;-p--Basidiomycota;-c--Agaricomycetes;-o--Agaricales;-f--Psathyrellaceae;-g--Coprinopsis
Hub	fOTU-2	Fungi;-p--Basidiomycota;-c--Agaricomycetes;-o--Agaricales;-f--Psathyrellaceae;-g--Parasola
Hub	fOTU-29	Fungi;-p--Basidiomycota;-c--Agaricomycetes;-o--Cantharellales;-f--Ceratobasidiaceae;-g--Thanatephorus
Hub	fOTU-215	Fungi;-p--Basidiomycota;-c--Tremellomycetes;-o--Tremellales;-f--Tremellaceae;-g--Dioszegia
Hub	fOTU-34	Fungi;-p--Basidiomycota;-c--Wallemiomycetes;-o--Wallemiales;-f--Wallemiaceae;-g--Wallemia
Hub	fOTU-67	Fungi;-p--Basidiomycota;-c--Wallemiomycetes;-o--Wallemiales;-f--Wallemiaceae;-g--Wallemia
Hub	fOTU-177	Fungi;-p--Calcarisporiellomycota;-c--Calcarisporiellomycetes;-o--Calcarisporiellales;-f--Calcarisporiellaceae;-g--Calcarisporiella
Hub	fOTU-119	Fungi;-p--Chytridiomycota;-c--Rhizophlyctidomycetes
Hub	fOTU-119	Fungi;-p--Chytridiomycota;-c--Rhizophlyctidomycetes
Hub	fOTU-170	Fungi;-p--Chytridiomycota;-c--Rhizophlyctidomycetes
Hub	fOTU-250	Fungi;-p--Chytridiomycota;-c--Rhizophlyctidomycetes
Hub	fOTU-26	Fungi;-p--Chytridiomycota;-c--Rhizophlyctidomycetes
Hub	fOTU-175	Fungi;-p--Chytridiomycota;-c--Rhizophlyctidomycetes;-o--Rhizophlyctidales;-f--Rhizophlyctidaceae;-g--Rhizophlyctis
Hub	fOTU-72	Fungi;-p--Chytridiomycota;-c--Rhizophlyctidomycetes;-o--Rhizophlyctidales;-f--Rhizophlyctidaceae;-g--Rhizophlyctis
Hub	fOTU-274	Fungi;-p--Glomeromycota;-c--Glomeromycetes
Hub	fOTU-178	Fungi;-p--Glomeromycota;-c--Glomeromycetes;-o--Diversisporales;-f--Diversisporaceae;-g--Diversispora
Hub	fOTU-185	Fungi;-p--Glomeromycota;-c--Glomeromycetes;-o--Diversisporales;-f--Diversisporaceae;-g--Diversispora
Hub	fOTU-561	Fungi;-p--Glomeromycota;-c--Glomeromycetes;-o--Diversisporales;-f--Diversisporaceae;-g--Diversispora
Hub	fOTU-237	Fungi;-p--Glomeromycota;-c--Glomeromycetes;-o--Diversisporales;-f--Diversisporaceae;-g--Otospora
Hub	aOTU-124	Plantae;-p--Chlorophyta;-c--Trebouxiophyceae;-o--Trebouxiales;-f--Trebouxiaceae;-g--Trebouxia
Hub	aOTU-127	Plantae;-p--Chlorophyta;-c--Trebouxiophyceae;-o--Trebouxiales;-f--Trebouxiaceae;-g--Trebouxia
Hub	aOTU-149	Plantae;-p--Chlorophyta;-c--Trebouxiophyceae;-o--Trebouxiales;-f--Trebouxiaceae;-g--Trebouxia
Hub	aOTU-191	Plantae;-p--Chlorophyta;-c--Trebouxiophyceae;-o--Trebouxiales;-f--Trebouxiaceae;-g--Trebouxia
Hub	aOTU-207	Plantae;-p--Chlorophyta;-c--Trebouxiophyceae;-o--Trebouxiales;-f--Trebouxiaceae;-g--Trebouxia
Hub	aOTU-83	Plantae;-p--Chlorophyta;-c--Trebouxiophyceae;-o--Trebouxiales;-f--Trebouxiaceae;-g--Trebouxia

## Sheet: BS
Supplementary Data 3. Hubs and keystone species detected in the non-vegetated soil network. The OTU ID of hubs and keystone species was indicated together with their taxonomic affiliation.
Hub/Keystone	ID	Taxonomy
Keystone	bOTU-115	Bacteria;-p--Actinobacteria;-c--Acidimicrobiia
Keystone	bOTU-573	Bacteria;-p--Actinobacteria;-c--Acidimicrobiia;-o--Microtrichales
Keystone	bOTU-144	Bacteria;-p--Actinobacteria;-c--Actinobacteria;-o--Frankiales
Keystone	bOTU-4976	Bacteria;-p--Actinobacteria;-c--Actinobacteria;-o--Micrococcales;-f--Microbacteriaceae;-g--Microbacterium
Keystone	bOTU-738	Bacteria;-p--Actinobacteria;-c--Actinobacteria;-o--Streptosporangiales;-f--Thermomonosporaceae;-g--Actinomadura
Keystone	bOTU-6005	Bacteria;-p--Actinobacteria;-c--Rubrobacteria;-o--Rubrobacterales;-f--Rubrobacteriaceae;-g--Rubrobacter
Keystone	bOTU-9773	Bacteria;-p--Actinobacteria;-c--Thermoleophilia;-o--Gaiellales
Keystone	bOTU-1075	Bacteria;-p--Actinobacteria;-c--Thermoleophilia;-o--Gaiellales
Keystone	bOTU-1220	Bacteria;-p--Actinobacteria;-c--Thermoleophilia;-o--Gaiellales
Keystone	bOTU-282	Bacteria;-p--Actinobacteria;-c--Thermoleophilia;-o--Gaiellales
Keystone	bOTU-4194	Bacteria;-p--Actinobacteria;-c--Thermoleophilia;-o--Gaiellales
Keystone	bOTU-431	Bacteria;-p--Actinobacteria;-c--Thermoleophilia;-o--Gaiellales
Keystone	bOTU-5154	Bacteria;-p--Actinobacteria;-c--Thermoleophilia;-o--Gaiellales
Keystone	bOTU-54	Bacteria;-p--Actinobacteria;-c--Thermoleophilia;-o--Gaiellales
Keystone	bOTU-606	Bacteria;-p--Actinobacteria;-c--Thermoleophilia;-o--Gaiellales
Keystone	bOTU-7883	Bacteria;-p--Actinobacteria;-c--Thermoleophilia;-o--Gaiellales
Keystone	bOTU-1534	Bacteria;-p--Actinobacteria;-c--Thermoleophilia;-o--Solirubrobacterales
Keystone	bOTU-853	Bacteria;-p--Actinobacteria;-c--Thermoleophilia;-o--Solirubrobacterales
Keystone	bOTU-49	Bacteria;-p--Bacteroidetes;-c--Bacteroidia;-o--Chitinophagales;-f--Chitinophagaceae
Keystone	bOTU-132	Bacteria;-p--Chloroflexi
Keystone	bOTU-50	Bacteria;-p--Firmicutes;-c--Bacilli;-o--Lactobacillales;-f--Carnobacteriaceae;-g--Marinilactibacillus
Keystone	bOTU-283	Bacteria;-p--Patescibacteria;-c--Saccharimonadia;-o--Saccharimonadales
Keystone	bOTU-139	Bacteria;-p--Proteobacteria;-c--Alphaproteobacteria;-o--Caulobacterales;-f--Caulobacteraceae;-g--Brevundimonas
Keystone	bOTU-6382	Bacteria;-p--Proteobacteria;-c--Alphaproteobacteria;-o--Caulobacterales;-f--Caulobacteraceae;-g--Brevundimonas
Keystone	bOTU-475	Bacteria;-p--Proteobacteria;-c--Alphaproteobacteria;-o--Rhizobiales
Keystone	bOTU-909	Bacteria;-p--Proteobacteria;-c--Alphaproteobacteria;-o--Rhizobiales;-f--Beijerinckiaceae
Keystone	bOTU-128	Bacteria;-p--Proteobacteria;-c--Alphaproteobacteria;-o--Rhizobiales;-f--Beijerinckiaceae;-g--Microvirga
Keystone	bOTU-3917	Bacteria;-p--Proteobacteria;-c--Alphaproteobacteria;-o--Sphingomonadales;-f--Sphingomonadaceae;-g--Sphingomonas
Keystone	bOTU-38	Bacteria;-p--Proteobacteria;-c--Gammaproteobacteria;-o--Pseudomonadales;-f--Pseudomonadaceae;-g--Pseudomonas
Keystone	fOTU-89	Fungi;-p--Ascomycota
Keystone	fOTU-92	Fungi;-p--Ascomycota
Keystone	fOTU-234	Fungi;-p--Ascomycota;-c--Dothideomycetes;-o--Pleosporales;-f--Corynesporascaceae;-g--Corynespora
Keystone	fOTU-154	Fungi;-p--Ascomycota;-c--Dothideomycetes;-o--Pleosporales;-f--Sporormiaceae;-g--Sporormiella
Keystone	fOTU-167	Fungi;-p--Ascomycota;-c--Eurotiomycetes;-o--Chaetothyriales;-f--Trichomeriaceae;-g--Knufia
Keystone	fOTU-280	Fungi;-p--Ascomycota;-c--Sordariomycetes
Keystone	fOTU-27	Fungi;-p--Ascomycota;-c--Sordariomycetes;-o--Sordariales
Keystone	fOTU-198	Fungi;-p--Basidiomycota;-c--Ustilaginomycetes;-o--Ustilaginales;-f--Ustilaginaceae;-g--Ustilago
Hub	bOTU-423	Bacteria;-p--Actinobacteria
Hub	bOTU-294	Bacteria;-p--Actinobacteria;-c--Actinobacteria;-o--Frankiales
Hub	bOTU-43	Bacteria;-p--Actinobacteria;-c--Actinobacteria;-o--Frankiales;-f--Geodermatophilaceae;-g--Blastococcus
Hub	bOTU-42	Bacteria;-p--Actinobacteria;-c--Actinobacteria;-o--Frankiales;-f--Geodermatophilaceae;-g--Geodermatophilus
Hub	bOTU-84	Bacteria;-p--Actinobacteria;-c--Actinobacteria;-o--Frankiales;-f--Geodermatophilaceae;-g--Geodermatophilus
Hub	bOTU-45	Bacteria;-p--Actinobacteria;-c--Actinobacteria;-o--Glycomycetales;-f--Glycomycetaceae;-g--Glycomyces
Hub	bOTU-579	Bacteria;-p--Actinobacteria;-c--Actinobacteria;-o--Glycomycetales;-f--Glycomycetaceae;-g--Glycomyces
Hub	bOTU-326	Bacteria;-p--Actinobacteria;-c--Actinobacteria;-o--Micrococcales;-f--Intrasporangiaceae;-g--Janibacter
Hub	bOTU-352	Bacteria;-p--Actinobacteria;-c--Actinobacteria;-o--Micromonosporales;-f--Micromonosporaceae;-g--Dactylosporangium
Hub	bOTU-155	Bacteria;-p--Actinobacteria;-c--Actinobacteria;-o--Propionibacteriales;-f--Nocardioidaceae;-g--Nocardioides
Hub	bOTU-520	Bacteria;-p--Actinobacteria;-c--Actinobacteria;-o--Streptomycetales;-f--Streptomycetaceae;-g--Streptomyces
Hub	bOTU-1619	Bacteria;-p--Actinobacteria;-c--Thermoleophilia;-o--Gaiellales
Hub	bOTU-7770	Bacteria;-p--Actinobacteria;-c--Thermoleophilia;-o--Gaiellales
Hub	bOTU-80	Bacteria;-p--Actinobacteria;-c--Thermoleophilia;-o--Gaiellales
Hub	bOTU-1501	Bacteria;-p--Actinobacteria;-c--Thermoleophilia;-o--Solirubrobacterales
Hub	bOTU-209	Bacteria;-p--Actinobacteria;-c--Thermoleophilia;-o--Solirubrobacterales
Hub	bOTU-279	Bacteria;-p--Actinobacteria;-c--Thermoleophilia;-o--Solirubrobacterales
Hub	bOTU-578	Bacteria;-p--Actinobacteria;-c--Thermoleophilia;-o--Solirubrobacterales
Hub	bOTU-593	Bacteria;-p--Actinobacteria;-c--Thermoleophilia;-o--Solirubrobacterales;-f--Solirubrobacteraceae;-g--Solirubrobacter
Hub	bOTU-476	Bacteria;-p--Bacteroidetes;-c--Bacteroidia;-o--Chitinophagales;-f--Chitinophagaceae;-g--Flavisolibacter
Hub	bOTU-232	Bacteria;-p--Bacteroidetes;-c--Bacteroidia;-o--Chitinophagales;-f--Chitinophagaceae;-g--Flavitalea
Hub	bOTU-1508	Bacteria;-p--Bacteroidetes;-c--Bacteroidia;-o--Cytophagales;-f--Microscillaceae
Hub	bOTU-215	Bacteria;-p--Bacteroidetes;-c--Bacteroidia;-o--Cytophagales;-f--Microscillaceae
Hub	bOTU-36	Bacteria;-p--Bacteroidetes;-c--Bacteroidia;-o--Cytophagales;-f--Microscillaceae
Hub	bOTU-589	Bacteria;-p--Bacteroidetes;-c--Bacteroidia;-o--Cytophagales;-f--Microscillaceae
Hub	bOTU-168	Bacteria;-p--Bacteroidetes;-c--Bacteroidia;-o--Cytophagales;-f--Microscillaceae;-g--Ohtaekwangia
Hub	bOTU-140	Bacteria;-p--Bacteroidetes;-c--Bacteroidia;-o--Sphingobacteriales;-f--Sphingobacteriaceae;-g--Arcticibacter
Hub	bOTU-905	Bacteria;-p--Chloroflexi;-c--Anaerolineae
Hub	bOTU-5227	Bacteria;-p--Firmicutes;-c--Bacilli;-o--Bacillales;-f--Bacillaceae;-g--Bacillus
Hub	bOTU-5480	Bacteria;-p--Firmicutes;-c--Bacilli;-o--Bacillales;-f--Paenibacillaceae;-g--Paenibacillus
Hub	bOTU-835	Bacteria;-p--Firmicutes;-c--Negativicutes;-o--Selenomonadales;-f--Veillonellaceae;-g--Negativicoccus
Hub	bOTU-468	Bacteria;-p--Gemmatimonadetes;-c--Gemmatimonadetes;-o--Gemmatimonadales;-f--Gemmatimonadaceae;-g--Gemmatirosa
Hub	bOTU-88	Bacteria;-p--Proteobacteria;-c--Alphaproteobacteria;-o--Azospirillales;-f--Inquilinaceae;-g--Inquilinus
Hub	bOTU-822	Bacteria;-p--Proteobacteria;-c--Alphaproteobacteria;-o--Caulobacterales;-f--Caulobacteraceae;-g--Brevundimonas
Hub	bOTU-766	Bacteria;-p--Proteobacteria;-c--Alphaproteobacteria;-o--Rhizobiales;-f--Beijerinckiaceae
Hub	bOTU-292	Bacteria;-p--Proteobacteria;-c--Alphaproteobacteria;-o--Rhizobiales;-f--Rhizobiaceae;-g--Allorhizobium
Hub	bOTU-2884	Bacteria;-p--Proteobacteria;-c--Alphaproteobacteria;-o--Rhizobiales;-f--Rhizobiaceae;-g--Mesorhizobium
Hub	bOTU-1868	Bacteria;-p--Proteobacteria;-c--Alphaproteobacteria;-o--Rhizobiales;-f--Xanthobacteraceae
Hub	bOTU-90	Bacteria;-p--Proteobacteria;-c--Alphaproteobacteria;-o--Sneathiellales;-f--Sneathiellaceae;-g--Ferrovibrio
Hub	bOTU-10989	Bacteria;-p--Proteobacteria;-c--Alphaproteobacteria;-o--Sphingomonadales;-f--Sphingomonadaceae
Hub	bOTU-4839	Bacteria;-p--Proteobacteria;-c--Alphaproteobacteria;-o--Sphingomonadales;-f--Sphingomonadaceae;-g--Sphingomonas
Hub	bOTU-235	Bacteria;-p--Proteobacteria;-c--Deltaproteobacteria;-o--Myxococcales
Hub	bOTU-126	Bacteria;-p--Proteobacteria;-c--Deltaproteobacteria;-o--Myxococcales;-f--Haliangiaceae;-g--Haliangium
Hub	bOTU-1198	Bacteria;-p--Proteobacteria;-c--Gammaproteobacteria;-o--Betaproteobacteriales;-f--Burkholderiaceae;-g--Massilia
Hub	bOTU-382	Bacteria;-p--Proteobacteria;-c--Gammaproteobacteria;-o--Enterobacteriales;-f--Enterobacteriaceae
Hub	fOTU-125	Fungi
Hub	fOTU-174	Fungi
Hub	fOTU-94	Fungi
Hub	fOTU-271	Fungi;-p--Ascomycota
Hub	fOTU-5	Fungi;-p--Ascomycota
Hub	fOTU-121	Fungi;-p--Ascomycota;-c--Dothideomycetes
Hub	fOTU-157	Fungi;-p--Ascomycota;-c--Dothideomycetes
Hub	fOTU-181	Fungi;-p--Ascomycota;-c--Dothideomycetes
Hub	fOTU-220	Fungi;-p--Ascomycota;-c--Dothideomycetes
Hub	fOTU-172	Fungi;-p--Ascomycota;-c--Dothideomycetes;-o--Capnodiales;-f--Cladosporiaceae
Hub	fOTU-79	Fungi;-p--Ascomycota;-c--Dothideomycetes;-o--Capnodiales;-f--Teratosphaeriaceae;-g--Bryochiton
Hub	fOTU-133	Fungi;-p--Ascomycota;-c--Dothideomycetes;-o--Dothideales
Hub	fOTU-107	Fungi;-p--Ascomycota;-c--Dothideomycetes;-o--Pleosporales
Hub	fOTU-219	Fungi;-p--Ascomycota;-c--Dothideomycetes;-o--Pleosporales
Hub	fOTU-31	Fungi;-p--Ascomycota;-c--Dothideomycetes;-o--Pleosporales
Hub	fOTU-54	Fungi;-p--Ascomycota;-c--Dothideomycetes;-o--Pleosporales
Hub	fOTU-76	Fungi;-p--Ascomycota;-c--Dothideomycetes;-o--Pleosporales;-f--Didymellaceae;-g--Didymella
Hub	fOTU-75	Fungi;-p--Ascomycota;-c--Dothideomycetes;-o--Pleosporales;-f--Pleosporaceae;-g--Alternaria
Hub	fOTU-548	Fungi;-p--Ascomycota;-c--Dothideomycetes;-o--Pleosporales;-f--Pleosporaceae;-g--Cochliobolus
Hub	fOTU-202	Fungi;-p--Ascomycota;-c--Dothideomycetes;-o--Pleosporales;-f--Pleosporaceae;-g--Curvularia
Hub	fOTU-162	Fungi;-p--Ascomycota;-c--Dothideomycetes;-o--Pleosporales;-f--Pleosporaceae;-g--Periconia
Hub	fOTU-96	Fungi;-p--Ascomycota;-c--Dothideomycetes;-o--Pleosporales;-f--Pleosporaceae;-g--Pithomyces
Hub	fOTU-135	Fungi;-p--Ascomycota;-c--Dothideomycetes;-o--Pleosporales;-f--Sporormiaceae;-g--Preussia
Hub	fOTU-60	Fungi;-p--Ascomycota;-c--Eurotiomycetes;-o--Chaetothyriales;-f--Chaetothyriales-fam-Incertae-sedis;-g--Sarcinomyces
Hub	fOTU-38	Fungi;-p--Ascomycota;-c--Eurotiomycetes;-o--Eurotiales
Hub	fOTU-828	Fungi;-p--Ascomycota;-c--Eurotiomycetes;-o--Eurotiales;-f--Aspergillaceae;-g--Aspergillus
Hub	fOTU-183	Fungi;-p--Ascomycota;-c--Eurotiomycetes;-o--Eurotiales;-f--Trichocomaceae;-g--Aspergillus
Hub	fOTU-59	Fungi;-p--Ascomycota;-c--Eurotiomycetes;-o--Eurotiales;-f--Trichocomaceae;-g--Eurotium
Hub	fOTU-69	Fungi;-p--Ascomycota;-c--Eurotiomycetes;-o--Eurotiales;-f--Trichocomaceae;-g--Talaromyces
Hub	fOTU-50	Fungi;-p--Ascomycota;-c--Eurotiomycetes;-o--Eurotiales;-f--Trichocomaceae;-g--Thermomyces
Hub	fOTU-106	Fungi;-p--Ascomycota;-c--Eurotiomycetes;-o--Onygenales
Hub	fOTU-187	Fungi;-p--Ascomycota;-c--Eurotiomycetes;-o--Onygenales;-f--Ajellomycetaceae;-g--Histoplasma
Hub	fOTU-104	Fungi;-p--Ascomycota;-c--Incertae-sedis;-o--Incertae-sedis;-f--Incertae-sedis;-g--Calcarisporiella
Hub	fOTU-190	Fungi;-p--Ascomycota;-c--Lecanoromycetes;-o--Acarosporales;-f--Acarosporaceae;-g--Acarospora
Hub	fOTU-118	Fungi;-p--Ascomycota;-c--Leotiomycetes;-o--Helotiales;-f--Helotiales-fam-Incertae-sedis;-g--Xenochalara
Hub	fOTU-123	Fungi;-p--Ascomycota;-c--Leotiomycetes;-o--Rhytismatales;-f--Rhytismataceae
Hub	fOTU-55	Fungi;-p--Ascomycota;-c--Pezizomycetes;-o--Pezizales;-f--Pezizaceae
Hub	fOTU-82	Fungi;-p--Ascomycota;-c--Sordariomycetes;-o--Branch06
Hub	fOTU-165	Fungi;-p--Ascomycota;-c--Sordariomycetes;-o--Coniochaetales;-f--Coniochaetaceae;-g--Coniochaeta
Hub	fOTU-180	Fungi;-p--Ascomycota;-c--Sordariomycetes;-o--Coniochaetales;-f--Coniochaetaceae;-g--Coniochaeta
Hub	fOTU-203	Fungi;-p--Ascomycota;-c--Sordariomycetes;-o--Hypocreales;-f--Icertae-sedis;-g--Calcarisporium
Hub	fOTU-114	Fungi;-p--Ascomycota;-c--Sordariomycetes;-o--Hypocreales;-f--Nectriaceae;-g--Fusarium
Hub	fOTU-113	Fungi;-p--Ascomycota;-c--Sordariomycetes;-o--Hypocreales;-f--Stachybotryaceae;-g--Stachybotrys
Hub	fOTU-42	Fungi;-p--Ascomycota;-c--Sordariomycetes;-o--Sordariales
Hub	fOTU-3	Fungi;-p--Ascomycota;-c--Sordariomycetes;-o--Sordariales;-f--Chaetomiaceae
Hub	fOTU-168	Fungi;-p--Ascomycota;-c--Sordariomycetes;-o--Sordariales;-f--Chaetomiaceae;-g--Chaetomium
Hub	fOTU-100	Fungi;-p--Ascomycota;-c--Sordariomycetes;-o--Sordariales;-f--Sordariaceae
Hub	fOTU-440	Fungi;-p--Ascomycota;-c--Sordariomycetes;-o--Xylariales
Hub	fOTU-81	Fungi;-p--Basidiomycota;-c--Agaricomycetes;-o--Agaricales;-f--Agaricaceae;-g--Tulostoma
Hub	fOTU-95	Fungi;-p--Basidiomycota;-c--Agaricomycetes;-o--Agaricales;-f--Psathyrellaceae;-g--Coprinopsis
Hub	fOTU-65	Fungi;-p--Basidiomycota;-c--Microbotryomycetes;-o--Sporidiobolales;-f--Incertae-sedis;-g--Rhodotorula
Hub	fOTU-576	Fungi;-p--Basidiomycota;-c--Tremellomycetes;-o--Filobasidiales;-f--Filobasidiaceae;-g--Filobasidium
Hub	fOTU-87	Fungi;-p--Basidiomycota;-c--Tremellomycetes;-o--Filobasidiales;-f--Filobasidiaceae;-g--Filobasidium
Hub	fOTU-34	Fungi;-p--Basidiomycota;-c--Wallemiomycetes;-o--Wallemiales;-f--Wallemiaceae;-g--Wallemia
Hub	fOTU-67	Fungi;-p--Basidiomycota;-c--Wallemiomycetes;-o--Wallemiales;-f--Wallemiaceae;-g--Wallemia
Hub	fOTU-177	Fungi;-p--Calcarisporiellomycota;-c--Calcarisporiellomycetes;-o--Calcarisporiellales;-f--Calcarisporiellaceae;-g--Calcarisporiella
Hub	fOTU-119	Fungi;-p--Chytridiomycota;-c--Rhizophlyctidomycetes
Hub	fOTU-194	Fungi;-p--Chytridiomycota;-c--Rhizophlyctidomycetes
Hub	fOTU-175	Fungi;-p--Chytridiomycota;-c--Rhizophlyctidomycetes;-o--Rhizophlyctidales;-f--Rhizophlyctidaceae;-g--Rhizophlyctis
Hub	fOTU-88	Fungi;-p--Chytridiomycota;-c--Rhizophlyctidomycetes;-o--Rhizophlyctidales;-f--Rhizophlyctidaceae;-g--Rhizophlyctis
Hub	fOTU-214	Fungi;-p--Chytridiomycota;-c--Spizellomycetes;-o--Spizellomycetales;-f--Powellomycetaceae;-g--Powellomyces
Hub	aOTU-110	Plantae;-p--Chlorophyta;-c--Trebouxiophyceae;-o--Trebouxiales;-f--Trebouxiaceae;-g--Trebouxia
Hub	aOTU-111	Plantae;-p--Chlorophyta;-c--Trebouxiophyceae;-o--Trebouxiales;-f--Trebouxiaceae;-g--Trebouxia
Hub	aOTU-117	Plantae;-p--Chlorophyta;-c--Trebouxiophyceae;-o--Trebouxiales;-f--Trebouxiaceae;-g--Trebouxia
Hub	aOTU-126	Plantae;-p--Chlorophyta;-c--Trebouxiophyceae;-o--Trebouxiales;-f--Trebouxiaceae;-g--Trebouxia
Hub	aOTU-127	Plantae;-p--Chlorophyta;-c--Trebouxiophyceae;-o--Trebouxiales;-f--Trebouxiaceae;-g--Trebouxia
Hub	aOTU-149	Plantae;-p--Chlorophyta;-c--Trebouxiophyceae;-o--Trebouxiales;-f--Trebouxiaceae;-g--Trebouxia
Hub	aOTU-155	Plantae;-p--Chlorophyta;-c--Trebouxiophyceae;-o--Trebouxiales;-f--Trebouxiaceae;-g--Trebouxia
Hub	aOTU-207	Plantae;-p--Chlorophyta;-c--Trebouxiophyceae;-o--Trebouxiales;-f--Trebouxiaceae;-g--Trebouxia
Hub	aOTU-73	Plantae;-p--Chlorophyta;-c--Trebouxiophyceae;-o--Trebouxiales;-f--Trebouxiaceae;-g--Trebouxia
Hub	aOTU-83	Plantae;-p--Chlorophyta;-c--Trebouxiophyceae;-o--Trebouxiales;-f--Trebouxiaceae;-g--Trebouxia
