# Supplementary material for: The plant rhizosheath–root niche is an edaphic “mini-oasis” in hyperarid deserts with enhanced microbial competition
Source: ISME Commun. 2022 Jun 3;2:47. doi: 10.1038/s43705-022-00130-7 (PMC9723607; doi:10.1038/s43705-022-00130-7)
Supplement: Supplementary file 5 — Supplementary Data S3 [file 43705_2022_130_MOESM5_ESM.xlsx]

## Sheet: Raw metagenome statistics
Raw metagenome statistics
Sample ID	Sample Name	Sample Class I	Sample Class II	Sequences (forward)	Nucleotides (bp)	Sequences (reverese)	Nucleotides (bp)	Total sequences	Total Nucleotides (bp)	Fungal sequences
M-19-4873_BS-A_D701-D505	73	Non-vegetated soil	Plant A	64971443	9810687893	64971443	9810687893	129942886	19621375786	28166
M-19-4874_BS-B_D701-D506	74	Non-vegetated soil	Plant B	38706789	5844725139	38706789	5844725139	77413578	11689450278	24139
M-19-4875_BS-C_D701-D507	75	Non-vegetated soil	Plant C	38266862	5778296162	38266862	5778296162	76533724	11556592324	19179
M-19-4876_RH-A_D701-D508	76	Rhizosphere	Plant A	33429985	5047927735	33429985	5047927735	66859970	10095855470	49398
M-19-4877_RH-B_D702-D505	77	Rhizosphere	Plant B	45178310	6821924810	45178310	6821924810	90356620	13643849620	44154
M-19-4878_RH-C_D702-D506	78	Rhizosphere	Plant C	51207882	7732390182	51207882	7732390182	102415764	15464780364	104336
M-19-4879_RS-A_D702-D507	79	Rhizosheath	Plant A	61611647	9303358697	61611647	9303358697	123223294	18606717394	171843
M-19-4880_RS-B_D702-D508	80	Rhizosheath	Plant B	65073175	9826049425	65073175	9826049425	130146350	19652098850	243855
M-19-4881_RS-C_D703-D505	81	Rhizosheath	Plant C	62450607	9430041657	62450607	9430041657	124901214	18860083314	186216

## Sheet: Metagenome Assembly Statistics
Metagenome Assembly Statistics
Sample Name	Non-vegetated_Soil_73	Non-vegetated_Soil_74	Non-vegetated_Soil_75	Rhizosphere_76	Rhizosphere_77	Rhizosphere_78	Rhizosheath_79	Rhizosheath_80	Rhizosheath_81
# contigs (>= 0 bp)	2262725	1213158	1003788	7097226	4611359	1727800	5141041	5462454	1813513
# contigs (>= 1000 bp)	237466	111554	98365	211697	191916	223633	266807	238451	231709
# contigs (>= 5000 bp)	4082	1225	1844	8941	10646	9901	17147	15277	12908
# contigs (>= 10000 bp)	830	121	336	2467	2888	3015	5299	4379	3423
# contigs (>= 25000 bp)	174	10	80	390	546	565	992	774	548
# contigs (>= 50000 bp)	40	0	27	122	131	112	193	171	121
Total length (>= 0 bp)	1396556197	721502172	620599340	2587581724	1839428262	1204169044	2212534712	2229263395	1249335532
Total length (>= 1000 bp)	399924689	176235361	168682378	430791828	427647498	463642763	622953524	549748116	503413736
Total length (>= 5000 bp)	37877895	8975429	17715870	96576741	110970905	106430964	187986618	159486293	128290132
Total length (>= 10000 bp)	16740546	1873317	8038675	53170195	59201065	60264514	108016131	86304523	64530582
Total length (>= 25000 bp)	7283149	311774	4395821	23625169	25347078	24210919	45165315	33914366	23400022
Total length (>= 50000 bp)	2693656	0	2617712	14595360	11268903	9087180	18322952	13782166	9076077
# contigs	2261436	1212649	1003554	6762945	4448953	1726670	4889590	5137277	1811376
Largest contig	145278	46569	267242	679800	757894	382670	993026	724455	171394
Total length	1396298397	721400372	620552540	2552621793	1822155815	1203943044	2185939986	2195260484	1248908132
Reference length	119912610	107898309	117087183	118959153	15774362	4585682	44378477	33518821	4794389
N50	667	632	656	357	398	761	470	429	778
N75	441	434	442	257	263	477	272	269	462
L50	611012	350739	278139	1826949	1034109	383609	994386	1146586	370028
L75	1256236	696066	567027	4004484	2502533	888184	2590091	2824114	896769
# misassemblies	262	210	122	32	24	42	466	324	18
# misassembled contigs	259	202	117	32	24	42	321	319	18
Misassembled contigs length	158348	130953	76093	19636	35600	43785	3400881	445854	19871
# local misassemblies	93	83	68	14	133	181	1033	317	60
# scaffold gap ext. mis.	0	0	0	0	0	0	0	0	0
# scaffold gap loc. mis.	0	0	0	0	0	0	0	0	0
# unaligned mis. contigs	493	273	222	144	174	98	499	870	40
# unaligned contigs	2,223,881 + 5,625 part	1,186,181 + 3,218 part	984,664 + 2,595 part	6,744,339 + 3,488 part	4,434,789 + 2,213 part	1,711,754 + 1,410 part	4,851,387 + 6,040 part	5,099,717 + 7,995 part	1,804,401 + 850 part
Unaligned length	1380086800	709391712	612050920	2546129776	1815757719	1196544324	2159255781	2178727648	1245137389
Genome fraction (%)	1.199	1.429	0.934	1.699	23.763	41.335	39.643	23.21	30.604
Duplication ratio	12.582	8.376	9.065	3.411	1.759	3.91	1.535	2.282	2.578
# N's per 100 kbp	0	0	0	0	0	0	0	0	0
# mismatches per 100 kbp	56638.3	39520.9	42476.7	16016.8	10365.8	22438.6	8727.12	14192.9	15065.9
# indels per 100 kbp	5275.88	3510.21	4154.75	1377.76	529.17	1443.84	431.93	792.03	896.76
Largest alignment	2227	2301	16044	2120	6287	3870	29305	5909	6190
Total aligned length	9109386	7003367	4954557	3995227	5120181	5995569	24182427	13270629	3008334
NA50	-	-	-	-	-	-	-	-	-
NA75	-	-	-	-	-	-	-	-	-
LA50	-	-	-	-	-	-	-	-	-
LA75	-	-	-	-	-	-	-	-	-

## Sheet: Genes differently enriched
Genes showing significant differences between rhizosheath, rhizosphere and barren soil.
Gene	p-values	Effect size	Rhizosheath: mean rel. freq. (%)	Rhizosheath: std. dev. (%)	Rhizosphere: mean rel. freq. (%)	Rhizosphere: std. dev. (%)	Soil: mean rel. freq. (%)	Soil: std. dev. (%)	Rhizosheath_79	Rhizosheath_79: parent seq. count	Rhizosheath_79: rel. freq. (%)	Rhizosheath_80	Rhizosheath_80: parent seq. count	Rhizosheath_80: rel. freq. (%)	Rhizosheath_81	Rhizosheath_81: parent seq. count	Rhizosheath_81: rel. freq. (%)	Rhizosphere_76	Rhizosphere_76: parent seq. count	Rhizosphere_76: rel. freq. (%)	Rhizosphere_77	Rhizosphere_77: parent seq. count	Rhizosphere_77: rel. freq. (%)	Rhizosphere_78	Rhizosphere_78: parent seq. count	Rhizosphere_78: rel. freq. (%)	Non-vegetated_Soil_73	Non-vegetated_Soil_73: parent seq. count	Non-vegetated_Soil_73: rel. freq. (%)	Non-vegetated_Soil_74	Non-vegetated_Soil_74: parent seq. count	Non-vegetated_Soil_74: rel. freq. (%)	Non-vegetated_Soil_75	Non-vegetated_Soil_75: parent seq. count	Non-vegetated_Soil_75: rel. freq. (%)
(-)-alpha-amorphene_synthase_((2E,6E)-farnesyl_diphosphate_cyclizing)	0.0346484	0.673992	0.00288484	0.000874246	0.00156707	0.00111957	0	0	6	356861	0.00168133	12	321561	0.0037318	10	308508	0.00324141	1	342196	0.00029223	4	287497	0.00139132	9	298244	0.00301766	0	334079	0	0	170762	0	0	152664	0
(3,5-dihydroxyphenyl)acetyl-CoA_1,2-dioxygenase	0.0325838	0.680601	0.00202924	0.000780071	0.00187184	0.000526185	0.000199554	0.000282211	6	356861	0.00168133	10	321561	0.00310983	4	308508	0.00129656	4	342196	0.00116892	7	287497	0.00243481	6	298244	0.00201178	2	334079	0.000598661	0	170762	0	0	152664	0
(S)-3,5-dihydroxyphenylglycine_transaminase	0.00010315	0.953102	0.00438991	0.000534343	0.00201523	0.000435509	0	0	13	356861	0.00364287	15	321561	0.00466474	15	308508	0.00486211	9	342196	0.00263007	5	287497	0.00173915	5	298244	0.00167648	0	334079	0	0	170762	0	0	152664	0
1,2-dihydroxynaphthalene_dioxygenase	0.0343739	0.674856	0.000305115	1.84e-05	0.000213353	0.000152562	0	0	1	356861	0.000280221	1	321561	0.000310983	1	308508	0.000324141	1	342196	0.00029223	1	287497	0.00034783	0	298244	0	0	334079	0	0	170762	0	0	152664	0
1,2-epoxyphenylacetyl-CoA_isomerase	0.000939423	0.902061	0.0553572	0.00435082	0.0560505	0.00242425	0.0370016	0.000732673	219	356861	0.0613684	172	321561	0.0534891	158	308508	0.0512142	186	342196	0.0543548	171	287497	0.0594789	162	298244	0.0543179	127	334079	0.038015	62	170762	0.0363078	56	152664	0.0366819
1,2-phenylacetyl-CoA_epoxidase,_subunit_A	0.0185243	0.735406	0.0251306	0.00469191	0.0245484	0.00418123	0.0391257	0.00308525	78	356861	0.0218573	70	321561	0.0217688	98	308508	0.0317658	69	342196	0.0201639	67	287497	0.0233046	90	298244	0.0301766	127	334079	0.038015	74	170762	0.0433352	55	152664	0.0360268
1,2-phenylacetyl-CoA_epoxidase,_subunit_B	0.0195563	0.730581	0.0230575	0.00465392	0.0193995	0.00150428	0.00973724	0.00331806	75	356861	0.0210166	60	321561	0.018659	91	308508	0.0294968	60	342196	0.0175338	61	287497	0.0212176	58	298244	0.0194472	20	334079	0.00598661	24	170762	0.0140546	14	152664	0.00917047
1,2-phenylacetyl-CoA_epoxidase,_subunit_C	1.65e-05	0.974559	0.0245023	0.000310055	0.0222288	0.000480273	0.00844894	0.00190081	89	356861	0.0249397	78	321561	0.0242567	75	308508	0.0243106	74	342196	0.021625	64	287497	0.0222611	68	298244	0.0228001	24	334079	0.00718393	12	170762	0.00702733	17	152664	0.0111356
1,2-phenylacetyl-CoA_epoxidase,_subunit_E	0.000838003	0.905721	0.0298412	0.000944275	0.0265718	0.00224996	0.0127912	0.00333059	103	356861	0.0288628	95	321561	0.0295434	96	308508	0.0311175	89	342196	0.0260085	85	287497	0.0295655	72	298244	0.0241413	27	334079	0.00808192	26	170762	0.0152259	23	152664	0.0150658
1,3-alpha-isomaltosidase	0.00207872	0.872376	0.00285995	0.000483046	0.00303183	0.000608769	0.000318121	0.000267746	8	356861	0.00224177	11	321561	0.00342081	9	308508	0.00291727	10	342196	0.0029223	11	287497	0.00382613	7	298244	0.00234707	1	334079	0.00029933	0	170762	0	1	152664	0.000655033
1,3-propanediol_dehydrogenase	0.0272848	0.698949	0.00996075	0.000506481	0.0114317	0.00193521	0.0156254	0.00185502	33	356861	0.0092473	33	321561	0.0102624	32	308508	0.0103725	44	342196	0.0128581	25	287497	0.00869574	38	298244	0.0127412	50	334079	0.0149665	31	170762	0.0181539	21	152664	0.0137557
1,4-beta-mannosyl-N-acetylglucosamine_phosphorylase	0.0192464	0.732011	0.00288046	0.00096441	0.00207083	0.0005043	0.000318121	0.000267746	6	356861	0.00168133	13	321561	0.00404278	9	308508	0.00291727	6	342196	0.00175338	8	287497	0.00278264	5	298244	0.00167648	1	334079	0.00029933	0	170762	0	1	152664	0.000655033
1,4-dihydroxy-2-naphthoate_octaprenyltransferase	0.000266345	0.93566	0.0278123	0.00270782	0.0291404	0.00166812	0.0445395	0.00133207	89	356861	0.0249397	87	321561	0.0270555	97	308508	0.0314416	105	342196	0.0306842	86	287497	0.0299134	80	298244	0.0268237	155	334079	0.0463962	74	170762	0.0433352	67	152664	0.0438872
1,4-dihydroxy-2-naphthoyl-CoA_hydrolase	0.00341555	0.849402	0.0144265	0.0012728	0.0169384	0.00127316	0.0220196	0.0014371	47	356861	0.0131704	52	321561	0.0161711	43	308508	0.0139381	63	342196	0.0184105	44	287497	0.0153045	51	298244	0.0171001	80	334079	0.0239464	35	170762	0.0204964	33	152664	0.0216161
1,4-dihydroxy-2-naphthoyl-CoA_synthase	0.000342945	0.930004	0.0539078	0.00536635	0.0608588	0.0067587	0.102093	0.00525744	171	356861	0.0479178	170	321561	0.0528671	188	308508	0.0609385	191	342196	0.055816	162	287497	0.0563484	210	298244	0.0704121	333	334079	0.099677	166	170762	0.0972113	167	152664	0.109391
1,4-dihydroxy-6-naphtoate_synthase	0.0166432	0.744683	0.00891833	0.000521482	0.0113194	0.00054726	0.0171668	0.00343085	31	356861	0.00868686	31	321561	0.00964047	26	308508	0.00842766	38	342196	0.0111047	31	287497	0.0107827	36	298244	0.0120707	62	334079	0.0185585	35	170762	0.0204964	19	152664	0.0124456
1,5-anhydro-D-fructose_reductase	0.00626831	0.815619	0.00948606	0.00105974	0.00930832	0.000649411	0.00420785	0.00158659	38	356861	0.0106484	26	321561	0.00808556	30	308508	0.00972422	29	342196	0.00847467	27	287497	0.0093914	30	298244	0.0100589	18	334079	0.00538795	9	170762	0.00527049	3	152664	0.0019651
1,6-anhydro-N-acetylmuramyl-L-alanine_amidase_AmpD	0.0354242	0.671577	0.00314864	0.00154127	0.0029506	0.000816178	0	0	19	356861	0.0053242	7	321561	0.00217688	6	308508	0.00194484	7	342196	0.00204561	8	287497	0.00278264	12	298244	0.00402355	0	334079	0	0	170762	0	0	152664	0
1-hydroxycarotenoid_3,4-desaturase	0.00518088	0.826965	0.000836578	0.000420478	0.00213592	0.00167926	0.00601245	0.000194048	1	356861	0.000280221	3	321561	0.000932949	4	308508	0.00129656	15	342196	0.00438345	1	287497	0.00034783	5	298244	0.00167648	21	334079	0.00628594	10	170762	0.0058561	9	152664	0.0058953
1H-3-hydroxy-4-oxoquinaldine_2,4-dioxygenase	0.0129852	0.764956	0.000724145	0.000397074	0.000836701	0.000595802	0.00295129	0.000674283	1	356861	0.000280221	4	321561	0.00124393	2	308508	0.000648281	4	342196	0.00116892	0	287497	0	4	298244	0.00134118	13	334079	0.00389129	4	170762	0.00234244	4	152664	0.00262013
2',3'-cyclic-nucleotide_2'-phosphodiesterase	0.00457758	0.83396	0.0146321	0.00119285	0.0181838	0.00229413	0.0342442	0.00606598	56	356861	0.0156924	49	321561	0.0152382	40	308508	0.0129656	72	342196	0.0210406	52	287497	0.0180871	46	298244	0.0154236	143	334079	0.0428042	52	170762	0.0304517	45	152664	0.0294765
2,3-bisphosphoglycerate-dependent_phosphoglycerate_mutase	0.00881596	0.793419	0.0532762	0.00250877	0.0505463	0.000799401	0.0404183	0.00411881	195	356861	0.0546431	160	321561	0.0497573	171	308508	0.0554281	172	342196	0.0502636	143	287497	0.0497396	154	298244	0.0516356	119	334079	0.0356203	78	170762	0.0456776	61	152664	0.039957
2,3-bisphosphoglycerate-independent_phosphoglycerate_mutase	8.25e-05	0.95647	0.0198586	0.00299436	0.025987	0.00597781	0.0695076	0.00469019	67	356861	0.0187748	77	321561	0.0239457	52	308508	0.0168553	117	342196	0.0341909	68	287497	0.0236524	60	298244	0.0201178	249	334079	0.0745333	108	170762	0.0632459	108	152664	0.0707436
2,3-dihydro-2,3-dihydroxybenzoate_dehydrogenase	0.00338503	0.849852	0.00635911	0.000602009	0.00419183	0.00109003	0.00191594	0.000440137	24	356861	0.00672531	22	321561	0.00684163	17	308508	0.00551039	16	342196	0.00467568	15	287497	0.00521745	8	298244	0.00268237	7	334079	0.00209531	4	170762	0.00234244	2	152664	0.00131007
2,3-dihydroxyphenylpropionate/2,3-dihydroxicinnamic_acid_1,2-dioxygenase	0.00474167	0.831999	0.00871711	0.00231732	0.00455041	0.00112319	0.000613101	3.01e-05	25	356861	0.00700553	23	321561	0.00715261	37	308508	0.0119932	21	342196	0.00613683	11	287497	0.00382613	11	298244	0.00368826	2	334079	0.000598661	1	170762	0.00058561	1	152664	0.000655033
2,3-diketo-L-gulonate_TRAP_transporter_small_permease_protein_YiaM	0.0435217	0.648249	0.00288893	0.000810126	0.00199196	0.000831288	0.000490184	0.000496829	14	356861	0.0039231	9	321561	0.00279885	6	308508	0.00194484	4	342196	0.00116892	9	287497	0.00313047	5	298244	0.00167648	1	334079	0.00029933	2	170762	0.00117122	0	152664	0
2,3-dimethylmalate_dehydratase_large_subunit	0.028618	0.694123	0.00218091	0.000888333	0.00254953	0.000482069	0.0053328	0.00126316	11	356861	0.00308243	8	321561	0.00248786	3	308508	0.000972422	11	342196	0.00321453	6	287497	0.00208698	7	298244	0.00234707	12	334079	0.00359196	10	170762	0.0058561	10	152664	0.00655033
2,3-dimethylmalate_dehydratase_small_subunit	0.0108572	0.778568	0.00161898	5.16e-05	0.002332	0.000672333	0.00734566	0.00225512	6	356861	0.00168133	5	321561	0.00155492	5	308508	0.0016207	10	342196	0.0029223	4	287497	0.00139132	8	298244	0.00268237	21	334079	0.00628594	9	170762	0.00527049	16	152664	0.0104805
2,3-dimethylmalate_lyase	0.000374551	0.927916	0.00339698	0.00102891	0.00432144	0.00273038	0.0184408	0.00159094	15	356861	0.00420332	13	321561	0.00404278	6	308508	0.00194484	28	342196	0.00818244	7	287497	0.00243481	7	298244	0.00234707	69	334079	0.0206538	29	170762	0.0169827	27	152664	0.0176859
2,4-diaminopentanoate_dehydrogenase	0.00260589	0.862389	0.00524521	0.000499764	0.00764327	0.00174357	0.00101221	0.000554936	21	356861	0.00588464	15	321561	0.00466474	16	308508	0.00518625	21	342196	0.00613683	29	287497	0.0100871	20	298244	0.00670592	6	334079	0.00179598	1	170762	0.00058561	1	152664	0.000655033
2,4-dichlorophenol_6-monooxygenase	0.000538367	0.91865	0.00920762	0.00142573	0.00479372	0.000705947	0.00112208	0.00060969	26	356861	0.00728575	31	321561	0.00964047	33	308508	0.0106966	13	342196	0.00379899	15	287497	0.00521745	16	298244	0.00536473	1	334079	0.00029933	3	170762	0.00175683	2	152664	0.00131007
2,4-dienoyl-CoA_reductase	0.00616874	0.8166	0.00955487	0.0010932	0.00623829	0.00267915	0.000827096	0.000587586	33	356861	0.0092473	27	321561	0.00839654	34	308508	0.0110208	9	342196	0.00263007	26	287497	0.00904357	21	298244	0.00704121	0	334079	0	2	170762	0.00117122	2	152664	0.00131007
2,4-dinitroanisole_O-demethylase_subunit_alpha	0.0129283	0.7653	0.000103661	0.000146599	0	0	0.000513325	0.000153948	0	356861	0	1	321561	0.000310983	0	308508	0	0	342196	0	0	287497	0	0	298244	0	1	334079	0.00029933	1	170762	0.00058561	1	152664	0.000655033
2,5-dichloro-2,5-cyclohexadiene-1,4-diol_dehydrogenase	0.0138212	0.760016	0.0160332	0.0028845	0.0150761	0.00297615	0.00573912	0.00180223	71	356861	0.0198957	49	321561	0.0152382	40	308508	0.0129656	48	342196	0.014027	55	287497	0.0191306	36	298244	0.0120707	17	334079	0.00508862	14	170762	0.00819854	6	152664	0.0039302
2,5-dihydroxypyridine_5,6-dioxygenase	0.0373078	0.665856	0.00495356	0.00179061	0.0043843	0.000466479	0.00144455	0.00036824	12	356861	0.00336265	13	321561	0.00404278	23	308508	0.00745524	17	342196	0.00496791	11	287497	0.00382613	13	298244	0.00435885	4	334079	0.00119732	2	170762	0.00117122	3	152664	0.0019651
2,5-diketo-D-gluconic_acid_reductase_B	0.000427546	0.924665	0.0159154	0.00212362	0.013808	0.00162954	0.00338363	0.000414154	59	356861	0.016533	42	321561	0.0130613	56	308508	0.0181519	40	342196	0.0116892	45	287497	0.0156523	42	298244	0.0140824	11	334079	0.00329263	5	170762	0.00292805	6	152664	0.0039302
2,6-dihydroxypyridine_3-monooxygenase	0.046171	0.641252	0.000998498	0.000318616	0.00223876	0.000371693	0.00201572	0.000499425	5	356861	0.00140111	2	321561	0.000621966	3	308508	0.000972422	9	342196	0.00263007	5	287497	0.00173915	7	298244	0.00234707	8	334079	0.00239464	4	170762	0.00234244	2	152664	0.00131007
2,7-dihydroxy-5-methyl-1-naphthoate_7-O-methyltransferase	0.0146451	0.75534	0.00506309	0.00165401	0.00449424	0.000822605	0.000689737	0.000500311	11	356861	0.00308243	16	321561	0.00497573	22	308508	0.00713109	18	342196	0.00526014	14	287497	0.00486962	10	298244	0.00335296	3	334079	0.000897991	2	170762	0.00117122	0	152664	0
2-amino-4,5-dihydroxy-6-oxo-7-(phosphonooxy)heptanoate_synthase	0.0368844	0.667125	0.00336065	0.000374254	0.00243776	0.000550117	0.00641443	0.00196983	11	356861	0.00308243	10	321561	0.00310983	12	308508	0.00388969	11	342196	0.00321453	6	287497	0.00208698	6	298244	0.00201178	18	334079	0.00538795	8	170762	0.00468488	14	152664	0.00917047
2-hydroxy-1,4-benzoquinone_reductase	0.000289195	0.93387	0.0155987	0.00158126	0.0132461	0.00234934	0.00152118	0.000183214	54	356861	0.0151319	57	321561	0.017726	43	308508	0.0139381	48	342196	0.014027	45	287497	0.0156523	30	298244	0.0100589	5	334079	0.00149665	3	170762	0.00175683	2	152664	0.00131007
2-hydroxy-6-oxo-2,4-heptadienoate_hydrolase	0.00756173	0.803721	0.00589936	0.00065474	0.00697507	0.000501239	0.00344582	0.000958253	20	356861	0.00560442	17	321561	0.00528671	21	308508	0.00680695	26	342196	0.00759798	20	287497	0.00695659	19	298244	0.00637062	16	334079	0.00478929	5	170762	0.00292805	4	152664	0.00262013
2-hydroxy-6-oxo-6-phenylhexa-2,4-dienoate_hydrolase	0.014817	0.754386	0.00541478	0.000952529	0.00542235	0.00136129	0.00965347	0.00106411	15	356861	0.00420332	21	321561	0.00653064	17	308508	0.00551039	24	342196	0.00701352	16	287497	0.00556527	11	298244	0.00368826	37	334079	0.0110752	16	170762	0.00936977	13	152664	0.00851543
2-methyl-1,2-propanediol_dehydrogenase	0.0135086	0.761839	0.0278728	0.00730533	0.0255325	0.00126106	0.0102304	0.00156414	106	356861	0.0297034	115	321561	0.035763	56	308508	0.0181519	89	342196	0.0260085	77	287497	0.0267829	71	298244	0.023806	33	334079	0.0098779	21	170762	0.0122978	13	152664	0.00851543
2-oxo-hept-4-ene-1,7-dioate_hydratase	0.00759388	0.803443	0.0105956	0.000720666	0.0092814	0.00253892	0.00241335	0.00157527	41	356861	0.0114891	34	321561	0.0105734	30	308508	0.00972422	26	342196	0.00759798	37	287497	0.0128697	22	298244	0.00737651	3	334079	0.000897991	3	170762	0.00175683	7	152664	0.00458523
2-pyrone-4,6-dicarbaxylate_hydrolase	0.00125019	0.892273	0.00689466	0.00156483	0.00835624	0.000989702	0.00110764	0.000346519	32	356861	0.00896708	21	321561	0.00653064	16	308508	0.00518625	31	342196	0.00905914	20	287497	0.00695659	27	298244	0.00905299	5	334079	0.00149665	2	170762	0.00117122	1	152664	0.000655033
2-pyrone-4,6-dicarboxylate_hydrolase	1.06e-07	0.995263	0.00343503	0.000164207	0.001723	3.34e-05	0	0	13	356861	0.00364287	11	321561	0.00342081	10	308508	0.00324141	6	342196	0.00175338	5	287497	0.00173915	5	298244	0.00167648	0	334079	0	0	170762	0	0	152664	0
2-succinyl-6-hydroxy-2,4-cyclohexadiene-1-carboxylate_synthase	0.0315032	0.684171	0.120387	0.00144581	0.106328	0.00632244	0.102415	0.00635662	436	356861	0.122176	387	321561	0.12035	366	308508	0.118635	358	342196	0.104618	330	287497	0.114784	297	298244	0.0995829	367	334079	0.109854	176	170762	0.103067	144	152664	0.0943248
3'(2'),5'-bisphosphate_nucleotidase_CysQ	0.00193822	0.875319	0.0414231	0.00477318	0.0352268	0.00297679	0.0172839	0.0036237	161	356861	0.0451156	143	321561	0.0444706	107	308508	0.0346831	124	342196	0.0362365	110	287497	0.0382613	93	298244	0.0311825	46	334079	0.0137692	27	170762	0.0158115	34	152664	0.0222711
3',5'-nucleoside_bisphosphate_phosphatase	0.0116919	0.773034	0.00874758	0.00121178	0.00957253	0.00262927	0.00242492	0.00077295	30	356861	0.00840664	24	321561	0.00746359	32	308508	0.0103725	21	342196	0.00613683	36	287497	0.0125219	30	298244	0.0100589	6	334079	0.00179598	6	170762	0.00351366	3	152664	0.0019651
3,4-dehydroadipyl-CoA_semialdehyde_dehydrogenase	0.0199405	0.728828	0.000516823	0.000167647	0.000209175	0.000148951	0	0	1	356861	0.000280221	2	321561	0.000621966	2	308508	0.000648281	1	342196	0.00029223	0	287497	0	1	298244	0.000335296	0	334079	0	0	170762	0	0	152664	0
3,6-anhydro-alpha-L-galactose_dehydrogenase	0.000777707	0.908039	0.00353721	0.00052228	0.00354759	0.000374881	0.00855158	0.00113173	14	356861	0.0039231	9	321561	0.00279885	12	308508	0.00388969	13	342196	0.00379899	11	287497	0.00382613	9	298244	0.00301766	24	334079	0.00718393	17	170762	0.00995538	13	152664	0.00851543
3-[(3aS,4S,7aS)-7a-methyl-1,5-dioxo-octahydro-1H-inden-4-yl]propanoyl:CoA_ligase	0.0487866	0.634601	0.0807012	0.00192109	0.0817775	0.0101762	0.0626736	0.00503983	290	356861	0.0812641	266	321561	0.0827215	241	308508	0.0781179	303	342196	0.0885457	257	287497	0.0893922	201	298244	0.0673945	194	334079	0.0580701	119	170762	0.0696876	92	152664	0.0602631
3-carboxy-cis,cis-muconate_cycloisomerase	0.00103638	0.898802	0.0187549	0.000196688	0.0149476	0.00201179	0.0091271	0.00109928	66	356861	0.0184946	61	321561	0.01897	58	308508	0.0188002	48	342196	0.014027	51	287497	0.0177393	39	298244	0.0130765	30	334079	0.00897991	18	170762	0.010541	12	152664	0.0078604
3-dehydro-bile_acid_delta(4,6)-reductase	0.0251644	0.706959	0.0051735	0.00169576	0.00291171	0.000183089	0.00124499	0.00056028	25	356861	0.00700553	18	321561	0.00559769	9	308508	0.00291727	10	342196	0.0029223	9	287497	0.00313047	8	298244	0.00268237	2	334079	0.000598661	2	170762	0.00117122	3	152664	0.0019651
3-hydroxyanthranilate_3,4-dioxygenase	0.00444443	0.835586	0.0087781	0.0018019	0.00765819	0.000258108	0.00268954	0.0009052	32	356861	0.00896708	35	321561	0.0108844	20	308508	0.00648281	26	342196	0.00759798	23	287497	0.00800008	22	298244	0.00737651	6	334079	0.00179598	4	170762	0.00234244	6	152664	0.0039302
3-ketosteroid-9-alpha-monooxygenase,_ferredoxin_reductase_component	0.000569029	0.917134	0.0127302	0.00115065	0.0116708	0.00201348	0.00257097	0.000508058	41	356861	0.0114891	40	321561	0.0124393	44	308508	0.0142622	32	342196	0.00935137	41	287497	0.014261	34	298244	0.0114001	7	334079	0.00209531	4	170762	0.00234244	5	152664	0.00327517
3-ketosteroid-9-alpha-monooxygenase,_oxygenase_component	0.000378111	0.927689	0.0100893	0.000994637	0.00947333	0.00196885	9.98e-05	0.000141106	31	356861	0.00868686	35	321561	0.0108844	33	308508	0.0106966	25	342196	0.00730575	26	287497	0.00904357	36	298244	0.0120707	1	334079	0.00029933	0	170762	0	0	152664	0
3-methylcatechol_2,3-dioxygenase	0.0466604	0.639989	0.000408776	0.000151811	0.000115943	0.000163969	0	0	1	356861	0.000280221	2	321561	0.000621966	1	308508	0.000324141	0	342196	0	1	287497	0.00034783	0	298244	0	0	334079	0	0	170762	0	0	152664	0
4,4'-diapolycopen-4-al_dehydrogenase	0.0377092	0.664662	0.000713891	0.000158994	0.0010166	0.000772473	0.00321443	0.0011213	2	356861	0.000560442	3	321561	0.000932949	2	308508	0.000648281	1	342196	0.00029223	6	287497	0.00208698	2	298244	0.000670592	10	334079	0.0029933	8	170762	0.00468488	3	152664	0.0019651
4,4'-diaponeurosporenoate_glycosyltransferase	0.00668779	0.811594	0.000502183	0.000128376	0.000757825	0.000423658	0.00724012	0.00256393	2	356861	0.000560442	2	321561	0.000621966	1	308508	0.000324141	2	342196	0.00058446	1	287497	0.00034783	4	298244	0.00134118	34	334079	0.0101772	13	170762	0.00761294	6	152664	0.0039302
4,5-DOPA_dioxygenase_extradiol	0.0454937	0.643015	0.0153489	0.000848835	0.0141642	0.0018389	0.00974594	0.00236213	59	356861	0.016533	48	321561	0.0149272	45	308508	0.0145863	44	342196	0.0128581	37	287497	0.0128697	50	298244	0.0167648	24	334079	0.00718393	22	170762	0.0128834	14	152664	0.00917047
4,5:9,10-diseco-3-hydroxy-5,9,17-trioxoandrosta-1(10),2-diene-4-oate_hydrolase	0.00845803	0.796254	0.0176354	0.0020202	0.0180369	0.00147188	0.00927464	0.0025054	56	356861	0.0156924	54	321561	0.0167931	63	308508	0.0204209	58	342196	0.0169494	49	287497	0.0170437	60	298244	0.0201178	34	334079	0.0101772	10	170762	0.0058561	18	152664	0.0117906
4-hydroxy-2-oxo-heptane-1,7-dioate_aldolase	0.0233681	0.714104	0.00924507	0.00144477	0.00752372	0.000260819	0.00548033	0.000829883	40	356861	0.0112088	25	321561	0.00777457	27	308508	0.0087518	27	342196	0.00789022	21	287497	0.00730442	22	298244	0.00737651	22	334079	0.00658527	9	170762	0.00527049	7	152664	0.00458523
4-nitrophenol_2-monooxygenase,_oxygenase_component	0.00491568	0.829969	0.00447306	0.000281871	0.00350761	0.000855261	0.00124499	0.00056028	15	356861	0.00420332	14	321561	0.00435376	15	308508	0.00486211	8	342196	0.00233784	11	287497	0.00382613	13	298244	0.00435885	2	334079	0.000598661	2	170762	0.00117122	3	152664	0.0019651
5,5'-dehydrodivanillate_O-demethylase_oxygenase_subunit	0.0370553	0.666612	0.0018263	0.000249128	0.001723	3.34e-05	0.000736019	0.000546958	6	356861	0.00168133	7	321561	0.00217688	5	308508	0.0016207	6	342196	0.00175338	5	287497	0.00173915	5	298244	0.00167648	3	334079	0.000897991	0	170762	0	2	152664	0.00131007
5,6-dimethylbenzimidazole_synthase	0.00451241	0.834752	0.0108831	0.0015142	0.00947986	0.00136311	0.00411965	0.000945291	42	356861	0.0117693	39	321561	0.0121283	27	308508	0.0087518	26	342196	0.00759798	31	287497	0.0107827	30	298244	0.0100589	14	334079	0.00419063	5	170762	0.00292805	8	152664	0.00524027
5-demethoxyubiquinone_hydroxylase,_mitochondrial	0.0491112	0.633793	0.000699251	0.000267905	0.00106259	0.000515063	0	0	3	356861	0.000840663	3	321561	0.000932949	1	308508	0.000324141	5	342196	0.00146115	4	287497	0.00139132	1	298244	0.000335296	0	334079	0	0	170762	0	0	152664	0
5a,11a-dehydrotetracycline/5a,11a-dehydrooxytetracycline_reductase	0.00303001	0.855296	0.00789962	0.00162312	0.0084333	0.00106273	0.0140551	0.000413841	20	356861	0.00560442	29	321561	0.00901851	28	308508	0.00907594	34	342196	0.00993583	22	287497	0.00765225	23	298244	0.00771181	46	334079	0.0137692	25	170762	0.0146403	21	152664	0.0137557
6,7-dimethyl-8-ribityllumazine_synthase	0.000175883	0.943972	0.0377973	0.00104904	0.0444968	0.00297624	0.0658622	0.00394258	136	356861	0.0381101	117	321561	0.036385	120	308508	0.0388969	166	342196	0.0485102	119	287497	0.0413917	130	298244	0.0435885	231	334079	0.0691453	103	170762	0.0603179	104	152664	0.0681235
6,7-dimethyl-8-ribityllumazine_synthase_1	0.0214965	0.72195	0.0110975	0.00349358	0.0114604	0.00131381	0.0035282	0.00123236	48	356861	0.0134506	44	321561	0.0136833	19	308508	0.00615867	38	342196	0.0111047	38	287497	0.0132175	30	298244	0.0100589	9	334079	0.00269397	9	170762	0.00527049	4	152664	0.00262013
6,7-dimethyl-8-ribityllumazine_synthase_2	0.000129198	0.949446	0.00412841	0.000453857	0.00247483	0.000333299	0.000318121	0.000267746	17	356861	0.00476376	12	321561	0.0037318	12	308508	0.00388969	9	342196	0.00263007	8	287497	0.00278264	6	298244	0.00201178	1	334079	0.00029933	0	170762	0	1	152664	0.000655033
6-carboxy-5,6,7,8-tetrahydropterin_synthase	0.0237503	0.712554	0.0109663	0.00157979	0.0116701	0.00105941	0.00689018	0.00132475	44	356861	0.0123297	38	321561	0.0118174	27	308508	0.0087518	45	342196	0.0131504	32	287497	0.0111306	32	298244	0.0107295	23	334079	0.0068846	9	170762	0.00527049	13	152664	0.00851543
6-deoxyerythronolide-B_synthase_EryA1,_modules_1_and_2	0.0200363	0.728394	0.00391997	0.00161155	0.00130047	9.52e-05	0.000218344	0.000308786	7	356861	0.00196155	19	321561	0.00590868	12	308508	0.00388969	4	342196	0.00116892	4	287497	0.00139132	4	298244	0.00134118	0	334079	0	0	170762	0	1	152664	0.000655033
6-deoxyerythronolide-B_synthase_EryA2,_modules_3_and_4	0.00193788	0.875326	0.00729526	0.0018286	0.00303366	0.000467044	0.000195203	0.000276059	17	356861	0.00476376	29	321561	0.00901851	25	308508	0.00810352	9	342196	0.00263007	8	287497	0.00278264	11	298244	0.00368826	0	334079	0	1	170762	0.00058561	0	152664	0
6-deoxyerythronolide-B_synthase_EryA3,_modules_5_and_6	0.00717464	0.807129	0.00381044	0.001152	0.001928	0.000398949	0.000195203	0.000276059	8	356861	0.00224177	16	321561	0.00497573	13	308508	0.00421383	7	342196	0.00204561	4	287497	0.00139132	7	298244	0.00234707	0	334079	0	1	170762	0.00058561	0	152664	0
6-phosphogluconate_dehydrogenase,_decarboxylating	0.00246066	0.864995	0.0112849	0.000651015	0.00983297	0.00223865	0.00260133	0.00114803	37	356861	0.0103682	38	321561	0.0118174	36	308508	0.0116691	34	342196	0.00993583	36	287497	0.0125219	21	298244	0.00704121	8	334079	0.00239464	7	170762	0.00409927	2	152664	0.00131007
6-phosphogluconate_dehydrogenase,_NAD(+)-dependent,_decarboxylating	0.00036336	0.928641	0.0288111	0.00407236	0.031791	0.0045285	0.0645261	0.00482244	86	356861	0.024099	91	321561	0.0282995	105	308508	0.0340348	119	342196	0.0347754	73	287497	0.0253916	105	298244	0.0352061	232	334079	0.0694447	99	170762	0.0579754	101	152664	0.0661584
6-phosphogluconate_dehydrogenase,_NADP(+)-dependent,_decarboxylating	0.00211554	0.871627	0.0117654	0.00194158	0.00966633	0.00108154	0.00357448	0.000626428	34	356861	0.00952752	37	321561	0.0115064	44	308508	0.0142622	28	342196	0.00818244	29	287497	0.0100871	32	298244	0.0107295	9	334079	0.00269397	7	170762	0.00409927	6	152664	0.0039302
7-epi-alpha-eudesmol_synthase_((2E,6E)-farnesyl_diphosphate_cyclizing)	0.0199405	0.728828	0.00206729	0.000670589	0.000836701	0.000595802	0	0	4	356861	0.00112089	8	321561	0.00248786	8	308508	0.00259313	4	342196	0.00116892	0	287497	0	4	298244	0.00134118	0	334079	0	0	170762	0	0	152664	0
8-amino-3,8-dideoxy-alpha-D-manno-octulosonate_transaminase	0.00882378	0.793358	0.00260432	0.000695613	0.00122577	0.0006328	0	0	11	356861	0.00308243	10	321561	0.00310983	5	308508	0.0016207	2	342196	0.00058446	6	287497	0.00208698	3	298244	0.00100589	0	334079	0	0	170762	0	0	152664	0
8-amino-3,8-dideoxy-manno-octulosonate_cytidylyltransferase	0.0126343	0.767092	0.00659393	0.00150902	0.00797731	0.000965303	0.00240326	0.00138081	31	356861	0.00868686	19	321561	0.00590868	16	308508	0.00518625	28	342196	0.00818244	26	287497	0.00904357	20	298244	0.00670592	9	334079	0.00269397	1	170762	0.00058561	6	152664	0.0039302
Acetoin:2,6-dichlorophenolindophenol_oxidoreductase_subunit_alpha	0.0469414	0.639268	0.0332174	0.00191019	0.0335518	0.0028707	0.0404098	0.00259004	128	356861	0.0358683	104	321561	0.0323422	97	308508	0.0314416	110	342196	0.0321453	89	287497	0.0309568	112	298244	0.0375531	147	334079	0.0440016	67	170762	0.0392359	58	152664	0.0379919
Acetoin:2,6-dichlorophenolindophenol_oxidoreductase_subunit_beta	0.0109438	0.777981	0.0107344	0.000598326	0.0129497	0.00154999	0.0160592	0.00115036	38	356861	0.0106484	37	321561	0.0115064	31	308508	0.0100484	49	342196	0.0143193	31	287497	0.0107827	41	298244	0.0137471	51	334079	0.0152658	26	170762	0.0152259	27	152664	0.0176859
Alanine_racemase,_biosynthetic	0.00164893	0.881859	0.0096059	0.00218186	0.00932503	0.00103551	0.00114957	0.000590602	33	356861	0.0092473	40	321561	0.0124393	22	308508	0.00713109	29	342196	0.00847467	31	287497	0.0107827	26	298244	0.00871769	3	334079	0.000897991	1	170762	0.00058561	3	152664	0.0019651
Alanine_racemase,_catabolic	0.0171368	0.742184	0.00418816	0.00110183	0.00286754	0.0011845	0.000318121	0.000267746	20	356861	0.00560442	13	321561	0.00404278	9	308508	0.00291727	5	342196	0.00146115	8	287497	0.00278264	13	298244	0.00435885	1	334079	0.00029933	0	170762	0	1	152664	0.000655033
Alcohol_dehydrogenase_(quinone),_cytochrome_c_subunit	0.00220085	0.869924	0.00497643	0.00157003	0.00742031	0.000743593	0.00102665	0.000307896	24	356861	0.00672531	17	321561	0.00528671	9	308508	0.00291727	27	342196	0.00789022	23	287497	0.00800008	19	298244	0.00637062	2	334079	0.000598661	2	170762	0.00117122	2	152664	0.00131007
Aldehyde_dehydrogenase,_thermostable	0.00137062	0.888919	0.0222567	0.0027059	0.0277396	0.00105511	0.0400945	0.00352546	88	356861	0.0246595	76	321561	0.0236347	57	308508	0.018476	93	342196	0.0271774	84	287497	0.0292177	80	298244	0.0268237	120	334079	0.0359196	68	170762	0.0398215	68	152664	0.0445423
Alkene_monooxygenase_system,_oxygenase_component_subunit_beta	0.0224865	0.717746	0.000201454	0.000143573	0.000325119	2.38e-05	0	0	1	356861	0.000280221	0	321561	0	1	308508	0.000324141	1	342196	0.00029223	1	287497	0.00034783	1	298244	0.000335296	0	334079	0	0	170762	0	0	152664	0
Alpha,alpha-trehalose_phosphorylase	0.0167092	0.744346	0.00507304	0.000345845	0.00312507	0.000331038	0.00288475	0.000871829	18	356861	0.00504398	15	321561	0.00466474	17	308508	0.00551039	11	342196	0.00321453	10	287497	0.0034783	8	298244	0.00268237	6	334079	0.00179598	5	170762	0.00292805	6	152664	0.0039302
Alpha-1,4-glucan:maltose-1-phosphate_maltosyltransferase_2	0.00512981	0.827535	0.0190166	0.00333732	0.0211404	0.00388118	0.0339129	0.000927464	57	356861	0.0159726	56	321561	0.017415	73	308508	0.0236623	82	342196	0.0239629	45	287497	0.0156523	71	298244	0.023806	117	334079	0.0350217	58	170762	0.0339654	50	152664	0.0327517
Anthranilate_1,2-dioxygenase_ferredoxin_subunit	0.0173409	0.741164	0.00223798	0.000556184	0.00287047	0.000588895	0.00426857	0.000312989	8	356861	0.00224177	5	321561	0.00155492	9	308508	0.00291727	12	342196	0.00350676	6	287497	0.00208698	9	298244	0.00301766	14	334079	0.00419063	8	170762	0.00468488	6	152664	0.0039302
Anthranilate_1,2-dioxygenase_large_subunit	0.0195968	0.730395	0.000919731	0.000281021	0.000329297	0.000285209	0	0	3	356861	0.000840663	2	321561	0.000621966	4	308508	0.00129656	1	342196	0.00029223	2	287497	0.000695659	0	298244	0	0	334079	0	0	170762	0	0	152664	0
Anthranilate_synthase_component_2,_pyocyanine_specific	0.0478121	0.637051	0.000703637	9.75e-05	0.000524117	0.000377904	0	0	3	356861	0.000840663	2	321561	0.000621966	2	308508	0.000648281	3	342196	0.000876691	2	287497	0.000695659	0	298244	0	0	334079	0	0	170762	0	0	152664	0
Arabinogalactan_endo-beta-1,4-galactanase	7.89e-05	0.957111	0.00706713	0.000446309	0.00587667	0.000966068	0.000195203	0.000276059	27	356861	0.00756597	23	321561	0.00715261	20	308508	0.00648281	16	342196	0.00467568	17	287497	0.00591311	21	298244	0.00704121	0	334079	0	1	170762	0.00058561	0	152664	0
ATP_synthase_epsilon_chain,_sodium_ion_specific	7.95e-05	0.957004	0.000703637	9.75e-05	0.00170447	0.000267846	0.00820458	0.00118706	3	356861	0.000840663	2	321561	0.000621966	2	308508	0.000648281	7	342196	0.00204561	4	287497	0.00139132	5	298244	0.00167648	31	334079	0.00927924	15	170762	0.00878416	10	152664	0.00655033
ATP_synthase_gamma_chain,_sodium_ion_specific	0.00946624	0.78846	0.00239261	0.000783625	0.00588502	0.000860642	0.00407772	0.000531115	11	356861	0.00308243	9	321561	0.00279885	4	308508	0.00129656	16	342196	0.00467568	19	287497	0.00660876	19	298244	0.00637062	16	334079	0.00478929	6	170762	0.00351366	6	152664	0.0039302
ATP_synthase_subunit_c,_sodium_ion_specific	0.0384356	0.662523	0.00232849	0.000353996	0.00259134	0.00137443	0.00544563	0.00101513	8	356861	0.00224177	9	321561	0.00279885	6	308508	0.00194484	15	342196	0.00438345	3	287497	0.00104349	7	298244	0.00234707	19	334079	0.00568728	7	170762	0.00409927	10	152664	0.00655033
Benzene_1,2-dioxygenase_system_ferredoxin--NAD(+)_reductase_subunit	0.012508	0.767871	0.00296213	0.000441398	0.00278267	0.00115733	9.98e-05	0.000141106	9	356861	0.00252199	9	321561	0.00279885	11	308508	0.00356555	4	342196	0.00116892	11	287497	0.00382613	10	298244	0.00335296	1	334079	0.00029933	0	170762	0	0	152664	0
Benzene_1,2-dioxygenase_system_ferredoxin_subunit	0.0089449	0.792417	0.000900705	0.000194282	0.000873768	0.000333616	0.00330264	0.000932706	4	356861	0.00112089	3	321561	0.000932949	2	308508	0.000648281	2	342196	0.00058446	2	287497	0.000695659	4	298244	0.00134118	8	334079	0.00239464	5	170762	0.00292805	7	152664	0.00458523
Beta-1,4-mannooligosaccharide_phosphorylase	0.0328107	0.679861	0.00137799	0.000657409	0.0018533	0.000278987	0.000318121	0.000267746	8	356861	0.00224177	4	321561	0.00124393	2	308508	0.000648281	5	342196	0.00146115	6	287497	0.00208698	6	298244	0.00201178	1	334079	0.00029933	0	170762	0	1	152664	0.000655033
Beta-1,6-galactofuranosyltransferase_WbbI	0.0137715	0.760304	0.00061023	3.68e-05	0.000306585	0.000239467	0	0	2	356861	0.000560442	2	321561	0.000621966	2	308508	0.000648281	2	342196	0.00058446	0	287497	0	1	298244	0.000335296	0	334079	0	0	170762	0	0	152664	0
beta-carotene_15,15'-dioxygenase	0.00382976	0.843545	0	0	0.00019482	0.000275517	0.00242492	0.00077295	0	356861	0	0	321561	0	0	308508	0	2	342196	0.00058446	0	287497	0	0	298244	0	6	334079	0.00179598	6	170762	0.00351366	3	152664	0.0019651
Bifunctional_homocysteine_S-methyltransferase/5,10-methylenetetrahydrofolate_reductase	1.86e-05	0.973508	0.00485256	0.000224187	0.00812435	0.00131764	0.0257098	0.0022499	18	356861	0.00504398	16	321561	0.00497573	14	308508	0.00453797	31	342196	0.00905914	18	287497	0.00626093	27	298244	0.00905299	95	334079	0.0284364	44	170762	0.0257669	35	152664	0.0229262
Biphenyl-2,3-diol_1,2-dioxygenase	0.0452351	0.643692	0.00109777	0.000324251	0.00121142	0.000624804	0	0	5	356861	0.00140111	4	321561	0.00124393	2	308508	0.000648281	3	342196	0.000876691	6	287497	0.00208698	2	298244	0.000670592	0	334079	0	0	170762	0	0	152664	0
Biphenyl_2,3-dioxygenase,_ferredoxin_component	0.00488574	0.830315	0.00267604	0.00086267	0.00431434	0.0013847	0.0112483	0.0024088	7	356861	0.00196155	7	321561	0.00217688	12	308508	0.00388969	21	342196	0.00613683	8	287497	0.00278264	12	298244	0.00402355	31	334079	0.00927924	25	170762	0.0146403	15	152664	0.0098255
Bis(5'-nucleosyl)-tetraphosphatase,_symmetrical	0.0200586	0.728293	0.0119498	0.00367811	0.0102933	0.002136	0.00267075	0.000427918	61	356861	0.0170935	28	321561	0.00870752	31	308508	0.0100484	25	342196	0.00730575	35	287497	0.012174	34	298244	0.0114001	8	334079	0.00239464	4	170762	0.00234244	5	152664	0.00327517
Catechol-2,3-dioxygenase	0.000471393	0.922173	0.0151375	0.00227114	0.0238231	0.00278554	0.0396781	0.00363576	48	356861	0.0134506	59	321561	0.018348	42	308508	0.0136139	95	342196	0.0277619	63	287497	0.0219133	65	298244	0.0217942	140	334079	0.0419063	59	170762	0.034551	65	152664	0.0425772
Catechol_1,2-dioxygenase	0.0375781	0.665051	0.000408776	0.000151811	0.000956823	0.000196298	0.000513325	0.000153948	1	356861	0.000280221	2	321561	0.000621966	1	308508	0.000324141	4	342196	0.00116892	2	287497	0.000695659	3	298244	0.00100589	1	334079	0.00029933	1	170762	0.00058561	1	152664	0.000655033
Catechol_1,2-dioxygenase_2	0.00619155	0.816374	0.000300729	0.00025433	0.000339474	0.000273832	0.00182051	0.00044506	1	356861	0.000280221	2	321561	0.000621966	0	308508	0	0	342196	0	1	287497	0.00034783	2	298244	0.000670592	8	334079	0.00239464	3	170762	0.00175683	2	152664	0.00131007
CDP-glucose_4,6-dehydratase	0.025618	0.705208	0.00878361	0.00214784	0.0105712	0.00155007	0.00480939	0.000505928	42	356861	0.0117693	25	321561	0.00777457	21	308508	0.00680695	29	342196	0.00847467	35	287497	0.012174	33	298244	0.0110648	17	334079	0.00508862	7	170762	0.00409927	8	152664	0.00524027
Chloroacetanilide_N-alkylformylase,_ferredoxin_reductase_component	0.0138216	0.760014	0.00666156	0.00149716	0.00424272	0.00127213	0.0016441	0.00034143	19	356861	0.0053242	19	321561	0.00590868	27	308508	0.0087518	11	342196	0.00321453	10	287497	0.0034783	18	298244	0.00603533	6	334079	0.00179598	2	170762	0.00117122	3	152664	0.0019651
Chloroacetanilide_N-alkylformylase,_oxygenase_component	0.0132122	0.763594	0.000703637	9.75e-05	0.000654415	0.00029332	0	0	3	356861	0.000840663	2	321561	0.000621966	2	308508	0.000648281	2	342196	0.00058446	3	287497	0.00104349	1	298244	0.000335296	0	334079	0	0	170762	0	0	152664	0
Chloroacetanilide_N-alkylformylase_2,_ferredoxin_component	0.000596328	0.915829	0.00476502	0.000598996	0.00360794	0.000756413	0.000218344	0.000308786	16	356861	0.00448354	18	321561	0.00559769	13	308508	0.00421383	16	342196	0.00467568	9	287497	0.00313047	9	298244	0.00301766	0	334079	0	0	170762	0	1	152664	0.000655033
Chlorohydroquinone/hydroquinone_1,2-dioxygenase	0.0113609	0.775196	0.0015897	0.000518792	0.00161124	0.000191045	0.000195203	0.000276059	8	356861	0.00224177	5	321561	0.00155492	3	308508	0.000972422	6	342196	0.00175338	5	287497	0.00173915	4	298244	0.00134118	0	334079	0	1	170762	0.00058561	0	152664	0
Cyclic_2,3-diphosphoglycerate_synthetase	1.58e-05	0.974882	0.00142778	0.000317988	0.00375677	0.000305359	0.0356106	0.00431299	4	356861	0.00112089	6	321561	0.0018659	4	308508	0.00129656	14	342196	0.00409122	11	287497	0.00382613	10	298244	0.00335296	137	334079	0.0410083	52	170762	0.0304517	54	152664	0.0353718
Cyclic_beta-(1,2)-glucan_synthase_NdvB	0.00107891	0.897436	0.00391232	0.000634472	0.00239595	0.000519565	0.000318121	0.000267746	17	356861	0.00476376	12	321561	0.0037318	10	308508	0.00324141	7	342196	0.00204561	9	287497	0.00313047	6	298244	0.00201178	1	334079	0.00029933	0	170762	0	1	152664	0.000655033
Cytochrome_P450-pinF2,_plant-inducible	0.0217013	0.72107	0.00173876	0.000753015	0.00187184	0.000526185	0	0	4	356861	0.00112089	9	321561	0.00279885	4	308508	0.00129656	4	342196	0.00116892	7	287497	0.00243481	6	298244	0.00201178	0	334079	0	0	170762	0	0	152664	0
D,L-glycerol_3-phosphate_phosphatase	0.0412064	0.654601	0.013177	0.00197819	0.0140232	0.00166133	0.00892033	0.00110425	40	356861	0.0112088	40	321561	0.0124393	49	308508	0.0158829	40	342196	0.0116892	43	287497	0.0149567	46	298244	0.0154236	27	334079	0.00808192	14	170762	0.00819854	16	152664	0.0104805
D-fructose_1,6-bisphosphatase_class_2/sedoheptulose_1,7-bisphosphatase	4.9e-05	0.963414	0.00283067	0.000470662	0.00591722	0.00166126	0.0183179	0.0014567	10	356861	0.00280221	11	321561	0.00342081	7	308508	0.00226898	27	342196	0.00789022	11	287497	0.00382613	18	298244	0.00603533	68	334079	0.0203545	30	170762	0.0175683	26	152664	0.0170309
D-tagatose-1,6-bisphosphate_aldolase_subunit_GatZ	0.0199358	0.728849	0.000398522	0.000114621	9.74e-05	0.000137759	0	0	2	356861	0.000560442	1	321561	0.000310983	1	308508	0.000324141	1	342196	0.00029223	0	287497	0	0	298244	0	0	334079	0	0	170762	0	0	152664	0
D-tagatose-1,6-bisphosphate_aldolase_subunit_KbaY	0.0477296	0.63726	0.00681501	0.00212165	0.00336477	0.00117979	0.00227599	0.000706703	15	356861	0.00420332	22	321561	0.00684163	29	308508	0.00940008	9	342196	0.00263007	7	287497	0.00243481	15	298244	0.00502944	6	334079	0.00179598	3	170762	0.00175683	5	152664	0.00327517
D-tagatose-1,6-bisphosphate_aldolase_subunit_KbaZ	0.00343567	0.849106	0.00214167	0.000476983	0.00034783	0.000491906	0	0	6	356861	0.00168133	9	321561	0.00279885	6	308508	0.00194484	0	342196	0	3	287497	0.00104349	0	298244	0	0	334079	0	0	170762	0	0	152664	0
dCTP_deaminase,_dUMP-forming	0.00670811	0.811404	0.03495	0.00550531	0.0381631	0.00131574	0.0616833	0.00818488	105	356861	0.0294232	106	321561	0.0329642	131	308508	0.0424624	136	342196	0.0397433	105	287497	0.0365221	114	298244	0.0382237	218	334079	0.065254	86	170762	0.0503625	106	152664	0.0694335
Dicamba_O-demethylase,_ferredoxin_component	0.0343963	0.674785	0.0046028	0.00119889	0.00329843	0.000889535	0.00109894	0.000891202	20	356861	0.00560442	17	321561	0.00528671	9	308508	0.00291727	7	342196	0.00204561	11	287497	0.00382613	12	298244	0.00402355	1	334079	0.00029933	4	170762	0.00234244	1	152664	0.000655033
Dicamba_O-demethylase,_oxygenase_component	0.000196078	0.941904	0.00162924	0.000189846	0.000859413	0.000127238	9.98e-05	0.000141106	5	356861	0.00140111	6	321561	0.0018659	5	308508	0.0016207	3	342196	0.000876691	2	287497	0.000695659	3	298244	0.00100589	1	334079	0.00029933	0	170762	0	0	152664	0
Dicamba_O-demethylase_1,_ferredoxin_reductase_component	0.0163882	0.745994	0.0090176	0.000911877	0.00601168	0.00217826	0.00314649	0.000541449	31	356861	0.00868686	33	321561	0.0102624	25	308508	0.00810352	17	342196	0.00496791	26	287497	0.00904357	12	298244	0.00402355	13	334079	0.00389129	5	170762	0.00292805	4	152664	0.00262013
Dihydroorotate_dehydrogenase_B_(NAD(+)),_catalytic_subunit	1.02e-05	0.97831	0.00838687	0.000672532	0.0139585	0.00135625	0.051129	0.00465295	31	356861	0.00868686	29	321561	0.00901851	23	308508	0.00745524	52	342196	0.015196	42	287497	0.0146088	36	298244	0.0120707	191	334079	0.0571721	86	170762	0.0503625	70	152664	0.0458523
Dihydroorotate_dehydrogenase_B_(NAD(+)),_electron_transfer_subunit	0.00339159	0.849755	0.0104029	0.00215647	0.0195575	0.00709193	0.0379704	0.00384253	37	356861	0.0103682	42	321561	0.0130613	24	308508	0.00777938	100	342196	0.029223	49	287497	0.0170437	37	298244	0.0124059	145	334079	0.0434029	60	170762	0.0351366	54	152664	0.0353718
Dihydroorotate_dehydrogenase_B_(NAD(+)),_electron_transfer_subunit_	0.000873446	0.90441	0.00061023	3.68e-05	0.000436884	0.000166808	0.00132598	0.000133332	2	356861	0.000560442	2	321561	0.000621966	2	308508	0.000648281	1	342196	0.00029223	1	287497	0.00034783	2	298244	0.000670592	5	334079	0.00149665	2	170762	0.00117122	2	152664	0.00131007
DNA_gyrase_subunit_B,_novobiocin-resistant	0.0181052	0.737416	0.00114169	0.000438846	0.00158435	0.00062855	0.00296573	0.000238762	2	356861	0.000560442	4	321561	0.00124393	5	308508	0.0016207	7	342196	0.00204561	2	287497	0.000695659	6	298244	0.00201178	9	334079	0.00269397	5	170762	0.00292805	5	152664	0.00327517
DNA_polymerase_I,_thermostable	0.000968383	0.901065	0.0116717	0.00164613	0.0165068	0.00293859	0.0383348	0.00574177	38	356861	0.0106484	45	321561	0.0139942	32	308508	0.0103725	70	342196	0.0204561	45	287497	0.0156523	40	298244	0.0134118	152	334079	0.0454982	65	170762	0.0380647	48	152664	0.0314416
dTDP-3,4-didehydro-2,6-dideoxy-alpha-D-glucose_3-reductase	0.0259295	0.704019	0.0115915	0.00111319	0.0105114	0.000858101	0.00598792	0.00233576	37	356861	0.0103682	42	321561	0.0130613	35	308508	0.0113449	32	342196	0.00935137	31	287497	0.0107827	34	298244	0.0114001	31	334079	0.00927924	7	170762	0.00409927	7	152664	0.00458523
dTDP-3-amino-3,4,6-trideoxy-alpha-D-glucopyranose	0.0388294	0.661374	0.00383504	0.000716117	0.00222859	0.000518368	0.00399673	0.000443774	14	356861	0.0039231	15	321561	0.00466474	9	308508	0.00291727	10	342196	0.0029223	6	287497	0.00208698	5	298244	0.00167648	13	334079	0.00389129	6	170762	0.00351366	7	152664	0.00458523
dTDP-4-dehydro-2,6-dideoxy-D-glucose_3-dehydratase	0.0372188	0.666122	0.00533572	0.000793355	0.00409568	0.0016273	0.00162531	0.000546946	21	356861	0.00588464	19	321561	0.00590868	13	308508	0.00421383	8	342196	0.00233784	18	287497	0.00626093	11	298244	0.00368826	8	334079	0.00239464	2	170762	0.00117122	2	152664	0.00131007
dTDP-4-dehydro-6-deoxy-alpha-D-glucopyranose_2,3-dehydratase	0.012054	0.770714	0.0065448	0.00222875	0.00342873	0.00118705	0	0	16	356861	0.00448354	31	321561	0.00964047	17	308508	0.00551039	6	342196	0.00175338	12	287497	0.00417396	13	298244	0.00435885	0	334079	0	0	170762	0	0	152664	0
dTDP-glucose_4,6-dehydratase	0.00139211	0.888342	0.0559681	0.00234204	0.059655	0.00232582	0.0855972	0.00739278	202	356861	0.0566047	188	321561	0.0584648	163	308508	0.0528349	193	342196	0.0564004	175	287497	0.0608702	184	298244	0.0616945	320	334079	0.0957857	134	170762	0.0784718	126	152664	0.0825342
dTDP-glucose_4,6-dehydratase_2	0.0251992	0.706824	0.011877	0.00314134	0.0128385	0.00186043	0.0206213	0.00239688	55	356861	0.0154122	40	321561	0.0124393	24	308508	0.00777938	51	342196	0.0149037	38	287497	0.0132175	31	298244	0.0103942	63	334079	0.0188578	41	170762	0.02401	29	152664	0.018996
Endo-1,3-1,4-beta-glycanase_ExoK	0.00901463	0.791879	0.00368627	0.000629014	0.00202484	0.00118144	0	0	10	356861	0.00280221	13	321561	0.00404278	13	308508	0.00421383	2	342196	0.00058446	10	287497	0.0034783	6	298244	0.00201178	0	334079	0	0	170762	0	0	152664	0
Endo-1,3-1,4-beta-glycanase_ExsH	0.00367074	0.845741	0.00671662	0.00119541	0.00613893	0.00145905	0.000912432	0.000414077	30	356861	0.00840664	19	321561	0.00590868	18	308508	0.00583453	28	342196	0.00818244	14	287497	0.00486962	16	298244	0.00536473	5	334079	0.00149665	1	170762	0.00058561	1	152664	0.000655033
Endo-1,4-beta-xylanase/feruloyl_esterase	0.00322826	0.852206	0.00159996	0.000445448	0.00151383	0.000166684	9.98e-05	0.000141106	7	356861	0.00196155	6	321561	0.0018659	3	308508	0.000972422	5	342196	0.00146115	5	287497	0.00173915	4	298244	0.00134118	1	334079	0.00029933	0	170762	0	0	152664	0
Endo-1,4-beta-xylanase_A	0.00055981	0.917584	0.0371572	0.00468407	0.0261644	0.00378842	0.00630594	0.00276205	113	356861	0.031665	118	321561	0.036696	133	308508	0.0431107	81	342196	0.0236706	67	287497	0.0233046	94	298244	0.0315178	19	334079	0.00568728	17	170762	0.00995538	5	152664	0.00327517
Endo-1,4-beta-xylanase_B	4.06e-05	0.96564	0.0103329	0.000725617	0.00784591	0.00124231	0	0	38	356861	0.0106484	30	321561	0.00932949	34	308508	0.0110208	21	342196	0.00613683	24	287497	0.00834791	27	298244	0.00905299	0	334079	0	0	170762	0	0	152664	0
Endo-1,4-beta-xylanase_C	0.0149966	0.753397	0.00162485	0.000392671	0.00195671	0.000750748	0	0	5	356861	0.00140111	7	321561	0.00217688	4	308508	0.00129656	5	342196	0.00146115	4	287497	0.00139132	9	298244	0.00301766	0	334079	0	0	170762	0	0	152664	0
Endo-1,4-beta-xylanase_Xyn11E	0.0132954	0.763099	9.34e-05	0.000132098	0.000422529	0.000114617	0	0	1	356861	0.000280221	0	321561	0	0	308508	0	2	342196	0.00058446	1	287497	0.00034783	1	298244	0.000335296	0	334079	0	0	170762	0	0	152664	0
Endo-1,4-beta-xylanase_Z	0.0403792	0.656927	0.00811221	0.00186777	0.0093065	0.000798148	0.00530392	0.00053333	35	356861	0.00980774	29	321561	0.00901851	17	308508	0.00551039	30	342196	0.00876691	30	287497	0.0104349	26	298244	0.00871769	20	334079	0.00598661	8	170762	0.00468488	8	152664	0.00524027
envelope_membrane_protein,_chloroplastic	0.0230314	0.715484	0.000305115	1.84e-05	9.74e-05	0.000137759	0	0	1	356861	0.000280221	1	321561	0.000310983	1	308508	0.000324141	1	342196	0.00029223	0	287497	0	0	298244	0	0	334079	0	0	170762	0	0	152664	0
Exo-beta-1,3-glucanase	0.00594225	0.818873	0.00541182	0.000987337	0.00276596	0.00145809	9.98e-05	0.000141106	17	356861	0.00476376	15	321561	0.00466474	21	308508	0.00680695	4	342196	0.00116892	7	287497	0.00243481	14	298244	0.00469414	1	334079	0.00029933	0	170762	0	0	152664	0
Ferredoxin,_2Fe-2S	0.0150503	0.753103	0.00477788	0.00139076	0.00867175	0.002396	0.0117024	0.000474916	24	356861	0.00672531	13	321561	0.00404278	11	308508	0.00356555	39	342196	0.011397	16	287497	0.00556527	27	298244	0.00905299	39	334079	0.0116739	21	170762	0.0122978	17	152664	0.0111356
Flavin-dependent_monooxygenase,_oxygenase_subunit_HsaA	1.14e-05	0.977505	0.0257286	0.000344709	0.0193225	0.00188783	0.00670653	0.000792912	92	356861	0.0257803	84	321561	0.0261226	78	308508	0.025283	57	342196	0.0166571	59	287497	0.020522	62	298244	0.0207883	26	334079	0.00778259	11	170762	0.00644171	9	152664	0.0058953
Flavin-dependent_monooxygenase,_reductase_subunit_HsaB	0.00593202	0.818977	0.0178706	0.00233357	0.0171744	0.000890443	0.0241871	0.000600271	52	356861	0.0145715	63	321561	0.0195919	60	308508	0.0194484	63	342196	0.0184105	47	287497	0.016348	50	298244	0.0167648	81	334079	0.0242458	40	170762	0.0234244	38	152664	0.0248913
Formate_dehydrogenase,_mitochondrial	0.0113196	0.775469	0.0164388	0.00371212	0.0121728	8.29e-05	0.00540074	0.00203838	40	356861	0.0112088	60	321561	0.018659	60	308508	0.0194484	42	342196	0.0122737	35	287497	0.012174	36	298244	0.0120707	9	334079	0.00269397	13	170762	0.00761294	9	152664	0.0058953
Formate_dehydrogenase,_nitrate-inducible,_iron-sulfur_subunit	0.000139449	0.948143	0.00504109	0.00194709	0.00609184	0.0016347	0.0217911	0.00177905	14	356861	0.0039231	11	321561	0.00342081	24	308508	0.00777938	16	342196	0.00467568	15	287497	0.00521745	25	298244	0.0083824	67	334079	0.0200551	36	170762	0.021082	37	152664	0.0242362
Fructose-1,6-bisphosphatase_class_1	0.000211122	0.940455	0.0138801	0.00204585	0.0138683	0.000987703	0.00217622	0.000784301	56	356861	0.0156924	48	321561	0.0149272	34	308508	0.0110208	43	342196	0.0125659	43	287497	0.0149567	42	298244	0.0140824	5	334079	0.00149665	3	170762	0.00175683	5	152664	0.00327517
Fructose-1,6-bisphosphatase_class_2	0.000219001	0.939723	0.0318474	0.00233358	0.035724	0.00214731	0.0735868	0.00762665	102	356861	0.0285826	109	321561	0.0338971	102	308508	0.0330624	132	342196	0.0385744	96	287497	0.0333917	105	298244	0.0352061	280	334079	0.0838125	122	170762	0.0714445	100	152664	0.0655033
Fructose-1,6-bisphosphate_aldolase/phosphatase	0.00746041	0.804602	0.00101901	0.000167897	0.00143495	0.000498527	0.00545137	0.0016228	3	356861	0.000840663	4	321561	0.00124393	3	308508	0.000972422	3	342196	0.000876691	6	287497	0.00208698	4	298244	0.00134118	11	334079	0.00329263	10	170762	0.0058561	11	152664	0.00720537
Fumarate_hydratase_class_I,_anaerobic	0.00527094	0.825968	0.00300723	0.000565561	0.00357395	0.00128182	0.00741071	0.000674833	13	356861	0.00364287	10	321561	0.00310983	7	308508	0.00226898	10	342196	0.0029223	7	287497	0.00243481	16	298244	0.00536473	25	334079	0.00748326	14	170762	0.00819854	10	152664	0.00655033
Gentisate_1,2-dioxygenase	0.000165246	0.945125	0.0101168	0.000567992	0.00935974	0.00125204	0.00150674	0.000865544	38	356861	0.0106484	30	321561	0.00932949	32	308508	0.0103725	26	342196	0.00759798	29	287497	0.0100871	31	298244	0.0103942	9	334079	0.00269397	2	170762	0.00117122	1	152664	0.000655033
Glucan_1,4-alpha-glucosidase_SusB	0.0100041	0.784527	0.00606685	0.00186122	0.00380819	0.000540381	0.000808305	0.00025765	31	356861	0.00868686	16	321561	0.00497573	14	308508	0.00453797	11	342196	0.00321453	13	287497	0.00452179	11	298244	0.00368826	2	334079	0.000598661	2	170762	0.00117122	1	152664	0.000655033
Glucan_endo-1,3-beta-glucosidase	0.00390403	0.84254	0.00979764	0.00279578	0.00471067	0.00107612	0	0	22	356861	0.00616487	33	321561	0.0102624	40	308508	0.0129656	11	342196	0.00321453	15	287497	0.00521745	17	298244	0.00570003	0	334079	0	0	170762	0	0	152664	0
Glucan_endo-1,3-beta-glucosidase_A1	0.00104581	0.898496	0.00376943	0.000348508	0.00234871	0.000714705	0.00029498	0.000239094	12	356861	0.00336265	12	321561	0.0037318	13	308508	0.00421383	10	342196	0.0029223	8	287497	0.00278264	4	298244	0.00134118	1	334079	0.00029933	1	170762	0.00058561	0	152664	0
Glutamate-1-semialdehyde_2,1-aminomutase	0.00205108	0.872944	0.0511741	0.00167297	0.0630322	0.000715503	0.086284	0.00946294	180	356861	0.0504398	172	321561	0.0534891	153	308508	0.0495935	217	342196	0.0634139	183	287497	0.0636528	185	298244	0.0620297	280	334079	0.0838125	130	170762	0.0761293	151	152664	0.09891
Glutamate-1-semialdehyde_2,1-aminomutase_1	0.0330552	0.679068	0.00118093	0.000564084	0.00202959	0.00024474	0.00427866	0.00142967	7	356861	0.00196155	3	321561	0.000932949	2	308508	0.000648281	8	342196	0.00233784	5	287497	0.00173915	6	298244	0.00201178	8	334079	0.00239464	10	170762	0.0058561	7	152664	0.00458523
Glutamyl-tRNA(Gln)_amidotransferase_subunit_B,_chloroplastic/mitochondrial	0.0170434	0.742653	0.00395043	0.00166555	0.00704669	0.00257603	0.0129532	0.00225584	12	356861	0.00336265	20	321561	0.00621966	7	308508	0.00226898	36	342196	0.0105203	18	287497	0.00626093	13	298244	0.00435885	33	334079	0.0098779	26	170762	0.0152259	21	152664	0.0137557
Glycerophosphodiester_phosphodiesterase,_periplasmic	0.00763479	0.803091	0.0128883	0.00360762	0.0115178	0.00134233	0.00256662	0.000769741	29	356861	0.00812641	44	321561	0.0136833	52	308508	0.0168553	34	342196	0.00993583	38	287497	0.0132175	34	298244	0.0114001	5	334079	0.00149665	5	170762	0.00292805	5	152664	0.00327517
GTP_3',8-cyclase_1	0.0144451	0.756458	0.00261309	0.000343692	0.00171882	0.000254476	0.00324192	0.00044083	11	356861	0.00308243	8	321561	0.00248786	7	308508	0.00226898	6	342196	0.00175338	4	287497	0.00139132	6	298244	0.00201178	12	334079	0.00359196	6	170762	0.00351366	4	152664	0.00262013
GTP_3',8-cyclase_2	0.00736462	0.805442	0.015868	0.0045408	0.018818	0.00223204	0.0302112	0.00145469	38	356861	0.0106484	49	321561	0.0152382	67	308508	0.0217174	65	342196	0.018995	46	287497	0.0160002	64	298244	0.0214589	105	334079	0.0314297	53	170762	0.0310373	43	152664	0.0281664
Hemolysin,_chromosomal	0.00122432	0.893021	0.000743171	0.000546065	0.0012347	0.000780108	0.00608038	0.00108535	0	356861	0	3	321561	0.000932949	4	308508	0.00129656	8	342196	0.00233784	2	287497	0.000695659	2	298244	0.000670592	18	334079	0.00538795	13	170762	0.00761294	8	152664	0.00524027
Hemolysin_secretion_protein_D,_chromosomal	0.0039825	0.841492	0.00344819	0.000717944	0.00130047	9.52e-05	0.000436689	0.000617571	13	356861	0.00364287	8	321561	0.00248786	13	308508	0.00421383	4	342196	0.00116892	4	287497	0.00139132	4	298244	0.00134118	0	334079	0	0	170762	0	2	152664	0.00131007
Hemolysin_secretion_protein_D,_plasmid	0.00721132	0.806801	0.00242628	0.000112093	0.00230329	0.000887885	9.98e-05	0.000141106	9	356861	0.00252199	8	321561	0.00248786	7	308508	0.00226898	12	342196	0.00350676	4	287497	0.00139132	6	298244	0.00201178	1	334079	0.00029933	0	170762	0	0	152664	0
Homogentisate_1,2-dioxygenase	0.0442731	0.646236	0.027742	0.00218281	0.026535	0.00650565	0.0156905	0.00106772	95	356861	0.026621	83	321561	0.0258116	95	308508	0.0307934	65	342196	0.018995	74	287497	0.0257394	104	298244	0.0348708	48	334079	0.0143679	29	170762	0.0169827	24	152664	0.0157208
Hydroxyquinol_1,2-dioxygenase	0.000213573	0.940226	0.0172454	0.0015891	0.0152077	0.00169047	0.00440593	0.000819219	62	356861	0.0173737	49	321561	0.0152382	59	308508	0.0191243	44	342196	0.0128581	46	287497	0.0160002	50	298244	0.0167648	11	334079	0.00329263	8	170762	0.00468488	8	152664	0.00524027
L,D-transpeptidase_5	0.00860951	0.795045	0.00557404	0.00186955	0.00393013	0.000743614	9.98e-05	0.000141106	13	356861	0.00364287	16	321561	0.00497573	25	308508	0.00810352	10	342196	0.0029223	12	287497	0.00417396	14	298244	0.00469414	1	334079	0.00029933	0	170762	0	0	152664	0
L-2,3-diaminopropanoate--citrate_ligase	0.00475549	0.831836	0.0029431	0.000126907	0.00308925	0.000946281	0.000318121	0.000267746	10	356861	0.00280221	10	321561	0.00310983	9	308508	0.00291727	6	342196	0.00175338	11	287497	0.00382613	11	298244	0.00368826	1	334079	0.00029933	0	170762	0	1	152664	0.000655033
L-2,4-diaminobutyrate_decarboxylase	0.00347838	0.848484	0.0111434	0.0022058	0.00783809	0.00159027	0.00205765	0.000398057	34	356861	0.00952752	31	321561	0.00964047	44	308508	0.0142622	23	342196	0.00672129	29	287497	0.0100871	20	298244	0.00670592	6	334079	0.00179598	3	170762	0.00175683	4	152664	0.00262013
L-2,4-diaminobutyric_acid_acetyltransferase	0.00172526	0.880063	0.00635793	0.00123716	0.00417638	0.00109535	9.98e-05	0.000141106	17	356861	0.00476376	21	321561	0.00653064	24	308508	0.00777938	9	342196	0.00263007	14	287497	0.00486962	15	298244	0.00502944	1	334079	0.00029933	0	170762	0	0	152664	0
L-erythro-3,5-diaminohexanoate_dehydrogenase	0.00257536	0.862929	0.00971828	0.000495076	0.0117144	0.00107624	0.00483827	0.00160374	36	356861	0.010088	29	321561	0.00901851	31	308508	0.0100484	35	342196	0.0102281	35	287497	0.012174	38	298244	0.0127412	9	334079	0.00269397	9	170762	0.00527049	10	152664	0.00655033
L-gulono-1,4-lactone_dehydrogenase	0.0120311	0.77086	0.0255585	0.00386783	0.0237371	0.00104704	0.0136863	0.00287184	75	356861	0.0210166	81	321561	0.0251896	94	308508	0.0304692	86	342196	0.0251318	65	287497	0.0226089	70	298244	0.0234707	37	334079	0.0110752	21	170762	0.0122978	27	152664	0.0176859
L-lysine_2,3-aminomutase	0.0044839	0.835101	0.0118026	0.00263271	0.0128966	0.00204526	0.00316093	0.000344247	53	356861	0.0148517	39	321561	0.0121283	26	308508	0.00842766	38	342196	0.0111047	34	287497	0.0118262	47	298244	0.0157589	9	334079	0.00269397	6	170762	0.00351366	5	152664	0.00327517
Leucine-,_isoleucine-,_valine-,_threonine-,_and_alanine-binding_protein	0.0338623	0.676477	0.0207739	0.000718652	0.015491	0.00248449	0.0143024	0.00215909	73	356861	0.0204561	70	321561	0.0217688	62	308508	0.0200967	41	342196	0.0119814	50	287497	0.0173915	51	298244	0.0171001	57	334079	0.0170618	24	170762	0.0140546	18	152664	0.0117906
Lignostilbene-alpha,beta-dioxygenase_isozyme_I	0.00238141	0.86646	0.00698694	0.00173432	0.00390742	0.000800659	9.98e-05	0.000141106	23	356861	0.00644509	30	321561	0.00932949	16	308508	0.00518625	11	342196	0.00321453	10	287497	0.0034783	15	298244	0.00502944	1	334079	0.00029933	0	170762	0	0	152664	0
Lignostilbene-alpha,beta-dioxygenase_isozyme_III	0.0199406	0.728827	0.00256917	0.00107382	0.0012963	0.000273664	0	0	14	356861	0.0039231	8	321561	0.00248786	4	308508	0.00129656	4	342196	0.00116892	3	287497	0.00104349	5	298244	0.00167648	0	334079	0	0	170762	0	0	152664	0
Lysine--tRNA_ligase,_heat_inducible	0.000449515	0.923397	0.00157945	0.000675632	0.00172065	0.00124048	0.0102941	0.00146216	9	356861	0.00252199	4	321561	0.00124393	3	308508	0.000972422	5	342196	0.00146115	1	287497	0.00034783	10	298244	0.00335296	41	334079	0.0122725	15	170762	0.00878416	15	152664	0.0098255
Lysine_5,6-aminomutase_alpha_subunit	0.0158037	0.74905	0.00879446	0.00129856	0.0101367	0.00142123	0.00445221	0.00148634	25	356861	0.00700553	30	321561	0.00932949	31	308508	0.0100484	33	342196	0.0096436	25	287497	0.00869574	36	298244	0.0120707	11	334079	0.00329263	6	170762	0.00351366	10	152664	0.00655033
Magnesium-transporting_ATPase,_P-type_1	0.010415	0.781616	0.00154021	0.000336541	0.000826524	0.000467694	0	0	4	356861	0.00112089	5	321561	0.00155492	6	308508	0.00194484	5	342196	0.00146115	1	287497	0.00034783	2	298244	0.000670592	0	334079	0	0	170762	0	0	152664	0
Mannan_endo-1,4-beta-mannosidase	0.0254718	0.70577	0.00455622	0.000365269	0.00478245	0.00231615	0.000195203	0.000276059	17	356861	0.00476376	13	321561	0.00404278	15	308508	0.00486211	6	342196	0.00175338	15	287497	0.00521745	22	298244	0.00737651	0	334079	0	1	170762	0.00058561	0	152664	0
Mannan_endo-1,4-beta-mannosidase_A_and_B	0.0143997	0.756714	9.34e-05	0.000132098	0.000325119	2.38e-05	0	0	1	356861	0.000280221	0	321561	0	0	308508	0	1	342196	0.00029223	1	287497	0.00034783	1	298244	0.000335296	0	334079	0	0	170762	0	0	152664	0
N(G),N(G)-dimethylarginine_dimethylaminohydrolase	0.0159368	0.748348	0.0307923	0.00473216	0.0298105	0.00179758	0.0195498	0.000672531	87	356861	0.0243792	104	321561	0.0323422	110	308508	0.0356555	103	342196	0.0300997	79	287497	0.0274785	95	298244	0.0318531	64	334079	0.0191571	35	170762	0.0204964	29	152664	0.018996
N,N'-diacetylchitobiase	0.0201527	0.727869	0.00059559	0.000211693	0.000213353	0.000152562	0	0	3	356861	0.000840663	2	321561	0.000621966	1	308508	0.000324141	1	342196	0.00029223	1	287497	0.00034783	0	298244	0	0	334079	0	0	170762	0	0	152664	0
N,N'-diacetylchitobiose_phosphorylase	0.0203231	0.727104	9.34e-05	0.000132098	0.000646059	0.000272159	0	0	1	356861	0.000280221	0	321561	0	0	308508	0	2	342196	0.00058446	1	287497	0.00034783	3	298244	0.00100589	0	334079	0	0	170762	0	0	152664	0
N,N-dimethylformamidase_beta_subunit	0.0202723	0.727332	0.00352115	0.00124034	0.00459583	0.00112428	0.000689737	0.000500311	13	356861	0.00364287	16	321561	0.00497573	6	308508	0.00194484	19	342196	0.00555237	15	287497	0.00521745	9	298244	0.00301766	3	334079	0.000897991	2	170762	0.00117122	0	152664	0
N-alpha-acetyl-L-2,4-diaminobutyric_acid_deacetylase	5.4e-05	0.962195	0.00995198	0.000687475	0.00755478	0.000949718	0.00101221	0.000554936	33	356861	0.0092473	35	321561	0.0108844	30	308508	0.00972422	26	342196	0.00759798	25	287497	0.00869574	19	298244	0.00637062	6	334079	0.00179598	1	170762	0.00058561	1	152664	0.000655033
Na(+),_Li(+),_K(+)/H(+)_antiporter	0.0113197	0.775468	0.00603527	0.00121973	0.00323683	0.000188713	0.00294259	0.000404933	16	356861	0.00448354	24	321561	0.00746359	19	308508	0.00615867	11	342196	0.00321453	10	287497	0.0034783	9	298244	0.00301766	9	334079	0.00269397	6	170762	0.00351366	4	152664	0.00262013
NAD(P)H-quinone_oxidoreductase_subunit_1,_chloroplastic	0.000743693	0.909399	0.0158868	0.00294355	0.018518	0.000575371	0.0322934	0.00254467	42	356861	0.0117693	56	321561	0.017415	57	308508	0.018476	64	342196	0.0187027	51	287497	0.0177393	57	298244	0.0191119	114	334079	0.0341237	49	170762	0.0286949	52	152664	0.0340617
NAD(P)H-quinone_oxidoreductase_subunit_2,_chloroplastic	0.0182375	0.736778	0.034676	0.00320812	0.0366852	0.00203842	0.0500054	0.0059285	126	356861	0.0353079	123	321561	0.0382509	94	308508	0.0304692	121	342196	0.0353599	101	287497	0.0351308	118	298244	0.0395649	187	334079	0.0559748	89	170762	0.0521193	64	152664	0.0419221
NAD(P)H-quinone_oxidoreductase_subunit_3,_chloroplastic	3.54e-05	0.96718	0.0234786	0.00209317	0.0229987	0.00520078	0.0675598	0.00360734	94	356861	0.0263408	73	321561	0.0227018	66	308508	0.0213933	59	342196	0.0172416	63	287497	0.0219133	89	298244	0.0298413	238	334079	0.0712406	107	170762	0.0626603	105	152664	0.0687785
NAD(P)H-quinone_oxidoreductase_subunit_I,_chloroplastic	5.33e-07	0.991891	0.0226734	0.00139196	0.0250007	0.00254898	0.0779203	0.00274378	74	356861	0.0207364	77	321561	0.0239457	72	308508	0.0233381	77	342196	0.0225017	69	287497	0.0240003	85	298244	0.0285002	273	334079	0.0817172	131	170762	0.076715	115	152664	0.0753288
NAD(P)H-quinone_oxidoreductase_subunit_J,_chloroplastic	9.5e-05	0.954367	0.022674	0.00382614	0.0279106	0.00169434	0.0610601	0.00489149	97	356861	0.0271815	74	321561	0.0230127	55	308508	0.0178277	88	342196	0.0257163	81	287497	0.0281742	89	298244	0.0298413	209	334079	0.0625601	93	170762	0.0544618	101	152664	0.0661584
NAD(P)H-quinone_oxidoreductase_subunit_K,_chloroplastic	4.86e-06	0.983059	0.0220134	0.000573915	0.0239547	0.00365734	0.0625855	0.00208434	76	356861	0.0212968	73	321561	0.0227018	68	308508	0.0220416	91	342196	0.0265929	54	287497	0.0187828	79	298244	0.0264884	203	334079	0.0607641	105	170762	0.0614891	100	152664	0.0655033
NAD-dependent_protein_deacylase_sirtuin-5,_mitochondrial	0.000104214	0.952941	0.0044394	0.000390799	0.00397612	0.000368581	0.00112643	0.000171185	17	356861	0.00476376	15	321561	0.00466474	12	308508	0.00388969	14	342196	0.00409122	10	287497	0.0034783	13	298244	0.00435885	3	334079	0.000897991	2	170762	0.00117122	2	152664	0.00131007
Naphthalene_1,2-dioxygenase/salicylate_5-hydroxylase_systems,_ferredoxin_component	0.00193822	0.875319	0.00412841	0.000453857	0.00487552	0.00110023	0.00876418	0.000590213	17	356861	0.00476376	12	321561	0.0037318	12	308508	0.00388969	22	342196	0.00642906	12	287497	0.00417396	12	298244	0.00402355	32	334079	0.00957857	14	170762	0.00819854	13	152664	0.00851543
Naphthalene_1,2-dioxygenase_system_ferredoxin--NAD(P)(+),_reductase_component	0.0202783	0.727305	0.0015446	0.000514675	0.00362229	0.000545832	0.00166289	0.000676956	4	356861	0.00112089	4	321561	0.00124393	7	308508	0.00226898	15	342196	0.00438345	9	287497	0.00313047	10	298244	0.00335296	4	334079	0.00119732	2	170762	0.00117122	4	152664	0.00262013
Narbonolide/10-deoxymethynolide_synthase_PikA1,_modules_1_and_2	0.00156813	0.883821	0.00786305	0.00198292	0.00287882	0.000478302	0	0	21	356861	0.00588464	34	321561	0.0105734	22	308508	0.00713109	12	342196	0.00350676	8	287497	0.00278264	7	298244	0.00234707	0	334079	0	0	170762	0	0	152664	0
Narbonolide/10-deoxymethynolide_synthase_PikA2,_modules_3_and_4	0.00636456	0.81468	0.0167129	0.00283506	0.0137709	0.00111726	0.00567702	0.00236063	49	356861	0.0137308	66	321561	0.0205249	49	308508	0.0158829	42	342196	0.0122737	43	287497	0.0149567	42	298244	0.0140824	25	334079	0.00748326	4	170762	0.00234244	11	152664	0.00720537
Narbonolide/10-deoxymethynolide_synthase_PikA3,_module_5	0.0463935	0.640676	0.00335218	0.00178799	0.00105423	0.000314375	0	0	3	356861	0.000840663	14	321561	0.00435376	15	308508	0.00486211	5	342196	0.00146115	2	287497	0.000695659	3	298244	0.00100589	0	334079	0	0	170762	0	0	152664	0
Oligo-1,6-glucosidase_1	0.00558934	0.822532	0.00734178	0.000820361	0.00734143	0.00080762	0.00349785	0.000894374	23	356861	0.00644509	23	321561	0.00715261	26	308508	0.00842766	25	342196	0.00730575	24	287497	0.00834791	19	298244	0.00637062	8	334079	0.00239464	6	170762	0.00351366	7	152664	0.00458523
p-cumate_2,3-dioxygenase_system,_ferredoxin--NAD(+)_reductase_component	0.043503	0.6483	0.000703637	9.75e-05	0.000998067	0.000525202	0	0	3	356861	0.000840663	2	321561	0.000621966	2	308508	0.000648281	2	342196	0.00058446	5	287497	0.00173915	2	298244	0.000670592	0	334079	0	0	170762	0	0	152664	0
p-hydroxyphenylacetate_3-hydroxylase,_oxygenase_component	0.00605118	0.817773	0.00120143	0.000396146	0.00203794	0.000494272	9.98e-05	0.000141106	5	356861	0.00140111	5	321561	0.00155492	2	308508	0.000648281	8	342196	0.00233784	7	287497	0.00243481	4	298244	0.00134118	1	334079	0.00029933	0	170762	0	0	152664	0
p-hydroxyphenylacetate_3-hydroxylase,_reductase_component	0.00373627	0.844828	0.00410791	0.000917088	0.00323683	0.000188713	0.00100786	0.000249713	19	356861	0.0053242	10	321561	0.00310983	12	308508	0.00388969	11	342196	0.00321453	10	287497	0.0034783	9	298244	0.00301766	4	334079	0.00119732	2	170762	0.00117122	1	152664	0.000655033
PEP-dependent_dihydroxyacetone_kinase,_ADP-binding_subunit_DhaL	0.00277297	0.859509	0.012799	0.00223371	0.0135827	0.0013614	0.00512316	0.000547649	36	356861	0.010088	41	321561	0.0127503	48	308508	0.0155588	45	342196	0.0131504	35	287497	0.012174	46	298244	0.0154236	16	334079	0.00478929	8	170762	0.00468488	9	152664	0.0058953
PEP-dependent_dihydroxyacetone_kinase,_phosphoryl_donor_subunit_DhaM	0.00309292	0.854301	0.00430527	0.000896241	0.00415659	0.000615366	0.0118036	0.00231085	12	356861	0.00336265	13	321561	0.00404278	17	308508	0.00551039	17	342196	0.00496791	10	287497	0.0034783	12	298244	0.00402355	30	334079	0.00897991	25	170762	0.0146403	18	152664	0.0117906
PEP-dependent_dihydroxyacetone_kinase_2,_ADP-binding_subunit_DhaL	0.0207447	0.72523	0.0038687	0.00040489	0.00424382	0.000945236	0.00886682	0.00219417	12	356861	0.00336265	14	321561	0.00435376	12	308508	0.00388969	19	342196	0.00555237	11	287497	0.00382613	10	298244	0.00335296	32	334079	0.00957857	19	170762	0.0111266	9	152664	0.0058953
PEP-dependent_dihydroxyacetone_kinase_2,_phosphoryl_donor_subunit_DhaM	0.00731316	0.805896	0.0021607	0.000538829	0.00142659	0.000464067	9.98e-05	0.000141106	5	356861	0.00140111	8	321561	0.00248786	8	308508	0.00259313	3	342196	0.000876691	4	287497	0.00139132	6	298244	0.00201178	1	334079	0.00029933	0	170762	0	0	152664	0
Peptidoglycan_D,D-transpeptidase_FtsI	4.37e-05	0.964775	0.0218567	0.00230874	0.0244597	0.00122965	0.0411978	0.00109659	87	356861	0.0243792	72	321561	0.0223908	58	308508	0.0188002	85	342196	0.0248396	74	287497	0.0257394	68	298244	0.0228001	142	334079	0.0425049	68	170762	0.0398215	63	152664	0.0412671
Peptidoglycan_D,D-transpeptidase_MrdA	0.00119293	0.893943	0.0347362	0.00179869	0.043929	0.00362842	0.0714005	0.00836345	119	356861	0.0333463	108	321561	0.0335862	115	308508	0.0372762	156	342196	0.0455879	136	287497	0.0473048	116	298244	0.0388943	269	334079	0.0805199	103	170762	0.0603179	112	152664	0.0733637
Phospho-2-dehydro-3-deoxyheptonate_aldolase,_Phe-sensitive	0.0122971	0.769183	0.0161298	0.00201338	0.0200892	0.00277692	0.0104299	0.0015445	62	356861	0.0173737	57	321561	0.017726	41	308508	0.0132898	61	342196	0.017826	69	287497	0.0240003	55	298244	0.0184413	35	334079	0.0104766	21	170762	0.0122978	13	152664	0.00851543
Phospho-2-dehydro-3-deoxyheptonate_aldolase,_Tyr-sensitive	0.00960681	0.787418	0.00398522	0.00114621	0.00370243	0.000592954	0.000536466	0.000560502	20	356861	0.00560442	10	321561	0.00310983	10	308508	0.00324141	10	342196	0.0029223	11	287497	0.00382613	13	298244	0.00435885	1	334079	0.00029933	0	170762	0	2	152664	0.00131007
Phosphoribosyl_1,2-cyclic_phosphate_1,2-diphosphodiesterase	0.0473901	0.638122	0.00081607	0.000402737	0.000942467	0.000366907	0	0	3	356861	0.000840663	1	321561	0.000310983	4	308508	0.00129656	5	342196	0.00146115	2	287497	0.000695659	2	298244	0.000670592	0	334079	0	0	170762	0	0	152664	0
Phosphoribulokinase,_plasmid	0.00140637	0.887962	0.00161311	0.000480997	0.00204394	0.000248186	0	0	7	356861	0.00196155	3	321561	0.000932949	6	308508	0.00194484	7	342196	0.00204561	5	287497	0.00173915	7	298244	0.00234707	0	334079	0	0	170762	0	0	152664	0
Phthalate_4,5-dioxygenase_oxygenase_reductase_subunit	0.0129292	0.765294	0.00277531	0.000655042	0.00247065	0.000118282	0.000736019	0.000546958	7	356861	0.00196155	9	321561	0.00279885	11	308508	0.00356555	9	342196	0.00263007	7	287497	0.00243481	7	298244	0.00234707	3	334079	0.000897991	0	170762	0	2	152664	0.00131007
Phthalate_4,5-dioxygenase_oxygenase_subunit	0.00993416	0.78503	0.00370209	0.00101475	0.00358466	0.000667504	0.000589961	0.000478188	16	356861	0.00448354	14	321561	0.00435376	7	308508	0.00226898	11	342196	0.00321453	13	287497	0.00452179	9	298244	0.00301766	2	334079	0.000598661	2	170762	0.00117122	0	152664	0
Precorrin-6Y_C(5,15)-methyltransferase_[decarboxylating]	0.0409473	0.655326	0.0158291	0.00179559	0.0168553	0.00234911	0.00943505	0.00287454	61	356861	0.0170935	55	321561	0.0171041	41	308508	0.0132898	57	342196	0.0166571	57	287497	0.0198263	42	298244	0.0140824	18	334079	0.00538795	19	170762	0.0111266	18	152664	0.0117906
Protein_LacX,_plasmid	0.000776963	0.908068	0.00474742	0.000720357	0.00180188	0.000396459	0.000617452	0.000489526	19	356861	0.0053242	12	321561	0.0037318	16	308508	0.00518625	8	342196	0.00233784	4	287497	0.00139132	5	298244	0.00167648	4	334079	0.00119732	0	170762	0	1	152664	0.000655033
Protocatechuate_3,4-dioxygenase_alpha_chain	0.026174	0.703091	0.0218427	0.00141482	0.0225986	0.00183056	0.0149804	0.00308639	72	356861	0.0201759	76	321561	0.0236347	67	308508	0.0217174	86	342196	0.0251318	60	287497	0.0208698	65	298244	0.0217942	44	334079	0.0131705	33	170762	0.0193251	19	152664	0.0124456
Protocatechuate_4,5-dioxygenase_alpha_chain	0.0294959	0.691027	0.00596645	0.00093688	0.00571222	0.00141928	0.00242492	0.00077295	21	356861	0.00588464	23	321561	0.00715261	15	308508	0.00486211	26	342196	0.00759798	12	287497	0.00417396	16	298244	0.00536473	6	334079	0.00179598	6	170762	0.00351366	3	152664	0.0019651
Protocatechuate_4,5-dioxygenase_beta_chain	0.000193601	0.94215	0.00715615	0.000722412	0.00852178	0.000408169	0.00347905	0.000383268	28	356861	0.00784619	24	321561	0.00746359	19	308508	0.00615867	29	342196	0.00847467	26	287497	0.00904357	24	298244	0.0080471	10	334079	0.0029933	6	170762	0.00351366	6	152664	0.0039302
PTS-dependent_dihydroxyacetone_kinase,_dihydroxyacetone-binding_subunit_DhaK	0.00147514	0.886165	0.000305115	1.84e-05	0.000422529	0.000114617	0.00191594	0.000440137	1	356861	0.000280221	1	321561	0.000310983	1	308508	0.000324141	2	342196	0.00058446	1	287497	0.00034783	1	298244	0.000335296	7	334079	0.00209531	4	170762	0.00234244	2	152664	0.00131007
PTS-dependent_dihydroxyacetone_kinase_2,_dihydroxyacetone-binding_subunit_DhaK	0.00212516	0.871433	0.00233726	0.000182854	0.00248083	0.000393173	0.00606594	0.00106246	8	356861	0.00224177	7	321561	0.00217688	8	308508	0.00259313	8	342196	0.00233784	6	287497	0.00208698	9	298244	0.00301766	22	334079	0.00658527	12	170762	0.00702733	7	152664	0.00458523
Putative_2,3-dihydroxypropane-1-sulfonate_exporter	1.08e-05	0.977877	0	0	0.000747647	9.18e-05	0	0	0	356861	0	0	321561	0	0	308508	0	3	342196	0.000876691	2	287497	0.000695659	2	298244	0.000670592	0	334079	0	0	170762	0	0	152664	0
putative_3-ketosteroid-9-alpha-monooxygenase,_oxygenase_component	0.0102386	0.782857	0.00224237	0.000815466	0.000877946	0.000208092	0	0	8	356861	0.00224177	4	321561	0.00124393	10	308508	0.00324141	2	342196	0.00058446	3	287497	0.00104349	3	298244	0.00100589	0	334079	0	0	170762	0	0	152664	0
Putative_4,5-dihydroxyphthalate_dehydrogenase	0.00353788	0.847625	0.00130361	0.000305565	0.00160706	0.000155749	0.000199554	0.000282211	6	356861	0.00168133	3	321561	0.000932949	4	308508	0.00129656	6	342196	0.00175338	4	287497	0.00139132	5	298244	0.00167648	2	334079	0.000598661	0	170762	0	0	152664	0
putative_D,D-dipeptide-binding_periplasmic_protein_DdpA	0.00263662	0.86185	0.0148499	0.00149066	0.0105508	0.00166199	0.00607029	0.00109294	47	356861	0.0131704	54	321561	0.0167931	45	308508	0.0145863	31	342196	0.00905914	37	287497	0.0128697	29	298244	0.00972358	24	334079	0.00718393	11	170762	0.00644171	7	152664	0.00458523
putative_D,D-dipeptide_transport_ATP-binding_protein_DdpD	0.0150642	0.753027	0.00457382	0.000943984	0.0049969	0.000660154	0.00171204	0.000876155	14	356861	0.0039231	19	321561	0.00590868	12	308508	0.00388969	15	342196	0.00438345	17	287497	0.00591311	14	298244	0.00469414	3	334079	0.000897991	5	170762	0.00292805	2	152664	0.00131007
putative_D,D-dipeptide_transport_ATP-binding_protein_DdpF	0.0258627	0.704273	0.0127449	0.00213662	0.0126777	0.00332972	0.00506243	0.000852319	37	356861	0.0103682	50	321561	0.0155491	38	308508	0.0123173	59	342196	0.0172416	27	287497	0.0093914	34	298244	0.0114001	20	334079	0.00598661	9	170762	0.00527049	6	152664	0.0039302
putative_D,D-dipeptide_transport_system_permease_protein_DdpB	0.0140041	0.758962	0.00404236	0.000970991	0.00356195	0.000197072	0.00105414	0.000808612	14	356861	0.0039231	17	321561	0.00528671	9	308508	0.00291727	12	342196	0.00350676	11	287497	0.00382613	10	298244	0.00335296	4	334079	0.00119732	0	170762	0	3	152664	0.0019651
putative_D,D-dipeptide_transport_system_permease_protein_DdpC	0.0063628	0.814697	0.0443539	0.00426228	0.0388191	0.00396282	0.0247048	0.00358153	147	356861	0.0411925	162	321561	0.0503792	128	308508	0.04149	152	342196	0.044419	103	287497	0.0358265	108	298244	0.036212	90	334079	0.0269397	47	170762	0.0275237	30	152664	0.019651
putative_L,D-transpeptidase_YcbB	0.00371156	0.845171	0.013823	0.00257547	0.0150774	0.00139907	0.00516509	0.00144318	62	356861	0.0173737	41	321561	0.0127503	35	308508	0.0113449	45	342196	0.0131504	45	287497	0.0156523	49	298244	0.0164295	14	334079	0.00419063	7	170762	0.00409927	11	152664	0.00720537
Putative_L,D-transpeptidase_YkuD	0.00418609	0.838835	0.00882752	0.0014857	0.0160817	0.00564169	0.0295025	0.00287143	39	356861	0.0109286	25	321561	0.00777457	24	308508	0.00777938	82	342196	0.0239629	38	287497	0.0132175	33	298244	0.0110648	85	334079	0.0254431	54	170762	0.031623	48	152664	0.0314416
putative_oligo-1,6-glucosidase_2	0.0127148	0.766598	0.00130361	0.000305565	0.00183895	0.000178173	0.000517675	0.000379252	6	356861	0.00168133	3	321561	0.000932949	4	308508	0.00129656	6	342196	0.00175338	6	287497	0.00208698	5	298244	0.00167648	3	334079	0.000897991	0	170762	0	1	152664	0.000655033
putative_peptidoglycan_D,D-transpeptidase_FtsI	0.00152919	0.884791	0.00908173	0.0011886	0.00841837	0.00110218	0.00158912	0.00136105	34	356861	0.00952752	33	321561	0.0102624	23	308508	0.00745524	29	342196	0.00847467	28	287497	0.00973923	21	298244	0.00704121	2	334079	0.000598661	6	170762	0.00351366	1	152664	0.000655033
putative_peptidoglycan_D,D-transpeptidase_PbpC	0.0192919	0.7318	0.000280221	0.000396293	0.000863591	0.000152516	0.00142141	0.000241606	3	356861	0.000840663	0	321561	0	0	308508	0	3	342196	0.000876691	3	287497	0.00104349	2	298244	0.000670592	4	334079	0.00119732	3	170762	0.00175683	2	152664	0.00131007
Putative_quercetin_2,3-dioxygenase	0.00814261	0.798819	0.00693449	0.000742361	0.00865026	0.00139102	0.0134825	0.00182231	21	356861	0.00588464	24	321561	0.00746359	23	308508	0.00745524	29	342196	0.00847467	30	287497	0.0104349	21	298244	0.00704121	52	334079	0.0155652	19	170762	0.0111266	21	152664	0.0137557
Pyridinium-3,5-biscarboxylic_acid_mononucleotide_synthase	0.000861204	0.904859	0.0133563	0.00238479	0.021778	0.00584692	0.0414321	0.00194358	46	356861	0.0128902	53	321561	0.0164821	33	308508	0.0106966	99	342196	0.0289308	42	287497	0.0146088	65	298244	0.0217942	147	334079	0.0440016	70	170762	0.0409927	60	152664	0.039302
Pyridinium-3,5-bisthiocarboxylic_acid_mononucleotide_nickel_insertion_protein	4.43e-05	0.964612	0.0140602	0.00124939	0.0213245	0.00229212	0.0396231	0.00243231	44	356861	0.0123297	47	321561	0.0146162	47	308508	0.0152346	79	342196	0.0230862	52	287497	0.0180871	68	298244	0.0228001	123	334079	0.0368176	73	170762	0.0427496	60	152664	0.039302
Pyridinium-3,5-bisthiocarboxylic_acid_mononucleotide_synthase	0.000162792	0.945398	0.00825683	0.000907715	0.0141181	0.00139972	0.0314345	0.00374077	34	356861	0.00952752	24	321561	0.00746359	24	308508	0.00777938	55	342196	0.0160727	37	287497	0.0128697	40	298244	0.0134118	116	334079	0.0347223	57	170762	0.0333798	40	152664	0.0262013
Pyruvate,_phosphate_dikinase	0.000147453	0.94717	0.0227645	0.00461679	0.0271319	0.00218801	0.0549043	0.00279254	58	356861	0.0162528	85	321561	0.0264336	79	308508	0.0256071	86	342196	0.0251318	75	287497	0.0260872	90	298244	0.0301766	173	334079	0.0517842	100	170762	0.058561	83	152664	0.0543678
Quercetin_2,3-dioxygenase	0.00113314	0.895746	0.0147269	0.00142082	0.0175175	0.00114149	0.0240773	0.00142889	59	356861	0.016533	42	321561	0.0130613	45	308508	0.0145863	57	342196	0.0166571	55	287497	0.0191306	50	298244	0.0167648	86	334079	0.0257424	38	170762	0.0222532	37	152664	0.0242362
Ribose_1,5-bisphosphate_phosphokinase_PhnN	0.001632	0.882265	0.00852129	0.00124148	0.00694997	0.00181846	0.000413548	0.000293793	28	356861	0.00784619	33	321561	0.0102624	23	308508	0.00745524	22	342196	0.00642906	27	287497	0.0093914	15	298244	0.00502944	0	334079	0	1	170762	0.00058561	1	152664	0.000655033
Salicylate_5-hydroxylase,_large_oxygenase_component	0.000773184	0.908217	0.00223508	0.000398702	0.00238342	0.000448797	0	0	7	356861	0.00196155	9	321561	0.00279885	6	308508	0.00194484	7	342196	0.00204561	6	287497	0.00208698	9	298244	0.00301766	0	334079	0	0	170762	0	0	152664	0
Salicylate_5-hydroxylase,_small_oxygenase_component	0.00276345	0.85967	0.00223069	0.000637026	0.0020523	0.000309622	0	0	7	356861	0.00196155	10	321561	0.00310983	5	308508	0.0016207	7	342196	0.00204561	7	287497	0.00243481	5	298244	0.00167648	0	334079	0	0	170762	0	0	152664	0
Selenide,_water_dikinase	0.000638153	0.913906	0.0138655	0.00228099	0.0174098	0.00344854	0.0508296	0.00782795	57	356861	0.0159726	48	321561	0.0149272	33	308508	0.0106966	76	342196	0.0222095	41	287497	0.014261	47	298244	0.0157589	194	334079	0.0580701	93	170762	0.0544618	61	152664	0.039957
Sodium,_potassium,_lithium_and_rubidium/H(+)_antiporter	0.0492618	0.633419	0.00489766	0.00122479	0.00305637	0.000510644	0.00216178	0.000701077	22	356861	0.00616487	17	321561	0.00528671	10	308508	0.00324141	8	342196	0.00233784	10	287497	0.0034783	10	298244	0.00335296	9	334079	0.00269397	2	170762	0.00117122	4	152664	0.00262013
Tagatose_1,6-diphosphate_aldolase	0.0207566	0.725178	0.00100875	8.09e-05	0.000845057	0.000229235	0.000199554	0.000282211	4	356861	0.00112089	3	321561	0.000932949	3	308508	0.000972422	4	342196	0.00116892	2	287497	0.000695659	2	298244	0.000670592	2	334079	0.000598661	0	170762	0	0	152664	0
Terephthalate_1,2-dioxygenase,_reductase_component_1	0.00435233	0.83673	0.000309501	0.000265468	0.000538472	0.000150669	0.00132598	0.000133332	1	356861	0.000280221	0	321561	0	2	308508	0.000648281	2	342196	0.00058446	2	287497	0.000695659	1	298244	0.000335296	5	334079	0.00149665	2	170762	0.00117122	2	152664	0.00131007
Terephthalate_1,2-dioxygenase,_terminal_oxygenase_component_subunit_alpha_2	0.000442366	0.923805	9.34e-05	0.000132098	0.000975356	7.14e-05	9.98e-05	0.000141106	1	356861	0.000280221	0	321561	0	0	308508	0	3	342196	0.000876691	3	287497	0.00104349	3	298244	0.00100589	1	334079	0.00029933	0	170762	0	0	152664	0
Tetracycline_resistance_protein,_class_C	0.00704513	0.808297	0.0133926	0.00169188	0.00883324	0.00296571	0.00337928	0.000513555	53	356861	0.0148517	46	321561	0.0143052	34	308508	0.0110208	18	342196	0.00526014	36	287497	0.0125219	26	298244	0.00871769	9	334079	0.00269397	6	170762	0.00351366	6	152664	0.0039302
Toluene-4-monooxygenase_system,_effector_component	0.011097	0.77695	0	0	9.74e-05	0.000137759	0.000513325	0.000153948	0	356861	0	0	321561	0	0	308508	0	1	342196	0.00029223	0	287497	0	0	298244	0	1	334079	0.00029933	1	170762	0.00058561	1	152664	0.000655033
Toluene-4-monooxygenase_system,_ferredoxin_component	0.0151183	0.752732	0.000315369	0.000253992	0.000762003	0.000178328	0	0	0	356861	0	2	321561	0.000621966	1	308508	0.000324141	2	342196	0.00058446	2	287497	0.000695659	3	298244	0.00100589	0	334079	0	0	170762	0	0	152664	0
Toluene_1,2-dioxygenase_system_ferredoxin_subunit	1.88e-05	0.973389	0.00124535	0.00048505	0.00183477	0.000125298	0.00921531	0.00090964	2	356861	0.000560442	5	321561	0.00155492	5	308508	0.0016207	6	342196	0.00175338	5	287497	0.00173915	6	298244	0.00201178	28	334079	0.00838125	15	170762	0.00878416	16	152664	0.0104805
Tryptophan_2,3-dioxygenase	0.0108528	0.778598	0.0426294	0.00110877	0.0431645	0.00502964	0.028609	0.00349495	153	356861	0.0428738	141	321561	0.0438486	127	308508	0.0411659	172	342196	0.0502636	115	287497	0.0400004	117	298244	0.0392296	91	334079	0.0272391	43	170762	0.0251812	51	152664	0.0334067
UDP-2,3-diacetamido-2,3-dideoxy-D-glucuronate_2-epimerase	0.00629438	0.815363	0.0116638	0.00412796	0.0143805	0.00204554	0.0275549	0.00339048	53	356861	0.0148517	46	321561	0.0143052	18	308508	0.00583453	48	342196	0.014027	49	287497	0.0170437	36	298244	0.0120707	106	334079	0.031729	40	170762	0.0234244	42	152664	0.0275114
UDP-2,3-diacylglucosamine_hydrolase	0.00789292	0.800896	0.0138242	0.00422294	0.0109393	0.00215658	0.000903732	0.000620465	69	356861	0.0193353	42	321561	0.0130613	28	308508	0.00907594	27	342196	0.00789022	36	287497	0.0125219	37	298244	0.0124059	1	334079	0.00029933	3	170762	0.00175683	1	152664	0.000655033
UDP-2,3-diacylglucosamine_pyrophosphatase_LpxI	0.0240531	0.711337	0.0110026	0.00298053	0.00933505	0.00281751	0.00220657	0.000945303	48	356861	0.0134506	41	321561	0.0127503	21	308508	0.00680695	43	342196	0.0125659	28	287497	0.00973923	17	298244	0.00570003	6	334079	0.00179598	6	170762	0.00351366	2	152664	0.00131007
UDP-N-acetylmuramate--L-alanyl-gamma-D-glutamyl-meso-2,6-diaminoheptandioate_ligase	0.0093097	0.789633	0.00774557	0.00254044	0.00929035	0.00165102	0.00142576	0.000267856	40	356861	0.0112088	22	321561	0.00684163	16	308508	0.00518625	36	342196	0.0105203	20	287497	0.00695659	31	298244	0.0103942	6	334079	0.00179598	2	170762	0.00117122	2	152664	0.00131007
Xylan_1,3-beta-xylosidase	0.00152528	0.884889	0.00261748	0.000370091	0.00216407	0.000191942	0.000517675	0.000379252	11	356861	0.00308243	7	321561	0.00217688	8	308508	0.00259313	7	342196	0.00204561	7	287497	0.00243481	6	298244	0.00201178	3	334079	0.000897991	0	170762	0	1	152664	0.000655033
Xylan_1,4-beta-xylosidase	3.92e-05	0.966022	0.0100846	0.000953534	0.0067259	0.000646322	0.000636242	0.000535492	39	356861	0.0109286	34	321561	0.0105734	27	308508	0.0087518	20	342196	0.0058446	20	287497	0.00695659	22	298244	0.00737651	2	334079	0.000598661	0	170762	0	2	152664	0.00131007
Xyloglucan-specific_endo-beta-1,4-glucanase_BoGH9A	0.000222219	0.93943	0.00434161	0.000584386	0.00337731	0.00057335	0	0	16	356861	0.00448354	16	321561	0.00497573	11	308508	0.00356555	9	342196	0.00263007	10	287497	0.0034783	12	298244	0.00402355	0	334079	0	0	170762	0	0	152664	0
(2R)-3-sulfolactate_dehydrogenase_(NADP(+))	0.0245815	0.709239	0.00352992	0.000723201	0.00335277	0.000344225	0.000798214	0.00112885	13	356861	0.00364287	14	321561	0.00435376	8	308508	0.00259313	11	342196	0.00321453	11	287497	0.00382613	9	298244	0.00301766	8	334079	0.00239464	0	170762	0	0	152664	0
(2S)-methylsuccinyl-CoA_dehydrogenase	0.0106186	0.780202	0.0054862	0.000496335	0.00703431	0.00143034	0.0104372	0.0011498	19	356861	0.0053242	16	321561	0.00497573	19	308508	0.00615867	21	342196	0.00613683	17	287497	0.00591311	27	298244	0.00905299	30	334079	0.00897991	18	170762	0.010541	18	152664	0.0117906
(3S)-malyl-CoA_thioesterase	0.00348497	0.848388	0.0247724	0.00425193	0.0231461	0.00159013	0.00981536	0.00186071	87	356861	0.0243792	97	321561	0.0301654	61	308508	0.0197726	75	342196	0.0219173	73	287497	0.0253916	66	298244	0.0221295	24	334079	0.00718393	19	170762	0.0111266	17	152664	0.0111356
(4E)-oxalomesaconate_Delta-isomerase	3.27e-05	0.96802	0.00882931	0.00038072	0.00608694	0.00107326	9.98e-05	0.000141106	30	356861	0.00840664	30	321561	0.00932949	27	308508	0.0087518	25	342196	0.00730575	18	287497	0.00626093	14	298244	0.00469414	1	334079	0.00029933	0	170762	0	0	152664	0
(5R)-carbapenem-3-carboxylate_synthase	0.0484742	0.635383	0.000305115	1.84e-05	0.000115943	0.000163969	0	0	1	356861	0.000280221	1	321561	0.000310983	1	308508	0.000324141	0	342196	0	1	287497	0.00034783	0	298244	0	0	334079	0	0	170762	0	0	152664	0
(6-4)_photolyase	0.00309681	0.85424	0.000718277	0.000181455	0.000942467	0.000366907	0.00554392	0.00153755	2	356861	0.000560442	2	321561	0.000621966	3	308508	0.000972422	5	342196	0.00146115	2	287497	0.000695659	2	298244	0.000670592	17	334079	0.00508862	13	170762	0.00761294	6	152664	0.0039302
(E)-2-((N-methylformamido)methylene)succinate_hydrolase	0.000667702	0.912597	0.00732715	0.000576028	0.0037066	0.000557974	0.00282837	0.000667894	24	356861	0.00672531	23	321561	0.00715261	25	308508	0.00810352	10	342196	0.0029223	12	287497	0.00417396	12	298244	0.00402355	12	334079	0.00359196	5	170762	0.00292805	3	152664	0.0019651
(R)-2-haloacid_dehalogenase	0.00231307	0.86775	0	0	0	0	0.000808305	0.00025765	0	356861	0	0	321561	0	0	308508	0	0	342196	0	0	287497	0	0	298244	0	2	334079	0.000598661	2	170762	0.00117122	1	152664	0.000655033
(R)-benzylsuccinyl-CoA_dehydrogenase	0.0149643	0.753575	0.0190245	0.00318652	0.0228132	0.000456235	0.0298034	0.003032	81	356861	0.0226979	48	321561	0.0149272	60	308508	0.0194484	80	342196	0.0233784	64	287497	0.0222611	68	298244	0.0228001	91	334079	0.0272391	48	170762	0.0281093	52	152664	0.0340617
(R)-citramalate_synthase	0.00769061	0.802612	0.0300465	0.00595215	0.033311	0.00327742	0.0503986	0.00354912	81	356861	0.0226979	97	321561	0.0301654	115	308508	0.0372762	104	342196	0.0303919	91	287497	0.0316525	113	298244	0.0378884	155	334079	0.0463962	85	170762	0.0497769	84	152664	0.0550228
(R)-citramalyl-CoA_lyase	0.000690893	0.911596	0.00825096	0.00121539	0.0104749	0.00175005	0.0200386	0.00175165	35	356861	0.00980774	22	321561	0.00684163	25	308508	0.00810352	40	342196	0.0116892	23	287497	0.00800008	35	298244	0.0117354	75	334079	0.0224498	33	170762	0.0193251	28	152664	0.0183409
(R)-phenoxypropionate/alpha-ketoglutarate-dioxygenase	0.0122365	0.769563	0.00451526	0.00140425	0.00384582	0.00052674	0.000689737	0.000500311	18	356861	0.00504398	19	321561	0.00590868	8	308508	0.00259313	15	342196	0.00438345	9	287497	0.00313047	12	298244	0.00402355	3	334079	0.000897991	2	170762	0.00117122	0	152664	0
(S)-2-haloacid_dehalogenase	0.00383373	0.843491	0.0107999	0.00112137	0.0103774	0.00169323	0.016788	0.000803756	43	356861	0.0120495	30	321561	0.00932949	34	308508	0.0110208	35	342196	0.0102281	36	287497	0.0125219	25	298244	0.0083824	59	334079	0.0176605	29	170762	0.0169827	24	152664	0.0157208
(S)-ureidoglycine--glyoxylate_transaminase	0.0066842	0.811628	0.00678543	0.00040333	0.0113904	0.00117934	0.00756686	0.00112487	25	356861	0.00700553	20	321561	0.00621966	22	308508	0.00713109	42	342196	0.0122737	35	287497	0.012174	29	298244	0.00972358	20	334079	0.00598661	14	170762	0.00819854	13	152664	0.00851543
(S)-ureidoglycine_aminohydrolase	0.00405167	0.840579	0.0113141	0.00108457	0.00972431	0.00192187	0.0030308	0.00156843	35	356861	0.00980774	38	321561	0.0118174	38	308508	0.0123173	30	342196	0.00876691	23	287497	0.00800008	37	298244	0.0124059	7	334079	0.00209531	3	170762	0.00175683	8	152664	0.00524027
1-aminocyclopropane-1-carboxylate_deaminase	0.0328404	0.679765	0.0182168	0.00322126	0.0187678	0.00171982	0.0108926	0.00220815	49	356861	0.0137308	68	321561	0.0211468	61	308508	0.0197726	57	342196	0.0166571	60	287497	0.0208698	56	298244	0.0187766	28	334079	0.00838125	18	170762	0.010541	21	152664	0.0137557
1-butanol_dehydrogenase_(quinone)	0.0447854	0.644877	0.000886065	0.000440917	0.00159271	0.000320907	0.000417898	0.000296393	5	356861	0.00140111	3	321561	0.000932949	1	308508	0.000324141	7	342196	0.00204561	4	287497	0.00139132	4	298244	0.00134118	2	334079	0.000598661	0	170762	0	1	152664	0.000655033
1-carboxybiuret_hydrolase_subunit_AtzE	0.000175384	0.944025	0.00392258	0.000514172	0.00355359	0.000366101	0.000218344	0.000308786	16	356861	0.00448354	13	321561	0.00404278	10	308508	0.00324141	12	342196	0.00350676	9	287497	0.00313047	12	298244	0.00402355	0	334079	0	0	170762	0	1	152664	0.000655033
1-deoxy-D-xylulose_5-phosphate_reductoisomerase	0.000292079	0.933651	0.0406531	0.00338547	0.046982	0.00224955	0.0652331	0.00257471	139	356861	0.0389507	121	321561	0.0376289	140	308508	0.0453797	159	342196	0.0464646	128	287497	0.0445222	149	298244	0.0499591	217	334079	0.0649547	117	170762	0.0685164	95	152664	0.0622282
1-deoxyxylulose-5-phosphate_synthase_YajO	0.000363592	0.928626	0.105102	0.00864247	0.0873958	0.00789773	0.0465509	0.00123947	334	356861	0.0935939	345	321561	0.107289	353	308508	0.114422	306	342196	0.0894224	221	287497	0.0768704	286	298244	0.0958946	161	334079	0.0481922	79	170762	0.0462632	69	152664	0.0451973
1-pyrroline-5-carboxylate_dehydrogenase	0.000193544	0.942156	0.0166162	0.00104386	0.0199386	0.000128051	0.0448055	0.00529501	58	356861	0.0162528	58	321561	0.018037	48	308508	0.0155588	68	342196	0.0198717	57	287497	0.0198263	60	298244	0.0201178	126	334079	0.0377156	79	170762	0.0462632	77	152664	0.0504376
1-pyrroline-5-carboxylate_dehydrogenase_2	0.00136241	0.889141	0.00481333	0.000832656	0.00298641	0.000438181	0.00757556	0.000667657	13	356861	0.00364287	17	321561	0.00528671	17	308508	0.00551039	12	342196	0.00350676	7	287497	0.00243481	9	298244	0.00301766	24	334079	0.00718393	12	170762	0.00702733	13	152664	0.00851543
10_kDa_chaperonin	3.25e-05	0.96809	0.0467817	0.00709132	0.0531305	0.00508364	0.115883	0.00447695	162	356861	0.0453958	125	321561	0.0388729	173	308508	0.0560763	184	342196	0.0537704	134	287497	0.0466092	176	298244	0.0590121	366	334079	0.109555	203	170762	0.118879	182	152664	0.119216
15-cis-phytoene_synthase	0.000128946	0.949479	0.0101153	0.00121594	0.0129664	0.000961287	0.0240845	0.00184256	39	356861	0.0109286	27	321561	0.00839654	34	308508	0.0110208	49	342196	0.0143193	35	287497	0.012174	37	298244	0.0124059	87	334079	0.0260417	42	170762	0.0245956	33	152664	0.0216161
16S/23S_rRNA_(cytidine-2'-O)-methyltransferase_TlyA	0.00442105	0.835875	0.0275502	0.00232412	0.0330471	0.00375757	0.044181	0.00294494	109	356861	0.0305441	80	321561	0.0248786	84	308508	0.0272278	125	342196	0.0365288	100	287497	0.034783	83	298244	0.0278296	159	334079	0.0475935	69	170762	0.0404071	68	152664	0.0445423
18_kDa_heat_shock_protein	0.0258958	0.704147	0.0322333	0.00512544	0.0331752	0.00119988	0.0452322	0.00405455	91	356861	0.0255001	107	321561	0.0332752	117	308508	0.0379245	108	342196	0.0315609	99	287497	0.0344351	100	298244	0.0335296	170	334079	0.0508862	71	170762	0.0415783	66	152664	0.0432322
2'-deoxynucleoside_5'-phosphate_N-hydrolase_1	0.00972684	0.786536	0.003368	0.000931028	0.00145348	0.000759564	9.98e-05	0.000141106	9	356861	0.00252199	15	321561	0.00466474	9	308508	0.00291727	2	342196	0.00058446	7	287497	0.00243481	4	298244	0.00134118	1	334079	0.00029933	0	170762	0	0	152664	0
2-(5''-triphosphoribosyl)-3'-dephosphocoenzyme-A_synthase	0.000304606	0.932716	0.00353721	0.00052228	0.00249936	0.000399455	0.00601245	0.000194048	14	356861	0.0039231	9	321561	0.00279885	12	308508	0.00388969	7	342196	0.00204561	7	287497	0.00243481	9	298244	0.00301766	21	334079	0.00628594	10	170762	0.0058561	9	152664	0.0058953
2-(hydroxymethyl)glutarate_dehydrogenase	0.0454159	0.643218	0.0199127	0.00109056	0.0216269	0.00275014	0.0275996	0.00305151	66	356861	0.0184946	68	321561	0.0211468	62	308508	0.0200967	81	342196	0.0236706	51	287497	0.0177393	70	298244	0.0234707	90	334079	0.0269397	54	170762	0.031623	37	152664	0.0242362
2-[(L-alanin-3-ylcarbamoyl)methyl]-2-hydroxybutanedioate_decarboxylase	0.00487095	0.830486	0.00636207	0.00183983	0.0062376	0.000230688	0.00075481	0.000864485	22	356861	0.00616487	28	321561	0.00870752	13	308508	0.00421383	22	342196	0.00642906	17	287497	0.00591311	19	298244	0.00637062	1	334079	0.00029933	0	170762	0	3	152664	0.0019651
2-[(L-alanin-3-ylcarbamoyl)methyl]-3-(2-aminoethylcarbamoyl)-2-hydroxypropanoate_synthase	0.000886216	0.903946	0.00159409	0.000458484	0.00346454	0.000261852	0.000931223	0.00029669	8	356861	0.00224177	4	321561	0.00124393	4	308508	0.00129656	11	342196	0.00321453	11	287497	0.00382613	10	298244	0.00335296	3	334079	0.000897991	1	170762	0.00058561	2	152664	0.00131007
2-alkyl-3-oxoalkanoate_reductase	0.0208913	0.724584	0.0104146	0.000751342	0.0096907	0.0016701	0.00618451	0.00073308	38	356861	0.0106484	36	321561	0.0111954	29	308508	0.00940008	41	342196	0.0119814	26	287497	0.00904357	24	298244	0.0080471	21	334079	0.00628594	12	170762	0.00702733	8	152664	0.00524027
2-amino-1-hydroxyethylphosphonate_dioxygenase_(glycine-forming)	0.0157222	0.749483	0.00169336	0.000532376	0.00163995	0.000351171	0.000195203	0.000276059	8	356861	0.00224177	6	321561	0.0018659	3	308508	0.000972422	4	342196	0.00116892	5	287497	0.00173915	6	298244	0.00201178	0	334079	0	1	170762	0.00058561	0	152664	0
2-amino-3-ketobutyrate_coenzyme_A_ligase	0.00030219	0.932894	0.0280015	0.0010538	0.0256329	0.00120859	0.0130342	0.00259628	105	356861	0.0294232	89	321561	0.0276775	83	308508	0.0269037	82	342196	0.0239629	77	287497	0.0267829	78	298244	0.0261531	49	334079	0.0146672	16	170762	0.00936977	23	152664	0.0150658
2-amino-4-deoxychorismate_dehydrogenase	0.0466604	0.639989	0.000408776	0.000151811	0.000115943	0.000163969	0	0	1	356861	0.000280221	2	321561	0.000621966	1	308508	0.000324141	0	342196	0	1	287497	0.00034783	0	298244	0	0	334079	0	0	170762	0	0	152664	0
2-amino-4-hydroxy-6-hydroxymethyldihydropteridine_pyrophosphokinase	0.000857376	0.905	0.0196424	0.0013602	0.0226022	0.00270091	0.0382611	0.00344542	73	356861	0.0204561	57	321561	0.017726	64	308508	0.020745	84	342196	0.0245473	54	287497	0.0187828	73	298244	0.0244766	144	334079	0.0431036	62	170762	0.0363078	54	152664	0.0353718
2-amino-5-chloromuconic_acid_deaminase	0.00109864	0.896815	0.011048	0.00157537	0.00904715	0.00141947	0.00243362	0.000424685	47	356861	0.0131704	34	321561	0.0105734	29	308508	0.00940008	25	342196	0.00730575	31	287497	0.0107827	27	298244	0.00905299	10	334079	0.0029933	4	170762	0.00234244	3	152664	0.0019651
2-C-methyl-D-erythritol_4-phosphate_cytidylyltransferase	0.00664446	0.812002	0.0400424	0.00220891	0.0434867	0.00425782	0.0539313	0.0011014	147	356861	0.0411925	135	321561	0.0419827	114	308508	0.036952	162	342196	0.0473413	131	287497	0.0455657	112	298244	0.0375531	185	334079	0.0553761	90	170762	0.0527049	82	152664	0.0537127
2-dehydro-3-deoxy-6-phosphogalactonate_aldolase	0.00136318	0.889121	0.0180932	0.00277331	0.015642	0.00275709	0.00325636	0.000696039	74	356861	0.0207364	62	321561	0.0192809	44	308508	0.0142622	55	342196	0.0160727	54	287497	0.0187828	36	298244	0.0120707	8	334079	0.00239464	7	170762	0.00409927	5	152664	0.00327517
2-dehydro-3-deoxy-D-gluconate_5-dehydrogenase	0.00370223	0.845301	0.0639794	0.00604811	0.066484	0.00504924	0.0399253	0.00407856	243	356861	0.0680937	220	321561	0.0684163	171	308508	0.0554281	239	342196	0.069843	202	287497	0.0702616	177	298244	0.0593474	125	334079	0.0374163	78	170762	0.0456776	56	152664	0.0366819
2-dehydro-3-deoxyphosphooctonate_aldolase	0.00840016	0.796719	0.0236869	0.00615284	0.0253675	0.00252672	0.00821181	0.00118198	106	356861	0.0297034	84	321561	0.0261226	47	308508	0.0152346	93	342196	0.0271774	78	287497	0.0271307	65	298244	0.0217942	26	334079	0.00778259	12	170762	0.00702733	15	152664	0.0098255
2-deoxy-scyllo-inosose_synthase	0.000416479	0.925321	0.00100437	0.000256752	0.00130047	9.52e-05	0	0	4	356861	0.00112089	4	321561	0.00124393	2	308508	0.000648281	4	342196	0.00116892	4	287497	0.00139132	4	298244	0.00134118	0	334079	0	0	170762	0	0	152664	0
2-deoxystreptamine_N-acetyl-D-glucosaminyltransferase	0.00789208	0.800903	0	0	0	0	0.000831446	0.000338478	0	356861	0	0	321561	0	0	308508	0	0	342196	0	0	287497	0	0	298244	0	2	334079	0.000598661	1	170762	0.00058561	2	152664	0.00131007
2-epi-5-epi-valiolone_7-kinase	0.0326176	0.68049	0.000620484	0.000267199	0.000209175	0.000148951	0	0	1	356861	0.000280221	3	321561	0.000932949	2	308508	0.000648281	1	342196	0.00029223	0	287497	0	1	298244	0.000335296	0	334079	0	0	170762	0	0	152664	0
2-epi-5-epi-valiolone_7-phosphate_2-epimerase	0.0372394	0.666061	0.000413162	0.000166728	9.74e-05	0.000137759	0	0	1	356861	0.000280221	1	321561	0.000310983	2	308508	0.000648281	1	342196	0.00029223	0	287497	0	0	298244	0	0	334079	0	0	170762	0	0	152664	0
2-epi-5-epi-valiolone_synthase	0.00986472	0.785532	0.00496209	0.000705988	0.00323447	0.00108702	0.00104979	0.000647243	17	356861	0.00476376	19	321561	0.00590868	13	308508	0.00421383	10	342196	0.0029223	6	287497	0.00208698	14	298244	0.00469414	2	334079	0.000598661	1	170762	0.00058561	3	152664	0.0019651
2-haloacrylate_reductase	0.000409582	0.925736	0.0703943	0.00611762	0.0541173	0.00306931	0.0316615	0.00372024	221	356861	0.0619289	235	321561	0.073081	235	308508	0.0761731	175	342196	0.0511403	152	287497	0.0528701	174	298244	0.0583415	120	334079	0.0359196	55	170762	0.0322086	41	152664	0.0268564
2-heptyl-3-hydroxy-4(1H)-quinolone_dioxygenase	0.00440662	0.836054	9.34e-05	0.000132098	0.000115943	0.000163969	0.00100786	0.000249713	1	356861	0.000280221	0	321561	0	0	308508	0	0	342196	0	1	287497	0.00034783	0	298244	0	4	334079	0.00119732	2	170762	0.00117122	1	152664	0.000655033
2-heptyl-3-hydroxy-4(1H)-quinolone_synthase	0.038176	0.663284	0.00228018	0.00115398	0.00194053	0.00045261	0	0	11	356861	0.00308243	10	321561	0.00310983	2	308508	0.000648281	7	342196	0.00204561	7	287497	0.00243481	4	298244	0.00134118	0	334079	0	0	170762	0	0	152664	0
2-hydroxy-3-keto-5-methylthiopentenyl-1-phosphate_phosphatase	0.00287386	0.857825	0.00058095	0.000458517	0.00107876	0.000694168	0.00415435	0.000741362	4	356861	0.00112089	2	321561	0.000621966	0	308508	0	3	342196	0.000876691	1	287497	0.00034783	6	298244	0.00201178	17	334079	0.00508862	7	170762	0.00409927	5	152664	0.00327517
2-hydroxy-5-methyl-1-naphthoate_7-hydroxylase	0.00127059	0.89169	0.0113888	0.00231737	0.00548521	0.00129801	0.000390407	0.000552119	29	356861	0.00812641	41	321561	0.0127503	41	308508	0.0132898	13	342196	0.00379899	20	287497	0.00695659	17	298244	0.00570003	0	334079	0	2	170762	0.00117122	0	152664	0
2-hydroxy-6-oxononadienedioate/2-hydroxy-6-oxononatrienedioate_hydrolase	0.00795998	0.800334	0.0228043	0.00153577	0.0257469	0.00293751	0.0326636	0.00133959	89	356861	0.0249397	71	321561	0.0220798	66	308508	0.0213933	102	342196	0.0298075	66	287497	0.0229568	73	298244	0.0244766	113	334079	0.0338243	57	170762	0.0333798	47	152664	0.0307866
2-hydroxyethylphosphonate_methyltransferase	0.0193417	0.73157	0.00059559	0.000211693	0.000209175	0.000148951	0	0	3	356861	0.000840663	2	321561	0.000621966	1	308508	0.000324141	1	342196	0.00029223	0	287497	0	1	298244	0.000335296	0	334079	0	0	170762	0	0	152664	0
2-iminoacetate_synthase	7.86e-06	0.980113	0.00177652	0.000763266	0.00311907	0.0010558	0.0227629	0.00197572	10	356861	0.00280221	5	321561	0.00155492	3	308508	0.000972422	12	342196	0.00350676	12	287497	0.00417396	5	298244	0.00167648	84	334079	0.0251438	39	170762	0.0228388	31	152664	0.020306
2-isopropylmalate_synthase	3.91e-05	0.966056	0.0533623	0.00146459	0.0532679	0.00151112	0.0695827	0.00133065	195	356861	0.0546431	165	321561	0.0513122	167	308508	0.0541315	186	342196	0.0543548	147	287497	0.051131	162	298244	0.0543179	228	334079	0.0682473	118	170762	0.069102	109	152664	0.0713986
2-keto-3-deoxy-L-fuconate_dehydrogenase	0.00209768	0.871989	0.0280803	0.00274883	0.0299042	0.00337671	0.0126684	0.00271383	104	356861	0.029143	99	321561	0.0307873	75	308508	0.0243106	102	342196	0.0298075	98	287497	0.0340873	77	298244	0.0258178	39	334079	0.0116739	17	170762	0.00995538	25	152664	0.0163758
2-keto-4-carboxy-3-hexenedioate_hydratase	0.00239172	0.866268	0.0124014	0.000992993	0.0138616	0.00197727	0.00494961	0.00146925	49	356861	0.0137308	39	321561	0.0121283	35	308508	0.0113449	57	342196	0.0166571	36	287497	0.0125219	37	298244	0.0124059	13	334079	0.00389129	12	170762	0.00702733	6	152664	0.0039302
2-keto-4-pentenoate_hydratase	0.0007915	0.907498	0.0208377	0.00234166	0.0188442	0.0018872	0.00834193	0.000378145	84	356861	0.0235386	68	321561	0.0211468	55	308508	0.0178277	73	342196	0.0213328	53	287497	0.018435	50	298244	0.0167648	28	334079	0.00838125	15	170762	0.00878416	12	152664	0.0078604
2-ketogluconate_reductase	0.000354354	0.929236	0.0188935	0.00292372	0.0180589	0.0016276	0.00326941	0.000754529	68	356861	0.019055	72	321561	0.0223908	47	308508	0.0152346	66	342196	0.0192872	55	287497	0.0191306	47	298244	0.0157589	14	334079	0.00419063	4	170762	0.00234244	5	152664	0.00327517
2-methyl-aconitate_isomerase	0.0481335	0.636239	0.00230211	0.000624046	0.00250172	0.00102107	0.000413548	0.000293793	11	356861	0.00308243	5	321561	0.00155492	7	308508	0.00226898	8	342196	0.00233784	11	287497	0.00382613	4	298244	0.00134118	0	334079	0	1	170762	0.00058561	1	152664	0.000655033
2-methylcitrate_dehydratase	0.0023443	0.867157	0.00444088	0.000962423	0.00384108	0.00092335	0	0	16	356861	0.00448354	18	321561	0.00559769	10	308508	0.00324141	9	342196	0.00263007	14	287497	0.00486962	12	298244	0.00402355	0	334079	0	0	170762	0	0	152664	0
2-methylcitrate_dehydratase_2	0.0251928	0.706848	0.0034892	0.000711673	0.00339876	0.000719912	0.00124499	0.00056028	9	356861	0.00252199	12	321561	0.0037318	13	308508	0.00421383	15	342196	0.00438345	9	287497	0.00313047	8	298244	0.00268237	2	334079	0.000598661	2	170762	0.00117122	3	152664	0.0019651
2-methylcitrate_synthase	0.00131214	0.890522	0.0107212	0.000985818	0.0118095	0.00185814	0.00320722	0.000984917	41	356861	0.0114891	30	321561	0.00932949	35	308508	0.0113449	35	342196	0.0102281	31	287497	0.0107827	43	298244	0.0144177	9	334079	0.00269397	4	170762	0.00234244	7	152664	0.00458523
2-methylisocitrate_lyase	0.00684538	0.810126	0.0189019	0.00328137	0.0178968	0.00416892	0.00445656	0.00153186	76	356861	0.0212968	68	321561	0.0211468	44	308508	0.0142622	77	342196	0.0225017	54	287497	0.0187828	37	298244	0.0124059	13	334079	0.00389129	5	170762	0.00292805	10	152664	0.00655033
2-nitroimidazole_nitrohydrolase	0.0430137	0.649623	0.000103661	0.000146599	0.000635882	0.000225029	0.000812655	0.000273473	0	356861	0	1	321561	0.000310983	0	308508	0	3	342196	0.000876691	2	287497	0.000695659	1	298244	0.000335296	4	334079	0.00119732	1	170762	0.00058561	1	152664	0.000655033
2-nitroimidazole_transporter	0.0106184	0.780204	0.00420748	0.000865086	0.0051959	0.000793082	0.000973155	0.00117098	11	356861	0.00308243	14	321561	0.00435376	16	308508	0.00518625	17	342196	0.00496791	18	287497	0.00626093	13	298244	0.00435885	1	334079	0.00029933	0	170762	0	4	152664	0.00262013
2-octaprenyl-6-methoxyphenol_hydroxylase	0.00416556	0.839099	0.0034233	0.0008906	0.00262966	0.000661924	0	0	15	356861	0.00420332	7	321561	0.00217688	12	308508	0.00388969	6	342196	0.00175338	8	287497	0.00278264	10	298244	0.00335296	0	334079	0	0	170762	0	0	152664	0
2-oxo-tetronate_isomerase	0.000178137	0.943733	0.0156335	0.00217102	0.0162361	0.000513842	0.00415435	0.000741362	59	356861	0.016533	57	321561	0.017726	39	308508	0.0126415	58	342196	0.0169494	46	287497	0.0160002	47	298244	0.0157589	17	334079	0.00508862	7	170762	0.00409927	5	152664	0.00327517
2-oxoglutarate_dehydrogenase_E1/E2_component	0.0160949	0.747519	0.00539866	0.000459238	0.00584378	0.000622222	0.011111	0.00249431	17	356861	0.00476376	18	321561	0.00559769	18	308508	0.00583453	18	342196	0.00526014	16	287497	0.00556527	20	298244	0.00670592	28	334079	0.00838125	18	170762	0.010541	22	152664	0.0144107
2-oxoglutarate_dehydrogenase_E1_component	4.81e-06	0.983118	0.0257459	0.00163487	0.0323936	0.00260281	0.0572831	0.000211349	100	356861	0.0280221	78	321561	0.0242567	77	308508	0.0249588	99	342196	0.0289308	95	287497	0.0330438	105	298244	0.0352061	192	334079	0.0574714	98	170762	0.0573898	87	152664	0.0569879
2-oxoglutarate_oxidoreductase_subunit_KorA	0.00648261	0.813541	0.0190591	0.00346716	0.0231539	0.00133097	0.0307795	0.00155732	52	356861	0.0145715	63	321561	0.0195919	71	308508	0.023014	73	342196	0.0213328	68	287497	0.0236524	73	298244	0.0244766	110	334079	0.0329263	50	170762	0.0292805	46	152664	0.0301315
2-oxoisovalerate_dehydrogenase_subunit_alpha	4.04e-05	0.965694	0.0132657	0.000808703	0.0160061	0.00124712	0.0251531	0.000737367	49	356861	0.0137308	39	321561	0.0121283	43	308508	0.0139381	57	342196	0.0166571	41	287497	0.014261	51	298244	0.0171001	87	334079	0.0260417	43	170762	0.0251812	37	152664	0.0242362
2-oxoisovalerate_dehydrogenase_subunit_beta	4.03e-05	0.965724	0.0420049	0.0014339	0.0545219	0.00658093	0.0944437	0.00280675	144	356861	0.0403518	141	321561	0.0438486	129	308508	0.0418142	188	342196	0.0549393	133	287497	0.0462614	186	298244	0.062365	326	334079	0.0975817	155	170762	0.0907696	145	152664	0.0949798
2-oxopent-4-enoate_hydratase	0.0101708	0.783337	0.00222483	0.00022201	0.00227583	0.000166683	0.00113078	0.000392944	8	356861	0.00224177	8	321561	0.00248786	6	308508	0.00194484	7	342196	0.00204561	7	287497	0.00243481	7	298244	0.00234707	5	334079	0.00149665	1	170762	0.00058561	2	152664	0.00131007
2-succinyl-5-enolpyruvyl-6-hydroxy-3-cyclohexene-1-carboxylate_synthase	0.00135552	0.889329	0.0198091	0.000977221	0.025245	0.00126509	0.0320447	0.00260739	66	356861	0.0184946	67	321561	0.0208359	62	308508	0.0200967	92	342196	0.0268852	72	287497	0.0250437	71	298244	0.023806	119	334079	0.0356203	53	170762	0.0310373	45	152664	0.0294765
20-oxo-5-O-mycaminosyltylactone_23-monooxygenase	0.0114235	0.774784	0.00103365	0.000335294	0.00105423	0.000314375	0	0	2	356861	0.000560442	4	321561	0.00124393	4	308508	0.00129656	5	342196	0.00146115	2	287497	0.000695659	3	298244	0.00100589	0	334079	0	0	170762	0	0	152664	0
23S_rRNA-specific_endonuclease_VapC20	4.55e-06	0.983424	0.000211708	0.000149796	0.000631704	0.000217651	0.00426857	0.000312989	0	356861	0	1	321561	0.000310983	1	308508	0.000324141	3	342196	0.000876691	1	287497	0.00034783	2	298244	0.000670592	14	334079	0.00419063	8	170762	0.00468488	6	152664	0.0039302
23S_rRNA_(adenosine(1067)-2'-O)-methyltransferase	0.0323152	0.681481	0.00183069	0.000110424	0.00107876	0.000694168	0.00029498	0.000239094	6	356861	0.00168133	6	321561	0.0018659	6	308508	0.00194484	3	342196	0.000876691	1	287497	0.00034783	6	298244	0.00201178	1	334079	0.00029933	1	170762	0.00058561	0	152664	0
23S_rRNA_(guanine(745)-N(1))-methyltransferase	0.0303057	0.688225	0.000300729	0.00025433	0.000115943	0.000163969	0.00120741	0.000466493	1	356861	0.000280221	2	321561	0.000621966	0	308508	0	0	342196	0	1	287497	0.00034783	0	298244	0	6	334079	0.00179598	2	170762	0.00117122	1	152664	0.000655033
23S_rRNA_(guanine(748)-N(1))-methyltransferase	0.0126388	0.767065	0.00683522	0.000773535	0.00621489	0.000705325	0.00278062	0.00134204	21	356861	0.00588464	22	321561	0.00684163	24	308508	0.00777938	23	342196	0.00672129	15	287497	0.00521745	20	298244	0.00670592	3	334079	0.000897991	6	170762	0.00351366	6	152664	0.0039302
23S_rRNA_(uracil(1939)-C(5))-methyltransferase_RlmD	0.000480784	0.92166	0.0260785	0.00274906	0.0283587	0.00338799	0.00843301	0.00108743	105	356861	0.0294232	84	321561	0.0261226	70	308508	0.0226898	92	342196	0.0268852	95	287497	0.0330438	75	298244	0.0251472	25	334079	0.00748326	17	170762	0.00995538	12	152664	0.0078604
23S_rRNA_(uracil(747)-C(5))-methyltransferase_RlmC	0.00129462	0.891012	0.0047518	0.000944216	0.00488096	0.000500234	0.000631892	0.000535833	19	356861	0.0053242	11	321561	0.00342081	17	308508	0.00551039	15	342196	0.00438345	16	287497	0.00556527	14	298244	0.00469414	0	334079	0	1	170762	0.00058561	2	152664	0.00131007
26_kDa_periplasmic_immunogenic_protein	0.0012731	0.891619	0.0141852	0.00203066	0.0150302	0.000733161	0.00574782	0.00132041	57	356861	0.0159726	49	321561	0.0152382	35	308508	0.0113449	48	342196	0.014027	44	287497	0.0153045	47	298244	0.0157589	21	334079	0.00628594	12	170762	0.00702733	6	152664	0.0039302
2Fe-2S_ferredoxin	0.0127015	0.76668	0.003753	0.00173202	0.0047423	0.000212535	0.000413548	0.000293793	22	356861	0.00616487	7	321561	0.00217688	9	308508	0.00291727	16	342196	0.00467568	13	287497	0.00452179	15	298244	0.00502944	0	334079	0	1	170762	0.00058561	1	152664	0.000655033
3'-5'_exonuclease_DinG	0.000468217	0.922349	0.027441	0.00204596	0.0227798	0.000863635	0.0107162	0.00275889	102	356861	0.0285826	79	321561	0.0245677	90	308508	0.0291727	76	342196	0.0222095	69	287497	0.0240003	66	298244	0.0221295	26	334079	0.00778259	17	170762	0.00995538	22	152664	0.0144107
3'-5'_exoribonuclease_YhaM	9.63e-05	0.954158	0.00672859	0.00181199	0.0108694	0.00348627	0.0316297	0.00129222	23	356861	0.00644509	15	321561	0.00466474	28	308508	0.00907594	35	342196	0.0102281	20	287497	0.00695659	46	298244	0.0154236	110	334079	0.0329263	51	170762	0.0298661	49	152664	0.0320966
3'3'-cGAMP-specific_phosphodiesterase_3	0.005875	0.819559	0.00172703	0.000162435	0.00576308	0.00085935	0.00513186	0.00114484	6	356861	0.00168133	5	321561	0.00155492	6	308508	0.00194484	17	342196	0.00496791	20	287497	0.00695659	16	298244	0.00536473	20	334079	0.00598661	6	170762	0.00351366	9	152664	0.0058953
3-(3-hydroxy-phenyl)propionate/3-hydroxycinnamic_acid_hydroxylase	0.00340281	0.849589	0.0200035	0.00280909	0.0195817	0.00234323	0.00895069	0.000712532	58	356861	0.0162528	74	321561	0.0230127	64	308508	0.020745	77	342196	0.0225017	56	287497	0.0194785	50	298244	0.0167648	28	334079	0.00838125	17	170762	0.00995538	13	152664	0.00851543
3-(3-hydroxy-phenyl)propionate_transporter	0.00116713	0.894713	0.00290944	0.000682483	0.00227165	0.00029091	0	0	12	356861	0.00336265	11	321561	0.00342081	6	308508	0.00194484	7	342196	0.00204561	6	287497	0.00208698	8	298244	0.00268237	0	334079	0	0	170762	0	0	152664	0
3-alpha-(or_20-beta)-hydroxysteroid_dehydrogenase	0.00257757	0.86289	0.0225578	0.00195472	0.0204161	0.00524004	0.00439149	0.000210256	81	356861	0.0226979	80	321561	0.0248786	62	308508	0.0200967	57	342196	0.0166571	80	287497	0.0278264	50	298244	0.0167648	15	334079	0.00448996	7	170762	0.00409927	7	152664	0.00458523
3-alpha-hydroxycholanate_dehydrogenase_(NAD(+))	0.000735239	0.909744	0.00172264	0.000104276	0.00120724	0.000379795	0	0	6	356861	0.00168133	6	321561	0.0018659	5	308508	0.0016207	3	342196	0.000876691	5	287497	0.00173915	3	298244	0.00100589	0	334079	0	0	170762	0	0	152664	0
3-alpha-hydroxycholanate_dehydrogenase_(NADP(+))	0.000699445	0.911233	0.0250277	0.00234123	0.0263775	0.00134976	0.0133754	0.00162917	95	356861	0.026621	86	321561	0.0267445	67	308508	0.0217174	93	342196	0.0271774	79	287497	0.0274785	73	298244	0.0244766	37	334079	0.0110752	25	170762	0.0146403	22	152664	0.0144107
3-alpha-hydroxysteroid_dehydrogenase/carbonyl_reductase	0.0120032	0.771037	0.00290067	0.00116776	0.0022573	0.000120493	0	0	12	356861	0.00336265	13	321561	0.00404278	4	308508	0.00129656	8	342196	0.00233784	6	287497	0.00208698	7	298244	0.00234707	0	334079	0	0	170762	0	0	152664	0
3-amino-5-hydroxybenzoate_synthase	0.00951566	0.788093	0.00163949	0.000431313	0.00057136	0.000431743	0	0	4	356861	0.00112089	7	321561	0.00217688	5	308508	0.0016207	0	342196	0	3	287497	0.00104349	2	298244	0.000670592	0	334079	0	0	170762	0	0	152664	0
3-aminobutyryl-CoA_aminotransferase	0.012256	0.769441	0.00334891	0.0011105	0.00131901	0.000352446	0.000318121	0.000267746	13	356861	0.00364287	6	321561	0.0018659	14	308508	0.00453797	3	342196	0.000876691	5	287497	0.00173915	4	298244	0.00134118	1	334079	0.00029933	0	170762	0	1	152664	0.000655033
3-aminobutyryl-CoA_ammonia_lyase	0.0307264	0.686789	0.00874319	0.00095829	0.00988204	0.00137969	0.00493369	0.00181761	30	356861	0.00840664	25	321561	0.00777457	31	308508	0.0100484	30	342196	0.00876691	34	287497	0.0118262	27	298244	0.00905299	8	334079	0.00239464	10	170762	0.0058561	10	152664	0.00655033
3-beta-hydroxycholanate_3-dehydrogenase_(NAD(+))_2	0.0274252	0.698433	0.00353579	0.00111178	0.00253517	0.000687704	0.000589961	0.000478188	12	356861	0.00336265	16	321561	0.00497573	7	308508	0.00226898	12	342196	0.00350676	6	287497	0.00208698	6	298244	0.00201178	2	334079	0.000598661	2	170762	0.00117122	0	152664	0
3-beta-hydroxycholanate_3-dehydrogenase_(NADP(+))	0.000691262	0.911581	0.00372989	0.000339936	0.00359484	0.000515238	0.0012262	6.03e-05	15	356861	0.00420332	11	321561	0.00342081	11	308508	0.00356555	10	342196	0.0029223	12	287497	0.00417396	11	298244	0.00368826	4	334079	0.00119732	2	170762	0.00117122	2	152664	0.00131007
3-dehydroquinate_dehydratase	0.00712508	0.807574	0.0514386	0.00343533	0.0515831	0.00196954	0.0638146	0.00289299	174	356861	0.0487585	181	321561	0.0562879	152	308508	0.0492694	186	342196	0.0543548	145	287497	0.0504353	149	298244	0.0499591	225	334079	0.0673493	109	170762	0.0638315	92	152664	0.0602631
3-dehydroquinate_dehydratase_1	0.0149095	0.753876	0.00304646	0.00153986	0.00542361	0.000845453	0.000835796	0.000592787	18	356861	0.00504398	9	321561	0.00279885	4	308508	0.00129656	17	342196	0.00496791	19	287497	0.00660876	14	298244	0.00469414	4	334079	0.00119732	0	170762	0	2	152664	0.00131007
3-dehydroshikimate_dehydratase	0.00802586	0.799785	0.000496315	0.000359629	0.00120306	0.000231687	0	0	3	356861	0.000840663	0	321561	0	2	308508	0.000648281	3	342196	0.000876691	4	287497	0.00139132	4	298244	0.00134118	0	334079	0	0	170762	0	0	152664	0
3-demethoxyubiquinol_3-hydroxylase	0.00680114	0.810536	0.0108579	0.00317883	0.00937227	0.00144221	0.00132163	0.000350715	52	356861	0.0145715	36	321561	0.0111954	21	308508	0.00680695	26	342196	0.00759798	32	287497	0.0111306	28	298244	0.00938829	3	334079	0.000897991	3	170762	0.00175683	2	152664	0.00131007
3-deoxy-alpha-D-manno-octulosonate_8-oxidase	0.0013937	0.888299	0.00192997	0.00039527	0.000654415	0.00029332	0	0	6	356861	0.00168133	8	321561	0.00248786	5	308508	0.0016207	2	342196	0.00058446	3	287497	0.00104349	1	298244	0.000335296	0	334079	0	0	170762	0	0	152664	0
3-deoxy-D-manno-octulosonate_8-phosphate_phosphatase_KdsC	0.00136543	0.889059	0.0100363	0.0018605	0.0101134	0.00158746	0.00133033	0.0006165	42	356861	0.0117693	35	321561	0.0108844	23	308508	0.00745524	28	342196	0.00818244	29	287497	0.0100871	36	298244	0.0120707	7	334079	0.00209531	1	170762	0.00058561	2	152664	0.00131007
3-deoxy-D-manno-octulosonic_acid_transferase	0.0219562	0.719982	0.0118169	0.00395883	0.00914331	0.000776119	0.00221815	0.00167749	60	356861	0.0168133	37	321561	0.0115064	22	308508	0.00713109	33	342196	0.0096436	28	287497	0.00973923	24	298244	0.0080471	3	334079	0.000897991	2	170762	0.00117122	7	152664	0.00458523
3-deoxy-manno-octulosonate_cytidylyltransferase	0.00338725	0.849819	0.0128593	0.00342676	0.0135121	0.000916871	0.00276618	0.000495087	62	356861	0.0173737	39	321561	0.0121283	28	308508	0.00907594	43	342196	0.0125659	38	287497	0.0132175	44	298244	0.014753	7	334079	0.00209531	5	170762	0.00292805	5	152664	0.00327517
3-hexulose-6-phosphate_isomerase	0.000927245	0.902486	0.00395624	0.00019818	0.00350635	0.000662469	0.000731669	0.00042536	14	356861	0.0039231	12	321561	0.0037318	13	308508	0.00421383	15	342196	0.00438345	8	287497	0.00278264	10	298244	0.00335296	1	334079	0.00029933	1	170762	0.00058561	2	152664	0.00131007
3-hydroxy-3-isohexenylglutaryl-CoA/hydroxy-methylglutaryl-CoA_lyase	0.000141733	0.947862	0.00965124	0.000531341	0.00645638	0.00128362	0.00110764	0.000346519	32	356861	0.00896708	33	321561	0.0102624	30	308508	0.00972422	16	342196	0.00467568	22	287497	0.00765225	21	298244	0.00704121	5	334079	0.00149665	2	170762	0.00117122	1	152664	0.000655033
3-hydroxy-5-methyl-1-naphthoate_3-O-methyltransferase	7.65e-05	0.957543	0.00815495	0.000812965	0.0115542	0.00112888	0.0203755	0.00126209	25	356861	0.00700553	28	321561	0.00870752	27	308508	0.0087518	45	342196	0.0131504	31	287497	0.0107827	32	298244	0.0107295	74	334079	0.0221504	33	170762	0.0193251	30	152664	0.019651
3-hydroxy-D-aspartate_aldolase	0.0361464	0.66936	0.00439578	0.000791902	0.00304911	0.00136252	0.00110329	0.000472651	12	356861	0.00336265	17	321561	0.00528671	14	308508	0.00453797	16	342196	0.00467568	9	287497	0.00313047	4	298244	0.00134118	3	334079	0.000897991	3	170762	0.00175683	1	152664	0.000655033
3-hydroxyacyl-[acyl-carrier-protein]_dehydratase_FabZ	0.027897	0.696714	0.0238652	0.0042494	0.0288535	0.00318444	0.0352808	0.000562434	103	356861	0.0288628	78	321561	0.0242567	57	308508	0.018476	114	342196	0.0333142	75	287497	0.0260872	81	298244	0.027159	120	334079	0.0359196	59	170762	0.034551	54	152664	0.0353718
3-hydroxyadipyl-CoA_dehydrogenase	4.65e-05	0.964029	0.0101139	0.00051165	0.00660814	0.000739463	0.00346026	0.000134731	37	356861	0.0103682	34	321561	0.0105734	29	308508	0.00940008	21	342196	0.00613683	22	287497	0.00765225	18	298244	0.00603533	12	334079	0.00359196	6	170762	0.00351366	5	152664	0.00327517
3-hydroxybenzoate--CoA/4-hydroxybenzoate--CoA_ligase	0.00917448	0.790656	0.0012351	0.000318511	0.00131901	0.000352446	9.98e-05	0.000141106	3	356861	0.000840663	4	321561	0.00124393	5	308508	0.0016207	3	342196	0.000876691	5	287497	0.00173915	4	298244	0.00134118	1	334079	0.00029933	0	170762	0	0	152664	0
3-hydroxybenzoate_6-hydroxylase	2.15e-05	0.972213	0.00514742	0.000326462	0.00581925	8.88e-05	0.000789514	0.000558372	20	356861	0.00560442	16	321561	0.00497573	15	308508	0.00486211	20	342196	0.0058446	17	287497	0.00591311	17	298244	0.00570003	4	334079	0.00119732	2	170762	0.00117122	0	152664	0
3-hydroxybenzoate_6-hydroxylase_1	1.58e-06	0.988356	0.0116395	0.00046138	0.00628902	0.000522395	0.000490184	0.000496829	42	356861	0.0117693	39	321561	0.0121283	34	308508	0.0110208	19	342196	0.00555237	19	287497	0.00660876	20	298244	0.00670592	1	334079	0.00029933	2	170762	0.00117122	0	152664	0
3-hydroxybenzoate_6-hydroxylase_2	0.0209132	0.724488	0.0022087	0.000510988	0.00148276	0.000838319	0	0	10	356861	0.00280221	5	321561	0.00155492	7	308508	0.00226898	6	342196	0.00175338	1	287497	0.00034783	7	298244	0.00234707	0	334079	0	0	170762	0	0	152664	0
3-hydroxybenzoate_synthase	0.00171909	0.880207	0.004324	0.000916587	0.00302948	0.000707422	0	0	19	356861	0.0053242	10	321561	0.00310983	14	308508	0.00453797	9	342196	0.00263007	7	287497	0.00243481	12	298244	0.00402355	0	334079	0	0	170762	0	0	152664	0
3-hydroxybenzoate_transporter_MhbT	0.0237544	0.712537	0.00355043	0.00102745	0.00218678	0.000668029	0.000708528	0.000357952	11	356861	0.00308243	16	321561	0.00497573	8	308508	0.00259313	6	342196	0.00175338	9	287497	0.00313047	5	298244	0.00167648	1	334079	0.00029933	2	170762	0.00117122	1	152664	0.000655033
3-hydroxydecanoyl-[acyl-carrier-protein]_dehydratase	0.00116641	0.894735	0.00978098	0.00145508	0.0105083	0.00109358	0.00335614	0.000576561	37	356861	0.0103682	36	321561	0.0111954	24	308508	0.00777938	40	342196	0.0116892	31	287497	0.0107827	27	298244	0.00905299	9	334079	0.00269397	7	170762	0.00409927	5	152664	0.00327517
3-hydroxylaminophenol_mutase	0.00269555	0.860829	0.00423646	0.000421601	0.00617908	0.00109094	0.00134042	0.000741056	17	356861	0.00476376	12	321561	0.0037318	13	308508	0.00421383	18	342196	0.00526014	16	287497	0.00556527	23	298244	0.00771181	1	334079	0.00029933	3	170762	0.00175683	3	152664	0.0019651
3-hydroxyproline_2-epimerase	0.039487	0.659473	9.34e-05	0.000132098	9.74e-05	0.000137759	0.000513325	0.000153948	1	356861	0.000280221	0	321561	0	0	308508	0	1	342196	0.00029223	0	287497	0	0	298244	0	1	334079	0.00029933	1	170762	0.00058561	1	152664	0.000655033
3-isopropylmalate_dehydratase_large_subunit	0.000302468	0.932874	0.0474781	0.00403598	0.052038	0.00562371	0.0889907	0.00516428	161	356861	0.0451156	142	321561	0.0441596	164	308508	0.0531591	188	342196	0.0549393	127	287497	0.0441744	170	298244	0.0570003	280	334079	0.0838125	164	170762	0.0960401	133	152664	0.0871194
3-isopropylmalate_dehydratase_small_subunit	0.0376974	0.664697	0.0340051	0.00264116	0.036679	0.00237578	0.041299	0.00105684	109	356861	0.0305441	111	321561	0.0345191	114	308508	0.036952	137	342196	0.0400355	101	287497	0.0351308	104	298244	0.0348708	133	334079	0.0398109	72	170762	0.0421639	64	152664	0.0419221
3-isopropylmalate_dehydrogenase	0.000136883	0.948463	0.051406	0.00110129	0.0568191	0.00041918	0.0715303	0.00322449	189	356861	0.0529618	163	321561	0.0506902	156	308508	0.0505659	193	342196	0.0564004	165	287497	0.0573919	169	298244	0.056665	226	334079	0.0676487	129	170762	0.0755437	109	152664	0.0713986
3-ketoacyl-CoA_thiolase_FadI	0.0299924	0.689303	0.0155579	0.00164275	0.0171435	0.00309961	0.00776494	0.00322667	53	356861	0.0148517	45	321561	0.0139942	55	308508	0.0178277	49	342196	0.0143193	45	287497	0.0156523	64	298244	0.0214589	13	334079	0.00389129	13	170762	0.00761294	18	152664	0.0117906
3-mercaptopyruvate_sulfurtransferase	0.0453433	0.643409	0.0142054	0.00331863	0.0159988	0.00302493	0.00736443	0.00168795	63	356861	0.0176539	49	321561	0.0152382	30	308508	0.00972422	61	342196	0.017826	53	287497	0.018435	35	298244	0.0117354	25	334079	0.00748326	16	170762	0.00936977	8	152664	0.00524027
3-methyl-2-oxobutanoate_hydroxymethyltransferase	0.0338377	0.676555	0.0500761	0.00395916	0.0561771	0.0035154	0.0656091	0.00552491	180	356861	0.0504398	176	321561	0.054733	139	308508	0.0450556	206	342196	0.0601994	163	287497	0.0566962	154	298244	0.0516356	209	334079	0.0625601	104	170762	0.0609035	112	152664	0.0733637
3-methylmercaptopropionyl-CoA_dehydrogenase	0.00752569	0.804033	0.0184184	0.00365614	0.0155878	0.00375066	0.00360484	0.0016463	84	356861	0.0235386	53	321561	0.0164821	47	308508	0.0152346	36	342196	0.0105203	56	287497	0.0194785	50	298244	0.0167648	10	334079	0.0029933	10	170762	0.0058561	3	152664	0.0019651
3-methylmercaptopropionyl-CoA_ligase	0.00113055	0.895825	0.0190345	0.00349678	0.0180774	0.00165129	0.00438279	0.000820049	85	356861	0.0238188	57	321561	0.017726	48	308508	0.0155588	65	342196	0.018995	56	287497	0.0194785	47	298244	0.0157589	11	334079	0.00329263	9	170762	0.00527049	7	152664	0.00458523
3-octaprenyl-4-hydroxybenzoate_carboxy-lyase	0.000169732	0.944633	0.0114017	0.000939467	0.011467	0.000871264	0.0202367	0.0011773	37	356861	0.0103682	36	321561	0.0111954	39	308508	0.0126415	43	342196	0.0125659	30	287497	0.0104349	34	298244	0.0114001	68	334079	0.0203545	32	170762	0.0187395	33	152664	0.0216161
3-oxo-5-alpha-steroid_4-dehydrogenase	0.000728476	0.910022	0.00162337	0.000289066	0.00139371	0.000262781	0	0	6	356861	0.00168133	4	321561	0.00124393	6	308508	0.00194484	5	342196	0.00146115	3	287497	0.00104349	5	298244	0.00167648	0	334079	0	0	170762	0	0	152664	0
3-oxo-tetronate_4-phosphate_decarboxylase	0.000132259	0.94905	0.0100688	0.00060733	0.011972	0.000736892	0.00384632	0.00101359	33	356861	0.0092473	33	321561	0.0102624	33	308508	0.0106966	41	342196	0.0119814	37	287497	0.0128697	33	298244	0.0110648	10	334079	0.0029933	9	170762	0.00527049	5	152664	0.00327517
3-oxo-tetronate_kinase	0.00268571	0.860998	0.011997	0.00217839	0.0118195	0.00189317	0.00210244	0.00142196	45	356861	0.01261	46	321561	0.0143052	28	308508	0.00907594	49	342196	0.0143193	28	287497	0.00973923	34	298244	0.0114001	3	334079	0.000897991	7	170762	0.00409927	2	152664	0.00131007
3-oxoacyl-[acyl-carrier-protein]_reductase	0.0365898	0.668014	0.0155034	0.00211231	0.0180338	0.000934631	0.0236652	0.00346612	65	356861	0.0182144	42	321561	0.0130613	47	308508	0.0152346	66	342196	0.0192872	49	287497	0.0170437	53	298244	0.0177707	95	334079	0.0284364	38	170762	0.0222532	31	152664	0.020306
3-oxocholoyl-CoA_4-desaturase	0.0240073	0.711521	0.000905091	0.000209173	0.000339474	0.000273832	9.98e-05	0.000141106	4	356861	0.00112089	2	321561	0.000621966	3	308508	0.000972422	0	342196	0	1	287497	0.00034783	2	298244	0.000670592	1	334079	0.00029933	0	170762	0	0	152664	0
3-oxosteroid_1-dehydrogenase	0.000432136	0.924397	0.025366	0.00424869	0.023414	0.0031942	0.00136791	0.000894591	108	356861	0.0302639	64	321561	0.0199029	80	308508	0.0259313	65	342196	0.018995	76	287497	0.0264351	74	298244	0.0248119	3	334079	0.000897991	1	170762	0.00058561	4	152664	0.00262013
3-phenylpropionate-dihydrodiol/cinnamic_acid-dihydrodiol_dehydrogenase	1.54e-05	0.975141	0.090713	0.00416941	0.0712923	0.00083725	0.0367919	0.00446557	327	356861	0.0916323	274	321561	0.0852093	294	308508	0.0952974	240	342196	0.0701352	206	287497	0.0716529	215	298244	0.0720886	125	334079	0.0374163	53	170762	0.0310373	64	152664	0.0419221
3-phenylpropionate/cinnamic_acid_dioxygenase_ferredoxin--NAD(+)_reductase_component	0.00536348	0.824955	0.00777255	0.00142569	0.00719985	0.0011651	0.00196657	0.000976953	21	356861	0.00588464	30	321561	0.00932949	25	308508	0.00810352	19	342196	0.00555237	23	287497	0.00800008	24	298244	0.0080471	9	334079	0.00269397	1	170762	0.00058561	4	152664	0.00262013
3-phenylpropionate/cinnamic_acid_dioxygenase_ferredoxin_subunit	0.000657301	0.913053	0.0389964	0.00366554	0.0403439	0.00641994	0.087049	0.00937774	127	356861	0.0355881	120	321561	0.037318	136	308508	0.0440831	151	342196	0.0441268	90	287497	0.0313047	136	298244	0.0456002	313	334079	0.0936904	126	170762	0.0737869	143	152664	0.0936698
3-phosphoshikimate_1-carboxyvinyltransferase_1	0.000843943	0.905499	0.00121021	0.000200642	0.00172482	0.000966115	0.0113526	0.00241634	5	356861	0.00140111	3	321561	0.000932949	4	308508	0.00129656	5	342196	0.00146115	2	287497	0.000695659	9	298244	0.00301766	47	334079	0.0140685	14	170762	0.00819854	18	152664	0.0117906
3-phytase	0.000450597	0.923335	0.00840002	0.000246255	0.00643785	0.00104494	0.0028703	0.00039059	31	356861	0.00868686	26	321561	0.00808556	26	308508	0.00842766	17	342196	0.00496791	21	287497	0.00730442	21	298244	0.00704121	10	334079	0.0029933	4	170762	0.00234244	5	152664	0.00327517
3-succinoylsemialdehyde-pyridine_dehydrogenase	0.0298043	0.689954	0.0280132	0.00124318	0.0256544	0.000664094	0.0226313	0.00213415	103	356861	0.0288628	93	321561	0.0289214	81	308508	0.0262554	88	342196	0.0257163	76	287497	0.0264351	74	298244	0.0248119	73	334079	0.0218511	35	170762	0.0204964	39	152664	0.0255463
30S_ribosomal_protein_S10	0.000705302	0.910986	0.0422117	0.0111945	0.0494053	0.0140178	0.121766	0.00751945	125	356861	0.0350276	108	321561	0.0335862	179	308508	0.0580212	128	342196	0.0374055	120	287497	0.0417396	206	298244	0.069071	372	334079	0.111351	220	170762	0.128834	191	152664	0.125111
30S_ribosomal_protein_S11	0.000842883	0.905538	0.045361	0.0112092	0.0530958	0.0153274	0.134677	0.0122603	125	356861	0.0350276	129	321561	0.0401168	188	308508	0.0609385	144	342196	0.0420811	122	287497	0.0424352	223	298244	0.074771	408	334079	0.122127	223	170762	0.130591	231	152664	0.151313
30S_ribosomal_protein_S12	0.0010848	0.89725	0.0479889	0.013823	0.0555868	0.0161733	0.128847	0.00199885	130	356861	0.0364288	129	321561	0.0401168	208	308508	0.0674213	151	342196	0.0441268	127	287497	0.0441744	234	298244	0.0784592	425	334079	0.127215	218	170762	0.127663	201	152664	0.131662
30S_ribosomal_protein_S13	0.000975885	0.90081	0.0414682	0.00987621	0.0482039	0.0121749	0.104793	0.00454037	133	356861	0.0372694	103	321561	0.0320312	170	308508	0.0551039	139	342196	0.04062	111	287497	0.0386091	195	298244	0.0653827	352	334079	0.105364	169	170762	0.0989682	168	152664	0.110046
30S_ribosomal_protein_S14	0.0258487	0.704326	0.0356667	0.0060307	0.0328664	0.00504237	0.0172261	0.00459541	108	356861	0.0302639	105	321561	0.0326532	136	308508	0.0440831	90	342196	0.0263007	97	287497	0.0337395	115	298244	0.038559	43	334079	0.0128712	26	170762	0.0152259	36	152664	0.0235812
30S_ribosomal_protein_S14_type_Z	8.12e-05	0.956697	0.0215296	0.00639206	0.026722	0.00726857	0.0879294	0.00545539	53	356861	0.0148517	63	321561	0.0195919	93	308508	0.0301451	92	342196	0.0268852	51	287497	0.0177393	106	298244	0.0355414	282	334079	0.0844112	143	170762	0.0837423	146	152664	0.0956349
30S_ribosomal_protein_S15	3.92e-05	0.966036	0.0433802	0.00185364	0.0474463	0.00269628	0.0793633	0.00407436	146	356861	0.0409123	141	321561	0.0438486	140	308508	0.0453797	165	342196	0.048218	126	287497	0.0438265	150	298244	0.0502944	249	334079	0.0745333	135	170762	0.0790574	129	152664	0.0844993
30S_ribosomal_protein_S16	5.6e-08	0.996175	0.0174539	0.00135933	0.0270087	0.00117817	0.0600116	0.000770424	69	356861	0.0193353	52	321561	0.0161711	52	308508	0.0168553	94	342196	0.0274696	73	287497	0.0253916	84	298244	0.0281649	203	334079	0.0607641	103	170762	0.0603179	90	152664	0.058953
30S_ribosomal_protein_S17	0.00588299	0.819477	0.0442855	0.00424767	0.0495933	0.00765962	0.071393	0.00376961	145	356861	0.0406321	135	321561	0.0419827	155	308508	0.0502418	155	342196	0.0452957	124	287497	0.0431309	180	298244	0.0603533	223	334079	0.0667507	122	170762	0.0714445	116	152664	0.0759839
30S_ribosomal_protein_S18	0.00415762	0.839202	0.0167301	0.000932089	0.0201861	0.00334033	0.00744108	0.00214988	60	356861	0.0168133	50	321561	0.0155491	55	308508	0.0178277	64	342196	0.0187027	49	287497	0.0170437	74	298244	0.0248119	20	334079	0.00598661	10	170762	0.0058561	16	152664	0.0104805
30S_ribosomal_protein_S18_2	0.000258302	0.936314	0.00196215	0.000906846	0.00291353	0.000815615	0.015183	0.00243083	5	356861	0.00140111	4	321561	0.00124393	10	308508	0.00324141	9	342196	0.00263007	6	287497	0.00208698	12	298244	0.00402355	58	334079	0.0173612	28	170762	0.0163971	18	152664	0.0117906
30S_ribosomal_protein_S19	0.00121485	0.893297	0.0456511	0.00969736	0.0527049	0.0149055	0.113897	0.00450501	135	356861	0.0378299	128	321561	0.0398058	183	308508	0.0593177	147	342196	0.0429578	119	287497	0.0413917	220	298244	0.0737651	375	334079	0.112249	205	170762	0.12005	167	152664	0.109391
30S_ribosomal_protein_S2	0.0187375	0.734394	0.0203507	0.0021186	0.020865	0.00375984	0.0113409	0.00145906	68	356861	0.019055	60	321561	0.018659	72	308508	0.0233381	64	342196	0.0187027	51	287497	0.0177393	78	298244	0.0261531	31	334079	0.00927924	21	170762	0.0122978	19	152664	0.0124456
30S_ribosomal_protein_S20	0.000647474	0.913488	0.033888	0.000782036	0.0421733	0.00124011	0.0549318	0.00437448	117	356861	0.0327859	111	321561	0.0345191	106	308508	0.0343589	141	342196	0.0412045	119	287497	0.0413917	131	298244	0.0439238	169	334079	0.0505868	91	170762	0.0532905	93	152664	0.0609181
30S_ribosomal_protein_S21	0.000193301	0.94218	0.0216684	0.00190442	0.023693	0.00117835	0.00888996	0.00170039	86	356861	0.024099	69	321561	0.0214578	60	308508	0.0194484	81	342196	0.0236706	64	287497	0.0222611	75	298244	0.0251472	32	334079	0.00957857	18	170762	0.010541	10	152664	0.00655033
30S_ribosomal_protein_S4	0.000556579	0.917742	0.049153	0.00565066	0.0587186	0.007571	0.105776	0.0086851	154	356861	0.0431541	153	321561	0.0475804	175	308508	0.0567246	195	342196	0.0569849	145	287497	0.0504353	205	298244	0.0687357	315	334079	0.0942891	184	170762	0.107752	176	152664	0.115286
30S_ribosomal_protein_S5	0.00472999	0.832138	0.0400678	0.00353307	0.0434614	0.00698396	0.0657088	0.00412374	135	356861	0.0378299	120	321561	0.037318	139	308508	0.0450556	134	342196	0.0391588	109	287497	0.0379134	159	298244	0.0533121	203	334079	0.0607641	121	170762	0.0708589	100	152664	0.0655033
30S_ribosomal_protein_S7	0.000730614	0.909934	0.0473754	0.013504	0.0542504	0.0143423	0.136035	0.00967101	138	356861	0.0386705	119	321561	0.037007	205	308508	0.0664488	157	342196	0.0458801	122	287497	0.0424352	222	298244	0.0744357	410	334079	0.122725	239	170762	0.139961	222	152664	0.145417
30S_ribosomal_protein_S8	0.000137053	0.948442	0.047845	0.00676636	0.0601076	0.00499811	0.10174	0.00400009	151	356861	0.0423134	141	321561	0.0438486	177	308508	0.0573729	190	342196	0.0555237	166	287497	0.0577397	200	298244	0.0670592	322	334079	0.0963844	181	170762	0.105995	157	152664	0.10284
30S_ribosomal_protein_S9	0.000304009	0.93276	0.0381861	0.0046394	0.0440166	0.00586253	0.0787474	0.00366625	126	356861	0.0353079	111	321561	0.0345191	138	308508	0.0447314	136	342196	0.0397433	115	287497	0.0400004	156	298244	0.0523062	267	334079	0.0799212	126	170762	0.0737869	126	152664	0.0825342
30S_ribosome-binding_factor	0.0280396	0.696198	0.00121607	0.000247144	0.00130047	9.52e-05	0.000712878	0.000133928	4	356861	0.00112089	5	321561	0.00155492	3	308508	0.000972422	4	342196	0.00116892	4	287497	0.00139132	4	298244	0.00134118	3	334079	0.000897991	1	170762	0.00058561	1	152664	0.000655033
33_kDa_chaperonin	0.00838827	0.796815	0.0199233	0.0056892	0.0228519	0.00406716	0.00456355	0.000549642	96	356861	0.0269012	64	321561	0.0199029	40	308508	0.0129656	88	342196	0.0257163	74	287497	0.0257394	51	298244	0.0171001	15	334079	0.00448996	9	170762	0.00527049	6	152664	0.0039302
35_kDa_protein	4.3e-07	0.992449	0.00462064	0.00100962	0.00476084	0.000274711	0.0232791	0.000811028	12	356861	0.00336265	15	321561	0.00466474	18	308508	0.00583453	15	342196	0.00438345	14	287497	0.00486962	15	298244	0.00502944	78	334079	0.0233478	38	170762	0.0222532	37	152664	0.0242362
4'-demethylrebeccamycin_synthase	0.00736441	0.805443	0.0102366	0.00023873	0.0110706	0.00320196	0.0210552	0.00268277	36	356861	0.010088	34	321561	0.0105734	31	308508	0.0100484	53	342196	0.0154882	23	287497	0.00800008	29	298244	0.00972358	83	334079	0.0248444	33	170762	0.0193251	29	152664	0.018996
4'-phosphopantetheinyl_transferase_Svp	0.0041242	0.839634	0.00461774	0.00116668	0.00232307	0.00082173	0	0	11	356861	0.00308243	19	321561	0.00590868	15	308508	0.00486211	4	342196	0.00116892	8	287497	0.00278264	9	298244	0.00301766	0	334079	0	0	170762	0	0	152664	0
4-(gamma-L-glutamylamino)butanoyl-[BtrI_acyl-carrier_protein]_monooxygenase_BtrO	0.0129796	0.76499	0.00175779	0.000685351	0.000747647	9.18e-05	0	0	3	356861	0.000840663	8	321561	0.00248786	6	308508	0.00194484	3	342196	0.000876691	2	287497	0.000695659	2	298244	0.000670592	0	334079	0	0	170762	0	0	152664	0
4-aminobutyrate_aminotransferase	0.00841886	0.796569	0.0132209	0.00270542	0.0118387	0.00123142	0.00484697	0.00120745	37	356861	0.0103682	40	321561	0.0124393	52	308508	0.0168553	35	342196	0.0102281	38	287497	0.0132175	36	298244	0.0120707	13	334079	0.00389129	7	170762	0.00409927	10	152664	0.00655033
4-carboxy-2-hydroxymuconate-6-semialdehyde_dehydrogenase	0.000108816	0.952258	0.00547595	0.000616623	0.00707848	0.000585117	0.00120306	0.000449825	20	356861	0.00560442	15	321561	0.00466474	19	308508	0.00615867	26	342196	0.00759798	18	287497	0.00626093	22	298244	0.00737651	4	334079	0.00119732	3	170762	0.00175683	1	152664	0.000655033
4-carboxy-4-hydroxy-2-oxoadipate_aldolase	0.0255238	0.70557	0.0192395	0.00107332	0.0170961	0.00202923	0.0126162	0.00206463	71	356861	0.0198957	57	321561	0.017726	62	308508	0.0200967	67	342196	0.0195794	42	287497	0.0146088	51	298244	0.0171001	34	334079	0.0101772	26	170762	0.0152259	19	152664	0.0124456
4-carboxy-4-hydroxy-2-oxoadipic_acid_aldolase	0.0443691	0.645981	0.000724145	0.000397074	0.00107694	0.000301338	9.98e-05	0.000141106	1	356861	0.000280221	4	321561	0.00124393	2	308508	0.000648281	4	342196	0.00116892	4	287497	0.00139132	2	298244	0.000670592	1	334079	0.00029933	0	170762	0	0	152664	0
4-chlorobenzoate--CoA_ligase	0.000434528	0.924258	0.00443063	0.000867583	0.00476501	0.000344144	0.000613101	3.01e-05	17	356861	0.00476376	17	321561	0.00528671	10	308508	0.00324141	15	342196	0.00438345	15	287497	0.00521745	14	298244	0.00469414	2	334079	0.000598661	1	170762	0.00058561	1	152664	0.000655033
4-chlorobenzoyl_coenzyme_A_dehalogenase	0.0472422	0.638499	0.000413162	0.000166728	0.000975356	7.14e-05	0.000413548	0.000293793	1	356861	0.000280221	1	321561	0.000310983	2	308508	0.000648281	3	342196	0.000876691	3	287497	0.00104349	3	298244	0.00100589	0	334079	0	1	170762	0.00058561	1	152664	0.000655033
4-chlorobenzoyl_coenzyme_A_dehalogenase-1	0.0406972	0.656029	0.000398522	0.000114621	0.00118871	0.000157972	0.000708528	0.000357952	2	356861	0.000560442	1	321561	0.000310983	1	308508	0.000324141	4	342196	0.00116892	4	287497	0.00139132	3	298244	0.00100589	1	334079	0.00029933	2	170762	0.00117122	1	152664	0.000655033
4-deoxy-L-threo-5-hexosulose-uronate_ketol-isomerase	0.00108956	0.8971	0.0228643	0.0006201	0.0161885	0.00513642	0.00146769	0.000852308	84	356861	0.0235386	74	321561	0.0230127	68	308508	0.0220416	36	342196	0.0105203	66	287497	0.0229568	45	298244	0.0150883	4	334079	0.00119732	1	170762	0.00058561	4	152664	0.00262013
4-deoxy-L-threo-5-hexosulose-uronate_ketol-isomerase_1	0.00697508	0.808934	0.00401011	0.000733438	0.00395284	0.000958303	0.000689737	0.000500311	18	356861	0.00504398	11	321561	0.00342081	11	308508	0.00356555	9	342196	0.00263007	14	287497	0.00486962	13	298244	0.00435885	3	334079	0.000897991	2	170762	0.00117122	0	152664	0
4-formylbenzenesulfonate_dehydrogenase_TsaC1/TsaC2	0.0359199	0.670052	0.0236681	0.00528324	0.0232852	0.00381397	0.0116013	0.001968	99	356861	0.0277419	87	321561	0.0270555	50	308508	0.016207	95	342196	0.0277619	68	287497	0.0236524	55	298244	0.0184413	48	334079	0.0143679	17	170762	0.00995538	16	152664	0.0104805
4-hydroxy-2-oxovalerate_aldolase	0.0138973	0.759577	0.0196635	0.00350079	0.0160295	0.00336572	0.00652865	0.0023529	55	356861	0.0154122	63	321561	0.0195919	74	308508	0.0239864	47	342196	0.0137348	39	287497	0.0135654	62	298244	0.0207883	15	334079	0.00448996	9	170762	0.00527049	15	152664	0.0098255
4-hydroxy-3-methylbut-2-en-1-yl_diphosphate_synthase_(ferredoxin)	4.44e-06	0.983566	0.00912974	0.00155676	0.0100273	6.57e-05	0.0254712	0.000626387	39	356861	0.0109286	30	321561	0.00932949	22	308508	0.00713109	34	342196	0.00993583	29	287497	0.0100871	30	298244	0.0100589	88	334079	0.0263411	43	170762	0.0251812	38	152664	0.0248913
4-hydroxy-3-methylbut-2-enyl_diphosphate_reductase_1	0.00913421	0.790963	0.00952417	0.000769013	0.00845365	0.00106556	0.0168502	0.00305173	33	356861	0.0092473	34	321561	0.0105734	27	308508	0.0087518	32	342196	0.00935137	20	287497	0.00695659	27	298244	0.00905299	58	334079	0.0173612	22	170762	0.0128834	31	152664	0.020306
4-hydroxy-4-methyl-2-oxoglutarate_aldolase/4-carboxy-4-hydroxy-2-oxoadipate_aldolase	0.000459307	0.922844	0.0166337	0.000270543	0.0181618	0.00159079	0.00849956	0.00138094	58	356861	0.0162528	54	321561	0.0167931	52	308508	0.0168553	64	342196	0.0187027	46	287497	0.0160002	59	298244	0.0197825	32	334079	0.00957857	16	170762	0.00936977	10	152664	0.00655033
4-hydroxybenzoate--CoA/benzoate--CoA_ligase	0.0474202	0.638045	0.00257943	0.000970362	0.00250354	0.000326381	0.000689737	0.000500311	13	356861	0.00364287	9	321561	0.00279885	4	308508	0.00129656	7	342196	0.00204561	8	287497	0.00278264	8	298244	0.00268237	3	334079	0.000897991	2	170762	0.00117122	0	152664	0
4-hydroxybenzoate_octaprenyltransferase	0.00150377	0.885433	0.0110524	0.00151371	0.0110224	0.00181091	0.00294694	0.000274872	47	356861	0.0131704	33	321561	0.0102624	30	308508	0.00972422	29	342196	0.00847467	36	287497	0.0125219	36	298244	0.0120707	11	334079	0.00329263	5	170762	0.00292805	4	152664	0.00262013
4-hydroxybenzoate_transporter_PcaK	0.0109501	0.777939	0.0038233	0.000470584	0.00257349	0.00124439	0.00029498	0.000239094	16	356861	0.00448354	11	321561	0.00342081	11	308508	0.00356555	3	342196	0.000876691	11	287497	0.00382613	9	298244	0.00301766	1	334079	0.00029933	1	170762	0.00058561	0	152664	0
4-hydroxybenzoyl-CoA_reductase_subunit_gamma	0.0357498	0.670574	0.00421157	0.000809702	0.00720278	0.00037121	0.00737313	0.00152095	19	356861	0.0053242	11	321561	0.00342081	12	308508	0.00388969	26	342196	0.00759798	21	287497	0.00730442	20	298244	0.00670592	29	334079	0.00868058	14	170762	0.00819854	8	152664	0.00524027
4-hydroxymandelate_synthase	0.000115032	0.951366	0.00325409	0.000559665	0.0032183	0.000209109	0	0	10	356861	0.00280221	13	321561	0.00404278	9	308508	0.00291727	12	342196	0.00350676	9	287497	0.00313047	9	298244	0.00301766	0	334079	0	0	170762	0	0	152664	0
4-hydroxyphenylacetate_3-monooxygenase_reductase_component	0.000695375	0.911406	0.00443791	0.000540349	0.00339166	0.000827343	9.98e-05	0.000141106	18	356861	0.00504398	12	321561	0.0037318	14	308508	0.00453797	8	342196	0.00233784	10	287497	0.0034783	13	298244	0.00435885	1	334079	0.00029933	0	170762	0	0	152664	0
4-hydroxyphenylalkanoate_adenylyltransferase	0.00218584	0.870221	0.00396359	0.000936896	0.00338566	0.000630712	9.98e-05	0.000141106	12	356861	0.00336265	17	321561	0.00528671	10	308508	0.00324141	9	342196	0.00263007	12	287497	0.00417396	10	298244	0.00335296	1	334079	0.00029933	0	170762	0	0	152664	0
4-hydroxyproline_2-epimerase	0.00018075	0.94346	0.0197244	0.0024587	0.0160551	0.00155242	0.0032882	0.000682861	68	356861	0.019055	55	321561	0.0171041	71	308508	0.023014	49	342196	0.0143193	52	287497	0.0180871	47	298244	0.0157589	12	334079	0.00359196	4	170762	0.00234244	6	152664	0.0039302
4-hydroxyproline_2-epimerase_1	0.0404675	0.656678	0.000398522	0.000114621	0.000534294	0.000136458	9.98e-05	0.000141106	2	356861	0.000560442	1	321561	0.000310983	1	308508	0.000324141	2	342196	0.00058446	1	287497	0.00034783	2	298244	0.000670592	1	334079	0.00029933	0	170762	0	0	152664	0
4-hydroxythreonine-4-phosphate_dehydrogenase	0.00055624	0.917759	0.0162961	0.00220032	0.0137039	0.00130447	0.00411095	0.000917356	66	356861	0.0184946	55	321561	0.0171041	41	308508	0.0132898	53	342196	0.0154882	38	287497	0.0132175	37	298244	0.0124059	10	334079	0.0029933	7	170762	0.00409927	8	152664	0.00524027
4-methyl-5-nitrocatechol_5-monooxygenase	4.61e-05	0.964151	0.00957656	0.000793751	0.00793607	0.000705963	0.00124934	0.000564374	38	356861	0.0106484	30	321561	0.00932949	27	308508	0.0087518	30	342196	0.00876691	23	287497	0.00800008	21	298244	0.00704121	4	334079	0.00119732	1	170762	0.00058561	3	152664	0.0019651
4-methylaminobutanoate_oxidase_(methylamine-forming)	0.00359684	0.846783	0.00120582	0.000177072	0.00120724	0.000379795	0	0	5	356861	0.00140111	4	321561	0.00124393	3	308508	0.000972422	3	342196	0.000876691	5	287497	0.00173915	3	298244	0.00100589	0	334079	0	0	170762	0	0	152664	0
4-O-beta-D-mannosyl-D-glucose_phosphorylase	0.0136741	0.760871	0.00369623	0.000886514	0.00306054	0.000608346	0.000789514	0.000558372	17	356861	0.00476376	12	321561	0.0037318	8	308508	0.00259313	8	342196	0.00233784	11	287497	0.00382613	9	298244	0.00301766	4	334079	0.00119732	2	170762	0.00117122	0	152664	0
4-oxalmesaconate_hydratase	0.000240902	0.937778	0.00784397	0.000714598	0.00640971	0.000877901	0.0016441	0.00034143	25	356861	0.00700553	25	321561	0.00777457	27	308508	0.0087518	25	342196	0.00730575	15	287497	0.00521745	20	298244	0.00670592	6	334079	0.00179598	2	170762	0.00117122	3	152664	0.0019651
5'-3'_exonuclease	0.020811	0.724938	0.0140693	0.00305202	0.0139801	0.00102391	0.0061238	0.00232992	36	356861	0.010088	47	321561	0.0146162	54	308508	0.0175036	43	342196	0.0125659	43	287497	0.0149567	43	298244	0.0144177	19	334079	0.00568728	6	170762	0.00351366	14	152664	0.00917047
5'-3'_exoribonuclease	0.00279852	0.859079	0.00325699	0.000462123	0.00442318	0.0009369	0.00841136	0.00114255	11	356861	0.00308243	9	321561	0.00279885	12	308508	0.00388969	14	342196	0.00409122	10	287497	0.0034783	17	298244	0.00570003	28	334079	0.00838125	12	170762	0.00702733	15	152664	0.0098255
5'-deoxyadenosine_deaminase	0.0140703	0.758583	0.0368311	0.000890642	0.0418762	0.00281072	0.0329252	0.00203089	127	356861	0.0355881	121	321561	0.0376289	115	308508	0.0372762	151	342196	0.0441268	109	287497	0.0379134	130	298244	0.0435885	101	334079	0.0302324	60	170762	0.0351366	51	152664	0.0334067
5'-methylthioadenosine/S-adenosylhomocysteine_nucleosidase	0.00262074	0.862128	0.0159545	0.00348915	0.0133836	0.0021362	0.00197666	0.000982848	66	356861	0.0184946	59	321561	0.018348	34	308508	0.0110208	39	342196	0.011397	47	287497	0.016348	37	298244	0.0124059	3	334079	0.000897991	3	170762	0.00175683	5	152664	0.00327517
5'-nucleotidase	0.00191657	0.875785	0.0052947	0.00122366	0.00495566	6.58e-05	0.00102665	0.000307896	25	356861	0.00700553	15	321561	0.00466474	13	308508	0.00421383	17	342196	0.00496791	14	287497	0.00486962	15	298244	0.00502944	2	334079	0.000598661	2	170762	0.00117122	2	152664	0.00131007
5-amino-6-(5-phospho-D-ribitylamino)uracil_phosphatase_YcsE	0.014993	0.753417	0.00500162	0.000942744	0.00308743	0.00126619	0.00102665	0.000307896	14	356861	0.0039231	20	321561	0.00621966	15	308508	0.00486211	7	342196	0.00204561	14	287497	0.00486962	7	298244	0.00234707	2	334079	0.000598661	2	170762	0.00117122	2	152664	0.00131007
5-amino-6-(5-phospho-D-ribitylamino)uracil_phosphatase_YigB	0.0176475	0.739648	0.00219406	0.000648028	0.00156107	0.00069125	0	0	11	356861	0.00308243	5	321561	0.00155492	6	308508	0.00194484	2	342196	0.00058446	6	287497	0.00208698	6	298244	0.00201178	0	334079	0	0	170762	0	0	152664	0
5-amino-6-(5-phospho-D-ribitylamino)uracil_phosphatase_YitU	0.000731299	0.909905	0.0130895	0.00200474	0.0098695	0.000833777	0.00298452	0.000750153	38	356861	0.0106484	42	321561	0.0130613	48	308508	0.0155588	30	342196	0.00876691	31	287497	0.0107827	30	298244	0.0100589	7	334079	0.00209531	5	170762	0.00292805	6	152664	0.0039302
5-amino-6-(D-ribitylamino)uracil--L-tyrosine_4-hydroxyphenyl_transferase	0.000962158	0.901278	0.00667744	0.00198942	0.00702523	0.00128621	0.0194804	0.00245791	22	356861	0.00616487	30	321561	0.00932949	14	308508	0.00453797	30	342196	0.00876691	19	287497	0.00660876	17	298244	0.00570003	58	334079	0.0173612	31	170762	0.0181539	35	152664	0.0229262
5-aminolevulinate_synthase	0.00435848	0.836653	0.0106044	0.00202424	0.0104581	0.000576071	0.00351664	0.00140613	38	356861	0.0106484	42	321561	0.0130613	25	308508	0.00810352	36	342196	0.0105203	32	287497	0.0111306	29	298244	0.00972358	6	334079	0.00179598	6	170762	0.00351366	8	152664	0.00524027
5-aminovalerate_aminotransferase_DavT	0.031533	0.684072	0.0142089	0.00166614	0.0150911	0.00183117	0.0192968	0.000835875	51	356861	0.0142913	39	321561	0.0121283	50	308508	0.016207	57	342196	0.0166571	36	287497	0.0125219	48	298244	0.0160942	61	334079	0.0182592	33	170762	0.0193251	31	152664	0.020306
5-carboxymethyl-2-hydroxymuconate_Delta-isomerase	0.00148011	0.886037	0.00272701	0.000347368	0.00263802	0.000704892	0	0	10	356861	0.00280221	10	321561	0.00310983	7	308508	0.00226898	6	342196	0.00175338	10	287497	0.0034783	8	298244	0.00268237	0	334079	0	0	170762	0	0	152664	0
5-deoxy-D-ribulose_1-phosphate_aldolase	0.0126342	0.767093	0.00730664	0.000642293	0.00688601	0.000850463	0.0139987	0.00292141	26	356861	0.00728575	21	321561	0.00653064	25	308508	0.00810352	25	342196	0.00730575	22	287497	0.00765225	17	298244	0.00570003	46	334079	0.0137692	18	170762	0.010541	27	152664	0.0176859
5-deoxyribose_1-phosphate_isomerase	0.0293844	0.691417	0.00293753	0.00164626	0.0027456	0.000707462	0.00631178	0.000616912	3	356861	0.000840663	10	321561	0.00310983	15	308508	0.00486211	6	342196	0.00175338	9	287497	0.00313047	10	298244	0.00335296	24	334079	0.00718393	10	170762	0.0058561	9	152664	0.0058953
5-exo-hydroxycamphor_dehydrogenase	0.000655406	0.913137	0.00199261	0.000573104	0.00354759	0.000374881	0.00670653	0.000792912	10	356861	0.00280221	5	321561	0.00155492	5	308508	0.0016207	13	342196	0.00379899	11	287497	0.00382613	9	298244	0.00301766	26	334079	0.00778259	11	170762	0.00644171	9	152664	0.0058953
5-formyltetrahydrofolate_cyclo-ligase	0.000171662	0.944423	0.0283186	0.00120852	0.0250107	0.0022032	0.00677014	0.00308785	96	356861	0.0269012	96	321561	0.0298544	87	308508	0.0282002	87	342196	0.025424	79	287497	0.0274785	66	298244	0.0221295	15	334079	0.00448996	8	170762	0.00468488	17	152664	0.0111356
5-keto-D-gluconate_5-reductase	0.026109	0.703337	0.00973997	0.00152184	0.0110622	0.00301997	0.00381597	0.00106127	41	356861	0.0114891	32	321561	0.00995146	24	308508	0.00777938	49	342196	0.0143193	34	287497	0.0118262	21	298244	0.00704121	9	334079	0.00269397	6	170762	0.00351366	8	152664	0.00524027
5-methylphenazine-1-carboxylate_1-monooxygenase	0.00502168	0.828756	0.00379841	0.000882391	0.00223276	0.00066111	0.00029498	0.000239094	18	356861	0.00504398	10	321561	0.00310983	10	308508	0.00324141	10	342196	0.0029223	7	287497	0.00243481	4	298244	0.00134118	1	334079	0.00029933	1	170762	0.00058561	0	152664	0
5-oxoprolinase_subunit_A	0.00117621	0.894441	0.0360473	0.0044183	0.0353707	0.00337648	0.0158221	0.000470428	117	356861	0.0327859	136	321561	0.0422937	102	308508	0.0330624	135	342196	0.0394511	102	287497	0.0354786	93	298244	0.0311825	53	334079	0.0158645	26	170762	0.0152259	25	152664	0.0163758
5-oxoprolinase_subunit_B	0.0131734	0.763825	0.0195578	0.000471842	0.0183751	0.00185385	0.0099903	0.0036284	69	356861	0.0193353	65	321561	0.0202139	59	308508	0.0191243	61	342196	0.017826	60	287497	0.0208698	49	298244	0.0164295	17	334079	0.00508862	19	170762	0.0111266	21	152664	0.0137557
5-oxoprolinase_subunit_C	0.000727964	0.910043	0.0241682	0.000856529	0.0240419	0.00147267	0.0136892	0.00206104	82	356861	0.0229781	79	321561	0.0245677	77	308508	0.0249588	89	342196	0.0260085	68	287497	0.0236524	67	298244	0.0224648	36	334079	0.0107759	26	170762	0.0152259	23	152664	0.0150658
50S_ribosomal_protein_L1	0.000163834	0.945281	0.0422401	0.00695058	0.0504196	0.00596287	0.0944248	0.00270836	144	356861	0.0403518	112	321561	0.0348301	159	308508	0.0515384	175	342196	0.0511403	123	287497	0.0427831	171	298244	0.0573356	309	334079	0.0924931	158	170762	0.0925264	150	152664	0.098255
50S_ribosomal_protein_L11	0.000509176	0.920147	0.0482686	0.00965642	0.0564966	0.00629233	0.101546	0.00315231	146	356861	0.0409123	135	321561	0.0419827	191	308508	0.0619109	186	342196	0.0543548	144	287497	0.0500875	194	298244	0.0650474	331	334079	0.0990784	181	170762	0.105995	152	152664	0.0995651
50S_ribosomal_protein_L13	0.000181798	0.94335	0.0498112	0.00676204	0.0611766	0.00400949	0.0971188	0.00338261	164	356861	0.0459563	142	321561	0.0441596	183	308508	0.0593177	215	342196	0.0628295	160	287497	0.0556528	194	298244	0.0650474	336	334079	0.100575	158	170762	0.0925264	150	152664	0.098255
50S_ribosomal_protein_L14	0.00119326	0.893933	0.0437083	0.0119616	0.0500233	0.0164978	0.119626	0.0024227	124	356861	0.0347474	115	321561	0.035763	187	308508	0.0606143	142	342196	0.0414967	102	287497	0.0354786	218	298244	0.0730945	392	334079	0.117338	210	170762	0.122978	181	152664	0.118561
50S_ribosomal_protein_L15	0.00541289	0.824419	0.0419263	0.00314362	0.0446334	0.00785839	0.066254	0.00202088	137	356861	0.0383903	133	321561	0.0413607	142	308508	0.046028	138	342196	0.0403278	109	287497	0.0379134	166	298244	0.0556591	221	334079	0.066152	109	170762	0.0638315	105	152664	0.0687785
50S_ribosomal_protein_L16	0.000276775	0.934831	0.0490142	0.00533398	0.0593648	0.00996983	0.108895	0.00386904	157	356861	0.0439947	150	321561	0.0466474	174	308508	0.0564005	182	342196	0.0531859	148	287497	0.0514788	219	298244	0.0734298	351	334079	0.105065	195	170762	0.114194	164	152664	0.107425
50S_ribosomal_protein_L17	5.07e-07	0.992026	0.0263316	0.00150835	0.0346812	0.00101668	0.0733163	0.00260628	93	356861	0.0260606	91	321561	0.0282995	76	308508	0.0246347	119	342196	0.0347754	96	287497	0.0333917	107	298244	0.0358767	244	334079	0.0730366	120	170762	0.0702732	117	152664	0.0766389
50S_ribosomal_protein_L18	0.000258974	0.936259	0.0481629	0.00828151	0.0549318	0.00157384	0.0981931	0.00540863	163	356861	0.045676	127	321561	0.0394948	183	308508	0.0593177	182	342196	0.0531859	157	287497	0.0546093	170	298244	0.0570003	309	334079	0.0924931	165	170762	0.0966257	161	152664	0.10546
50S_ribosomal_protein_L19	0.000835084	0.905831	0.0321394	0.00625208	0.037721	0.00483221	0.0656265	0.00211776	104	356861	0.029143	85	321561	0.0264336	126	308508	0.0408417	112	342196	0.0327298	104	287497	0.0361743	132	298244	0.0442591	223	334079	0.0667507	107	170762	0.0626603	103	152664	0.0674684
50S_ribosomal_protein_L2	0.00115782	0.894994	0.0438189	0.011728	0.0481042	0.0134525	0.121524	0.0113648	133	356861	0.0372694	109	321561	0.0338971	186	308508	0.0602902	137	342196	0.0400355	107	287497	0.0372178	200	298244	0.0670592	360	334079	0.107759	207	170762	0.121221	207	152664	0.135592
50S_ribosomal_protein_L20	0.000861668	0.904842	0.0419073	0.00407826	0.0484953	0.00436013	0.071756	0.00400974	141	356861	0.0395112	124	321561	0.0385619	147	308508	0.0476487	162	342196	0.0473413	126	287497	0.0438265	162	298244	0.0543179	234	334079	0.0700433	116	170762	0.0679308	118	152664	0.0772939
50S_ribosomal_protein_L21	0.00491223	0.830009	0.0361482	0.00323579	0.0379744	0.00605292	0.0584369	0.00395215	117	356861	0.0327859	113	321561	0.0351411	125	308508	0.0405176	122	342196	0.0356521	92	287497	0.0320003	138	298244	0.0462708	178	334079	0.0532808	101	170762	0.0591466	96	152664	0.0628832
50S_ribosomal_protein_L23	0.00208063	0.872337	0.0483547	0.00873483	0.0557244	0.00878671	0.10118	0.00927737	146	356861	0.0409123	140	321561	0.0435376	187	308508	0.0606143	189	342196	0.0552315	130	287497	0.0452179	199	298244	0.0667239	296	334079	0.0886018	178	170762	0.104239	169	152664	0.110701
50S_ribosomal_protein_L24	5.92e-05	0.961035	0.0472931	0.00506368	0.0541949	0.00563053	0.0966097	0.000695619	150	356861	0.0420332	147	321561	0.0457145	167	308508	0.0541315	188	342196	0.0549393	135	287497	0.046957	181	298244	0.0606886	324	334079	0.096983	166	170762	0.0972113	146	152664	0.0956349
50S_ribosomal_protein_L25	0.00333291	0.850626	0.0181929	0.00277814	0.0165739	0.00264251	0.00566397	0.00126816	64	356861	0.0179342	48	321561	0.0149272	67	308508	0.0217174	44	342196	0.0128581	52	287497	0.0180871	56	298244	0.0187766	19	334079	0.00568728	7	170762	0.00409927	11	152664	0.00720537
50S_ribosomal_protein_L27	0.000718857	0.910419	0.0430006	0.00353083	0.049956	0.00547117	0.0776888	0.00488641	146	356861	0.0409123	129	321561	0.0401168	148	308508	0.0479728	156	342196	0.0455879	134	287497	0.0466092	172	298244	0.0576709	254	334079	0.0760299	144	170762	0.0843279	111	152664	0.0727087
50S_ribosomal_protein_L29	0.00133998	0.889753	0.0307424	0.0062622	0.0427001	0.0076145	0.0725295	0.00419297	97	356861	0.0271815	82	321561	0.0255006	122	308508	0.0395452	119	342196	0.0347754	116	287497	0.0403482	158	298244	0.0529768	226	334079	0.0676487	133	170762	0.0778862	110	152664	0.0720537
50S_ribosomal_protein_L3	3.53e-05	0.967204	0.0457528	0.00616054	0.0579648	0.00262383	0.101208	0.00356972	149	356861	0.041753	132	321561	0.0410498	168	308508	0.0544556	204	342196	0.059615	156	287497	0.0542614	179	298244	0.060018	323	334079	0.0966837	180	170762	0.10541	155	152664	0.10153
50S_ribosomal_protein_L30	0.00200898	0.87382	0.0445674	0.00802374	0.0479306	0.00528918	0.0836477	0.00656556	145	356861	0.0406321	120	321561	0.037318	172	308508	0.0557522	148	342196	0.0432501	130	287497	0.0452179	165	298244	0.0553238	249	334079	0.0745333	148	170762	0.0866703	137	152664	0.0897396
50S_ribosomal_protein_L31	0.000243501	0.937555	0.0296953	0.0045647	0.036461	0.00317717	0.0609645	0.00226351	103	356861	0.0288628	79	321561	0.0245677	110	308508	0.0356555	134	342196	0.0391588	92	287497	0.0320003	114	298244	0.0382237	203	334079	0.0607641	109	170762	0.0638315	89	152664	0.058298
50S_ribosomal_protein_L31_type_B	0.0204158	0.72669	0.0236255	0.00462596	0.0206542	0.00571325	0.00746709	0.00126515	71	356861	0.0198957	67	321561	0.0208359	93	308508	0.0301451	49	342196	0.0143193	56	287497	0.0194785	84	298244	0.0281649	19	334079	0.00568728	14	170762	0.00819854	13	152664	0.00851543
50S_ribosomal_protein_L32	0.00048141	0.921626	0.0415331	0.00151683	0.0457155	0.00137294	0.0517073	0.000511839	147	356861	0.0411925	140	321561	0.0435376	123	308508	0.0398693	161	342196	0.0470491	126	287497	0.0438265	138	298244	0.0462708	171	334079	0.0511855	88	170762	0.0515337	80	152664	0.0524027
50S_ribosomal_protein_L33_1	0.000886719	0.903928	0.00523526	0.00119155	0.00628359	0.000987578	0.0168097	0.00251301	14	356861	0.0039231	16	321561	0.00497573	21	308508	0.00680695	26	342196	0.00759798	15	287497	0.00521745	18	298244	0.00603533	56	334079	0.0167625	34	170762	0.0199108	21	152664	0.0137557
50S_ribosomal_protein_L34	0.0052047	0.8267	0.0220072	0.00131362	0.030497	0.00173477	0.0188542	0.00323545	85	356861	0.0238188	69	321561	0.0214578	64	308508	0.020745	112	342196	0.0327298	87	287497	0.0302612	85	298244	0.0285002	56	334079	0.0167625	40	170762	0.0234244	25	152664	0.0163758
50S_ribosomal_protein_L35	8.76e-05	0.955585	0.0400549	0.00421348	0.0473694	0.0056358	0.0867321	0.00301245	127	356861	0.0355881	125	321561	0.0388729	141	308508	0.0457038	147	342196	0.0429578	126	287497	0.0438265	165	298244	0.0553238	276	334079	0.0826152	150	170762	0.0878416	137	152664	0.0897396
50S_ribosomal_protein_L36_2	0.000967453	0.901097	0.0071184	0.00113115	0.00553537	0.000759419	0.00120306	0.000449825	22	356861	0.00616487	28	321561	0.00870752	20	308508	0.00648281	17	342196	0.00496791	19	287497	0.00660876	15	298244	0.00502944	4	334079	0.00119732	3	170762	0.00175683	1	152664	0.000655033
50S_ribosomal_protein_L3_glutamine_methyltransferase	0.00250943	0.864109	0.00720564	0.00155426	0.00726855	0.000645893	0.00183495	0.000476465	32	356861	0.00896708	24	321561	0.00746359	16	308508	0.00518625	22	342196	0.00642906	23	287497	0.00800008	22	298244	0.00737651	4	334079	0.00119732	4	170762	0.00234244	3	152664	0.0019651
50S_ribosomal_protein_L5	0.00797587	0.800201	0.0497169	0.0111505	0.0539621	0.0120076	0.0955656	0.00721086	151	356861	0.0423134	133	321561	0.0413607	202	308508	0.0654764	169	342196	0.0493869	121	287497	0.0420874	210	298244	0.0704121	289	334079	0.0865065	164	170762	0.0960401	159	152664	0.10415
50S_ribosomal_protein_L6	0.000589005	0.916175	0.0437809	0.00915631	0.0567807	0.0116695	0.110587	0.0030897	132	356861	0.0369892	121	321561	0.0376289	175	308508	0.0567246	159	342196	0.0464646	146	287497	0.0507831	218	298244	0.0730945	366	334079	0.109555	196	170762	0.11478	164	152664	0.107425
50S_ribosomal_protein_L7/L12	0.00353997	0.847595	0.0339233	0.00494949	0.0405396	0.00668503	0.0633273	0.00404739	112	356861	0.0313848	95	321561	0.0295434	126	308508	0.0408417	125	342196	0.0365288	101	287497	0.0351308	149	298244	0.0499591	223	334079	0.0667507	112	170762	0.0655884	88	152664	0.0576429
50S_ribosomal_protein_L9	0.00478867	0.831446	0.0323073	0.00398255	0.0372117	0.00350553	0.0565527	0.00620296	104	356861	0.029143	96	321561	0.0298544	117	308508	0.0379245	129	342196	0.0376977	94	287497	0.032696	123	298244	0.0412414	168	334079	0.0502875	111	170762	0.0650028	83	152664	0.0543678
55.5_kDa_and_49.5_kDa_sporulation_proteins	0.0186148	0.734975	0.0113133	0.0043667	0.00499637	0.00192457	9.98e-05	0.000141106	20	356861	0.00560442	39	321561	0.0121283	50	308508	0.016207	13	342196	0.00379899	10	287497	0.0034783	23	298244	0.00771181	1	334079	0.00029933	0	170762	0	0	152664	0
6-aminohexanoate-cyclic-dimer_hydrolase	0.00674012	0.811104	0.0157269	0.00136793	0.0176562	0.00178066	0.0106078	0.00106666	63	356861	0.0176539	47	321561	0.0146162	46	308508	0.0149105	56	342196	0.0163649	58	287497	0.0201741	49	298244	0.0164295	40	334079	0.0119732	16	170762	0.00936977	16	152664	0.0104805
6-aminohexanoate-dimer_hydrolase	0.0005656	0.9173	0.00764221	0.000947388	0.00632609	0.000990968	0.00142141	0.000241606	32	356861	0.00896708	23	321561	0.00715261	21	308508	0.00680695	17	342196	0.00496791	21	287497	0.00730442	20	298244	0.00670592	4	334079	0.00119732	3	170762	0.00175683	2	152664	0.00131007
6-deoxy-6-sulfo-D-gluconate_dehydratase	0.00295624	0.85648	0.0184878	0.000921812	0.0154789	0.00192828	0.00760888	0.00245113	63	356861	0.0176539	58	321561	0.018037	61	308508	0.0197726	62	342196	0.0181183	39	287497	0.0135654	44	298244	0.014753	37	334079	0.0110752	10	170762	0.0058561	9	152664	0.0058953
6-deoxy-6-sulfogluconolactonase	0.000416566	0.925316	0.0333761	0.00456495	0.0295097	0.00310652	0.00738471	0.00112153	142	356861	0.0397914	95	321561	0.0295434	95	308508	0.0307934	115	342196	0.0336065	75	287497	0.0260872	86	298244	0.0288354	26	334079	0.00778259	10	170762	0.0058561	13	152664	0.00851543
6-deoxyerythronolide_B_hydroxylase	0.00353383	0.847683	0.00325699	0.000462123	0.00236724	0.000753744	0.000218344	0.000308786	11	356861	0.00308243	9	321561	0.00279885	12	308508	0.00388969	9	342196	0.00263007	9	287497	0.00313047	4	298244	0.00134118	0	334079	0	0	170762	0	1	152664	0.000655033
6-hydroxy-3-succinoylpyridine_3-monooxygenase_HspA	0.00942568	0.788763	0.00120143	0.000396146	0.00150965	0.000121362	0.000199554	0.000282211	5	356861	0.00140111	5	321561	0.00155492	2	308508	0.000648281	5	342196	0.00146115	4	287497	0.00139132	5	298244	0.00167648	2	334079	0.000598661	0	170762	0	0	152664	0
6-hydroxynicotinate_3-monooxygenase	0.000798232	0.907237	0.00629498	0.0004024	0.00382129	0.000832307	0.00161661	0.0005153	21	356861	0.00588464	22	321561	0.00684163	19	308508	0.00615867	17	342196	0.00496791	10	287497	0.0034783	9	298244	0.00301766	4	334079	0.00119732	4	170762	0.00234244	2	152664	0.00131007
6-hydroxynicotinate_reductase	0.0312278	0.685094	0.00196772	0.000986604	0.00214553	0.000139406	0.000195203	0.000276059	12	356861	0.00336265	4	321561	0.00124393	4	308508	0.00129656	8	342196	0.00233784	6	287497	0.00208698	6	298244	0.00201178	0	334079	0	1	170762	0.00058561	0	152664	0
6-methylpretetramide_4-monooxygenase	0.00951231	0.788117	0.0103113	0.00136129	0.00773164	0.00177456	0.0175993	0.0030133	30	356861	0.00840664	37	321561	0.0115064	34	308508	0.0110208	35	342196	0.0102281	18	287497	0.00626093	20	298244	0.00670592	73	334079	0.0218511	26	170762	0.0152259	24	152664	0.0157208
6-oxocyclohex-1-ene-1-carbonyl-CoA_hydrolase	3.33e-06	0.98506	0	0	0	0	0.00132598	0.000133332	0	356861	0	0	321561	0	0	308508	0	0	342196	0	0	287497	0	0	298244	0	5	334079	0.00149665	2	170762	0.00117122	2	152664	0.00131007
6-phosphogluconate_phosphatase	3.47e-05	0.967376	0.0114029	0.00080238	0.0109441	0.00113348	0.0016441	0.00034143	44	356861	0.0123297	37	321561	0.0115064	32	308508	0.0103725	33	342196	0.0096436	31	287497	0.0107827	37	298244	0.0124059	6	334079	0.00179598	2	170762	0.00117122	3	152664	0.0019651
60_kDa_chaperonin	2.57e-05	0.970499	0.0270557	0.00181128	0.0291173	0.00341027	0.0656901	0.00371609	94	356861	0.0263408	95	321561	0.0295434	78	308508	0.025283	89	342196	0.0260085	79	287497	0.0274785	101	298244	0.0338649	237	334079	0.0709413	108	170762	0.0632459	96	152664	0.0628832
60_kDa_chaperonin_1	0.0165182	0.745324	0.025417	0.00552874	0.0302241	0.00163031	0.0455386	0.00649893	72	356861	0.0201759	74	321561	0.0230127	102	308508	0.0330624	99	342196	0.0289308	84	287497	0.0292177	97	298244	0.0325237	130	334079	0.038913	74	170762	0.0433352	83	152664	0.0543678
60_kDa_chaperonin_2	0.000643749	0.913655	0.00791278	0.00181834	0.00684967	0.00203598	0.0207775	0.00197699	20	356861	0.00560442	26	321561	0.00808556	31	308508	0.0100484	18	342196	0.00526014	16	287497	0.00556527	29	298244	0.00972358	71	334079	0.0212525	31	170762	0.0181539	35	152664	0.0229262
60_kDa_chaperonin_3	0.0358446	0.670283	0.00313288	0.0013895	0.00555447	0.000650625	0.00252904	0.000410058	10	356861	0.00280221	16	321561	0.00497573	5	308508	0.0016207	22	342196	0.00642906	14	287497	0.00486962	16	298244	0.00536473	9	334079	0.00269397	5	170762	0.00292805	3	152664	0.0019651
60_kDa_chaperonin_5	0.00126069	0.891972	0.0142467	0.000644933	0.0153767	0.000541155	0.00973734	0.00120315	54	356861	0.0151319	45	321561	0.0139942	42	308508	0.0136139	55	342196	0.0160727	44	287497	0.0153045	44	298244	0.014753	33	334079	0.0098779	14	170762	0.00819854	17	152664	0.0111356
7-alpha-hydroxysteroid_dehydrogenase	0.0277098	0.697394	0.0106565	0.00321049	0.0093883	0.00164135	0.00303367	0.0012151	51	356861	0.0142913	36	321561	0.0111954	20	308508	0.00648281	39	342196	0.011397	27	287497	0.0093914	22	298244	0.00737651	6	334079	0.00179598	8	170762	0.00468488	4	152664	0.00262013
7-beta-hydroxy-3-oxochol-24-oyl-CoA_4-desaturase	0.0460581	0.641544	0.000197068	0.000139913	0.000534294	0.000136458	9.98e-05	0.000141106	1	356861	0.000280221	1	321561	0.000310983	0	308508	0	2	342196	0.00058446	1	287497	0.00034783	2	298244	0.000670592	1	334079	0.00029933	0	170762	0	0	152664	0
7-methyl-GTP_pyrophosphatase	0.000128002	0.949603	0.00972971	0.0016301	0.00895867	0.000306649	0.000513325	0.000153948	42	356861	0.0117693	31	321561	0.00964047	24	308508	0.00777938	30	342196	0.00876691	27	287497	0.0093914	26	298244	0.00871769	1	334079	0.00029933	1	170762	0.00058561	1	152664	0.000655033
8-amino-7-oxononanoate_synthase_2	0.000126039	0.949862	0.00137361	0.000793296	0.001371	0.000731137	0.00713887	7.94e-05	8	356861	0.00224177	5	321561	0.00155492	1	308508	0.000324141	6	342196	0.00175338	1	287497	0.00034783	6	298244	0.00201178	24	334079	0.00718393	12	170762	0.00702733	11	152664	0.00720537
8-demethyl-8-aminoriboflavin-5'-phosphate_synthase	0.0372424	0.666052	0.0103361	0.00231778	0.00900773	0.00129732	0.0166984	0.00314484	31	356861	0.00868686	28	321561	0.00870752	42	308508	0.0136139	26	342196	0.00759798	25	287497	0.00869574	32	298244	0.0107295	65	334079	0.0194565	21	170762	0.0122978	28	152664	0.0183409
8-demethylnovobiocic_acid_synthase	0.00158735	0.883348	0.00192997	0.00039527	0.00107694	0.000301338	0	0	6	356861	0.00168133	8	321561	0.00248786	5	308508	0.0016207	4	342196	0.00116892	4	287497	0.00139132	2	298244	0.000670592	0	334079	0	0	170762	0	0	152664	0
8-methylmenaquinol:fumarate_reductase_flavoprotein_subunit	0.000337681	0.930364	0.00170214	0.000411415	0.00188076	0.000780505	0.00798476	0.00106617	8	356861	0.00224177	4	321561	0.00124393	5	308508	0.0016207	10	342196	0.0029223	3	287497	0.00104349	5	298244	0.00167648	22	334079	0.00658527	14	170762	0.00819854	14	152664	0.00917047
8-methylmenaquinol:fumarate_reductase_iron-sulfur_subunit	0.00167988	0.881124	0	0	0	0	0.000513325	0.000153948	0	356861	0	0	321561	0	0	308508	0	0	342196	0	0	287497	0	0	298244	0	1	334079	0.00029933	1	170762	0.00058561	1	152664	0.000655033
8-methylmenaquinol:fumarate_reductase_membrane_anchor_subunit	0.000365303	0.928515	0.00313602	0.00237326	0.0047543	0.00166398	0.0246398	0.00369876	6	356861	0.00168133	4	321561	0.00124393	20	308508	0.00648281	14	342196	0.00409122	9	287497	0.00313047	21	298244	0.00704121	80	334079	0.0239464	35	170762	0.0204964	45	152664	0.0294765
8-oxo-dGTP_diphosphatase	0.00508011	0.828094	0.00712397	0.0018439	0.00615036	0.000640165	0.00114522	0.000680296	29	356861	0.00812641	28	321561	0.00870752	14	308508	0.00453797	20	342196	0.0058446	16	287497	0.00556527	21	298244	0.00704121	1	334079	0.00029933	2	170762	0.00117122	3	152664	0.0019651
8-oxoguanine_deaminase	0.00298923	0.855948	0.020339	0.00120848	0.0214571	0.00133084	0.0154996	0.000378758	67	356861	0.0187748	66	321561	0.0205249	67	308508	0.0217174	79	342196	0.0230862	57	287497	0.0198263	64	298244	0.0214589	50	334079	0.0149665	27	170762	0.0158115	24	152664	0.0157208
[LysW]-aminoadipate_semialdehyde_transaminase	0.0263144	0.702561	0.0053123	0.00147194	0.00161124	0.000191045	0.00355134	0.000835916	22	356861	0.00616487	21	321561	0.00653064	10	308508	0.00324141	6	342196	0.00175338	5	287497	0.00173915	4	298244	0.00134118	9	334079	0.00269397	8	170762	0.00468488	5	152664	0.00327517
A-factor_receptor_protein	0.0117853	0.772431	0.0115059	0.00417553	0.00531966	0.00100012	0.000318121	0.000267746	21	356861	0.00588464	41	321561	0.0127503	49	308508	0.0158829	15	342196	0.00438345	14	287497	0.00486962	20	298244	0.00670592	1	334079	0.00029933	0	170762	0	1	152664	0.000655033
A-factor_type_gamma-butyrolactone_1'-reductase_(1S-forming)	0.00399067	0.841383	0.0135083	0.00210294	0.0115613	0.0026313	0.00298887	0.000680915	43	356861	0.0120495	53	321561	0.0164821	37	308508	0.0119932	52	342196	0.015196	30	287497	0.0104349	27	298244	0.00905299	9	334079	0.00269397	4	170762	0.00234244	6	152664	0.0039302
A-type_flagellin	0.0301913	0.688618	0.00220432	0.000424001	0.00253517	0.000687704	0.000731669	0.00042536	10	356861	0.00280221	6	321561	0.0018659	6	308508	0.00194484	12	342196	0.00350676	6	287497	0.00208698	6	298244	0.00201178	1	334079	0.00029933	1	170762	0.00058561	2	152664	0.00131007
ABC_transporter_arginine-binding_protein_1	0.000740644	0.909523	0.00726302	0.00117311	0.00529513	0.000303892	0.000850237	0.000823782	21	356861	0.00588464	23	321561	0.00715261	27	308508	0.0087518	17	342196	0.00496791	15	287497	0.00521745	17	298244	0.00570003	0	334079	0	1	170762	0.00058561	3	152664	0.0019651
ABC_transporter_ATP-binding/permease_protein	0.0178462	0.738674	0.00846742	0.00159192	0.00552884	0.00107234	0.00237863	0.00169598	24	356861	0.00672531	34	321561	0.0105734	25	308508	0.00810352	16	342196	0.00467568	14	287497	0.00486962	21	298244	0.00704121	6	334079	0.00179598	8	170762	0.00468488	1	152664	0.000655033
ABC_transporter_ATP-binding_protein_ModF	0.00921894	0.790318	0.00318527	0.00112294	0.00140206	0.000302254	0	0	15	356861	0.00420332	12	321561	0.0037318	5	308508	0.0016207	5	342196	0.00146115	5	287497	0.00173915	3	298244	0.00100589	0	334079	0	0	170762	0	0	152664	0
ABC_transporter_ATP-binding_protein_NatA	0.042933	0.649842	0.0093997	0.00202594	0.013585	0.000125105	0.0136299	0.00149688	43	356861	0.0120495	29	321561	0.00901851	22	308508	0.00713109	46	342196	0.0134426	39	287497	0.0135654	41	298244	0.0137471	43	334079	0.0128712	21	170762	0.0122978	24	152664	0.0157208
ABC_transporter_ATP-binding_protein_RamA	0.00254988	0.863382	0.00708794	0.00164779	0.00540272	0.000685588	0.000908082	0.000210853	17	356861	0.00476376	27	321561	0.00839654	25	308508	0.00810352	17	342196	0.00496791	14	287497	0.00486962	19	298244	0.00637062	3	334079	0.000897991	2	170762	0.00117122	1	152664	0.000655033
ABC_transporter_ATP-binding_protein_uup	0.00210829	0.871774	0.0157676	0.00227034	0.0121213	0.00311151	0.00195787	0.000480184	67	356861	0.0187748	49	321561	0.0152382	41	308508	0.0132898	41	342196	0.0119814	46	287497	0.0160002	25	298244	0.0083824	5	334079	0.00149665	3	170762	0.00175683	4	152664	0.00262013
ABC_transporter_ATP-binding_protein_YtrB	0.00169044	0.880876	0.0039416	0.000195966	0.00280177	0.000664897	0.001031	0.000318283	15	356861	0.00420332	12	321561	0.0037318	12	308508	0.00388969	9	342196	0.00263007	6	287497	0.00208698	11	298244	0.00368826	4	334079	0.00119732	1	170762	0.00058561	2	152664	0.00131007
ABC_transporter_periplasmic-binding_protein_YphF	0.0016646	0.881486	0.00061023	3.68e-05	0.000115943	0.000163969	0	0	2	356861	0.000560442	2	321561	0.000621966	2	308508	0.000648281	0	342196	0	1	287497	0.00034783	0	298244	0	0	334079	0	0	170762	0	0	152664	0
ABC_transporter_periplasmic-binding_protein_YtfQ	0.000252403	0.936803	0.0181798	0.00200179	0.0153182	0.000549138	0.00723865	0.000187617	64	356861	0.0179342	51	321561	0.0158601	64	308508	0.020745	51	342196	0.0149037	43	287497	0.0149567	48	298244	0.0160942	25	334079	0.00748326	12	170762	0.00702733	11	152664	0.00720537
ABC_transporter_permease_protein_NatB	0.0230495	0.715409	0.00165821	0.00103602	0.0022573	0.000120493	0	0	11	356861	0.00308243	4	321561	0.00124393	2	308508	0.000648281	8	342196	0.00233784	6	287497	0.00208698	7	298244	0.00234707	0	334079	0	0	170762	0	0	152664	0
Acarbose_7(IV)-phosphotransferase	0.000594192	0.91593	0.00583672	0.000986424	0.00337313	0.000726328	9.98e-05	0.000141106	16	356861	0.00448354	20	321561	0.00621966	21	308508	0.00680695	9	342196	0.00263007	9	287497	0.00313047	13	298244	0.00435885	1	334079	0.00029933	0	170762	0	0	152664	0
Acetaldehyde_dehydrogenase	0.0289887	0.692808	0.0133696	0.00329849	0.0138307	0.00233142	0.00442186	0.00293828	44	356861	0.0123297	32	321561	0.00995146	55	308508	0.0178277	43	342196	0.0125659	34	287497	0.0118262	51	298244	0.0171001	10	334079	0.0029933	3	170762	0.00175683	13	152664	0.00851543
Acetate_CoA-transferase_subunit_alpha	0.0144879	0.756218	0.000398522	0.000114621	0.000631704	0.000217651	0.00194343	0.00062185	2	356861	0.000560442	1	321561	0.000310983	1	308508	0.000324141	3	342196	0.000876691	1	287497	0.00034783	2	298244	0.000670592	9	334079	0.00269397	2	170762	0.00117122	3	152664	0.0019651
Acetate_CoA-transferase_subunit_beta	0.0257918	0.704543	0.000728531	0.000317412	0.000534294	0.000136458	0	0	1	356861	0.000280221	3	321561	0.000932949	3	308508	0.000972422	2	342196	0.00058446	1	287497	0.00034783	2	298244	0.000670592	0	334079	0	0	170762	0	0	152664	0
Acetate_kinase	0.000900977	0.903416	0.0199974	0.00128244	0.0164818	0.00166408	0.00942208	0.00133724	67	356861	0.0187748	70	321561	0.0217688	60	308508	0.0194484	51	342196	0.0149037	54	287497	0.0187828	47	298244	0.0157589	31	334079	0.00927924	19	170762	0.0111266	12	152664	0.0078604
Acetoacetyl_CoA_synthase_NphT7	0.00530744	0.825567	0.00643089	0.00185494	0.00363247	0.000601557	0.00029933	0.000423317	17	356861	0.00476376	29	321561	0.00901851	17	308508	0.00551039	14	342196	0.00409122	8	287497	0.00278264	12	298244	0.00402355	3	334079	0.000897991	0	170762	0	0	152664	0
Acetoin_catabolism_regulatory_protein	0.00394863	0.841942	0.00310941	0.000601477	0.00254117	0.000817031	0	0	14	356861	0.0039231	8	321561	0.00248786	9	308508	0.00291727	11	342196	0.00321453	4	287497	0.00139132	9	298244	0.00301766	0	334079	0	0	170762	0	0	152664	0
Acetoin_dehydrogenase_operon_transcriptional_activator_AcoR	0.000756545	0.90888	0.00153583	0.000310015	0.00128612	0.000200194	0	0	4	356861	0.00112089	6	321561	0.0018659	5	308508	0.0016207	5	342196	0.00146115	4	287497	0.00139132	3	298244	0.00100589	0	334079	0	0	170762	0	0	152664	0
Acetoin_utilization_protein_AcuC	0.0023167	0.867681	0.00914468	0.000632541	0.00872025	0.00155003	0.0206951	0.00335819	30	356861	0.00840664	32	321561	0.00995146	28	308508	0.00907594	29	342196	0.00847467	20	287497	0.00695659	32	298244	0.0107295	84	334079	0.0251438	34	170762	0.0199108	26	152664	0.0170309
Acetolactate_synthase	2.21e-05	0.971934	0.00680594	0.000281197	0.011005	0.00128122	0.0213631	0.00123352	23	356861	0.00644509	22	321561	0.00684163	22	308508	0.00713109	38	342196	0.0111047	36	287497	0.0125219	28	298244	0.00938829	71	334079	0.0212525	34	170762	0.0199108	35	152664	0.0229262
Acetolactate_synthase_isozyme_1_large_subunit	0.000272539	0.935165	0.00234751	0.000276281	0.00269836	6.33e-05	0.000908082	0.000210853	7	356861	0.00196155	8	321561	0.00248786	8	308508	0.00259313	9	342196	0.00263007	8	287497	0.00278264	8	298244	0.00268237	3	334079	0.000897991	2	170762	0.00117122	1	152664	0.000655033
Acetolactate_synthase_isozyme_3_large_subunit	0.000972429	0.900928	0.0120365	0.000451575	0.0129982	0.00174411	0.00591267	5.47e-05	45	356861	0.01261	37	321561	0.0115064	37	308508	0.0119932	39	342196	0.011397	35	287497	0.012174	46	298244	0.0154236	20	334079	0.00598661	10	170762	0.0058561	9	152664	0.0058953
Acetolactate_synthase_isozyme_3_small_subunit	0.0204386	0.726588	0.00617958	0.00064841	0.00660342	0.00198882	0.0020533	0.000615793	23	356861	0.00644509	17	321561	0.00528671	21	308508	0.00680695	19	342196	0.00555237	14	287497	0.00486962	28	298244	0.00938829	4	334079	0.00119732	4	170762	0.00234244	4	152664	0.00262013
Acetolactate_synthase_large_subunit	0.00344925	0.848908	0.010168	0.00198772	0.0126486	0.00103304	0.0215322	0.00277326	36	356861	0.010088	25	321561	0.00777457	39	308508	0.0126415	40	342196	0.0116892	35	287497	0.012174	42	298244	0.0140824	59	334079	0.0176605	41	170762	0.02401	35	152664	0.0229262
Acetolactate_synthase_large_subunit_IlvB1	0.00184064	0.877447	0.0176286	0.00656583	0.0201575	0.00554708	0.0484495	0.00281214	45	356861	0.01261	43	321561	0.0133723	83	308508	0.0269037	51	342196	0.0149037	51	287497	0.0177393	83	298244	0.0278296	154	334079	0.0460969	80	170762	0.0468488	80	152664	0.0524027
Acetolactate_synthase_small_subunit	0.00194631	0.875146	0.0212152	0.00225829	0.0267559	0.00285557	0.047404	0.00641072	65	356861	0.0182144	70	321561	0.0217688	73	308508	0.0236623	94	342196	0.0274696	66	287497	0.0229568	89	298244	0.0298413	148	334079	0.0443009	71	170762	0.0415783	86	152664	0.0563329
Acetyl-/propionyl-coenzyme_A_carboxylase_alpha_chain	0.00250777	0.864139	0.0295944	0.000762758	0.0285508	0.00558785	0.0104212	0.00217756	106	356861	0.0297034	92	321561	0.0286104	94	308508	0.0304692	72	342196	0.0210406	99	287497	0.0344351	90	298244	0.0301766	31	334079	0.00927924	23	170762	0.013469	13	152664	0.00851543
Acetyl-CoA:oxalate_CoA-transferase	0.00216805	0.870574	0.0619105	0.00503844	0.0588343	0.00691978	0.0312407	0.00339799	243	356861	0.0680937	199	321561	0.0618856	172	308508	0.0557522	194	342196	0.0566927	196	287497	0.0681746	154	298244	0.0516356	106	334079	0.031729	60	170762	0.0351366	41	152664	0.0268564
Acetyl-CoA_acetyltransferase	0.00296123	0.856399	0.0706548	0.00276927	0.0833398	0.00633482	0.0987729	0.00432416	244	356861	0.068374	222	321561	0.0690382	230	308508	0.0745524	259	342196	0.0756876	239	287497	0.0831313	272	298244	0.0912005	317	334079	0.0948877	165	170762	0.0966257	160	152664	0.104805
Acetyl-coenzyme_A_carboxylase_carboxyl_transferase_subunit_beta	0.0227875	0.716492	0.0231167	0.00170218	0.0256288	0.00117817	0.0301519	0.00240278	88	356861	0.0246595	77	321561	0.0239457	64	308508	0.020745	82	342196	0.0239629	76	287497	0.0264351	79	298244	0.0264884	112	334079	0.033525	48	170762	0.0281093	44	152664	0.0288215
Acetyl-coenzyme_A_synthetase	0.000485231	0.921419	0.119583	0.00898538	0.126474	0.00310228	0.187912	0.0122889	401	356861	0.112369	367	321561	0.114131	408	308508	0.132249	440	342196	0.128581	351	287497	0.122088	384	298244	0.128754	572	334079	0.171217	328	170762	0.19208	306	152664	0.20044
Acetyl_esterase	0.000319496	0.931637	0.0368429	0.00363509	0.0264302	0.00517469	0.00448691	0.000213421	122	356861	0.034187	135	321561	0.0419827	106	308508	0.0343589	79	342196	0.0230862	97	287497	0.0337395	67	298244	0.0224648	14	334079	0.00419063	8	170762	0.00468488	7	152664	0.00458523
Acetylglutamate_kinase	0.000149576	0.946917	0.0503492	0.00199247	0.0611293	0.00110908	0.0673934	0.00177009	183	356861	0.0512805	153	321561	0.0475804	161	308508	0.0521867	214	342196	0.0625373	172	287497	0.0598267	182	298244	0.0610239	217	334079	0.0649547	118	170762	0.069102	104	152664	0.0681235
Acetylpolyamine_amidohydrolase	0.0023033	0.867936	0.00525695	0.000561606	0.0050029	0.000674086	0.00176267	0.000620704	19	356861	0.0053242	19	321561	0.00590868	14	308508	0.00453797	14	342196	0.00409122	15	287497	0.00521745	17	298244	0.00570003	5	334079	0.00149665	2	170762	0.00117122	4	152664	0.00262013
Acetylpolyamine_amidohydrolase_1	0.00591147	0.819186	0.00555151	0.00200307	0.00666848	0.000448311	0.000731669	0.00042536	29	356861	0.00812641	17	321561	0.00528671	10	308508	0.00324141	24	342196	0.00701352	20	287497	0.00695659	18	298244	0.00603533	1	334079	0.00029933	1	170762	0.00058561	2	152664	0.00131007
Acetylpolyamine_amidohydrolase_2	0.0225259	0.717581	0.00241016	0.000636886	0.00183895	0.000178173	0.000608751	0.000479268	11	356861	0.00308243	5	321561	0.00155492	8	308508	0.00259313	6	342196	0.00175338	6	287497	0.00208698	5	298244	0.00167648	0	334079	0	2	170762	0.00117122	1	152664	0.000655033
Acetyltransferase	0.0473202	0.6383	0.0635134	0.00593232	0.0602857	0.00725971	0.0440927	0.00590271	248	356861	0.0694948	211	321561	0.0656174	171	308508	0.0554281	235	342196	0.0686741	176	287497	0.061218	152	298244	0.050965	167	334079	0.0499882	79	170762	0.0462632	55	152664	0.0360268
Acetylxylan_esterase	0.00191311	0.87586	0.00935757	0.00157658	0.00589212	0.000867699	0.00204321	0.00074591	37	356861	0.0103682	34	321561	0.0105734	22	308508	0.00713109	23	342196	0.00672129	18	287497	0.00626093	14	298244	0.00469414	10	334079	0.0029933	2	170762	0.00117122	3	152664	0.0019651
Acetylxylan_esterase_/_glucomannan_deacetylase	0.000271561	0.935243	0.00469941	0.000648474	0.00335877	0.000477689	0.00029498	0.000239094	14	356861	0.0039231	15	321561	0.00466474	17	308508	0.00551039	10	342196	0.0029223	9	287497	0.00313047	12	298244	0.00402355	1	334079	0.00029933	1	170762	0.00058561	0	152664	0
Acid-activated_urea_channel	0.0014229	0.887524	0.000497797	0.000383442	0.000971178	0.000271872	0.00333735	0.000604683	2	356861	0.000560442	3	321561	0.000932949	0	308508	0	3	342196	0.000876691	2	287497	0.000695659	4	298244	0.00134118	11	334079	0.00329263	7	170762	0.00409927	4	152664	0.00262013
Acid_stress_protein_IbaG	0.030903	0.68619	0.00101901	0.000167897	0.0026284	0.000864137	0.000731669	0.00042536	3	356861	0.000840663	4	321561	0.00124393	3	308508	0.000972422	13	342196	0.00379899	5	287497	0.00173915	7	298244	0.00234707	1	334079	0.00029933	1	170762	0.00058561	2	152664	0.00131007
Acid_sugar_phosphatase	8.25e-05	0.956458	0.00392548	0.000827679	0.00448714	0.000903136	0.0197696	0.00242024	17	356861	0.00476376	9	321561	0.00279885	13	308508	0.00421383	11	342196	0.00321453	15	287497	0.00521745	15	298244	0.00502944	73	334079	0.0218511	36	170762	0.021082	25	152664	0.0163758
Acireductone_dioxygenase	0.000927648	0.902472	0.00528623	0.000472727	0.00601171	0.00116879	0.000731669	0.00042536	17	356861	0.00476376	19	321561	0.00590868	16	308508	0.00518625	21	342196	0.00613683	13	287497	0.00452179	22	298244	0.00737651	1	334079	0.00029933	1	170762	0.00058561	2	152664	0.00131007
Aclacinomycin-N/aclacinomycin-A_oxidase	4.46e-05	0.964534	0.00815495	0.000812965	0.00605713	0.000481819	0.000589961	0.000478188	25	356861	0.00700553	28	321561	0.00870752	27	308508	0.0087518	19	342196	0.00555237	17	287497	0.00591311	20	298244	0.00670592	2	334079	0.000598661	2	170762	0.00117122	0	152664	0
Aclacinomycin-T_2-deoxy-L-fucose_transferase	0.0153835	0.751295	0.0044148	0.000946041	0.00203977	0.000527085	0.00213429	0.000156495	11	356861	0.00308243	16	321561	0.00497573	16	308508	0.00518625	7	342196	0.00204561	4	287497	0.00139132	8	298244	0.00268237	7	334079	0.00209531	4	170762	0.00234244	3	152664	0.0019651
Aclacinomycin_10-hydroxylase_RdmB	0.0108417	0.778674	0.00133876	0.00035323	0.000213353	0.000152562	0.000318121	0.000267746	3	356861	0.000840663	5	321561	0.00155492	5	308508	0.0016207	1	342196	0.00029223	1	287497	0.00034783	0	298244	0	1	334079	0.00029933	0	170762	0	1	152664	0.000655033
Aclacinomycin_methylesterase_RdmC	0.0141747	0.757987	0.0160486	0.00309349	0.0143129	0.00310675	0.00552661	0.00104785	49	356861	0.0137308	45	321561	0.0139942	63	308508	0.0204209	53	342196	0.0154882	50	287497	0.0173915	30	298244	0.0100589	22	334079	0.00658527	7	170762	0.00409927	9	152664	0.0058953
Aconitate_hydratase_A	0.011719	0.772858	0.0465384	0.00766138	0.0533695	0.00136416	0.069548	0.00463934	147	356861	0.0411925	132	321561	0.0410498	177	308508	0.0573729	187	342196	0.054647	148	287497	0.0514788	161	298244	0.0539826	250	334079	0.0748326	120	170762	0.0702732	97	152664	0.0635382
Acrylyl-CoA_reductase_AcuI	0.00986552	0.785527	0.0111912	0.00093137	0.00997511	0.00321206	0.00264326	0.000701431	44	356861	0.0123297	36	321561	0.0111954	31	308508	0.0100484	46	342196	0.0134426	31	287497	0.0107827	17	298244	0.00570003	6	334079	0.00179598	6	170762	0.00351366	4	152664	0.00262013
Actinorhodin_polyketide_putative_beta-ketoacyl_synthase_1	0.00255553	0.863282	0.0112398	0.00152966	0.00652565	0.000721891	0.00462862	0.000899691	33	356861	0.0092473	37	321561	0.0115064	40	308508	0.0129656	25	342196	0.00730575	16	287497	0.00556527	20	298244	0.00670592	13	334079	0.00389129	7	170762	0.00409927	9	152664	0.0058953
Actinorhodin_polyketide_putative_beta-ketoacyl_synthase_2	0.00155866	0.884055	0.00947469	0.00101445	0.00539072	0.000784892	0.00363233	0.000843414	29	356861	0.00812641	34	321561	0.0105734	30	308508	0.00972422	19	342196	0.00555237	18	287497	0.00626093	13	298244	0.00435885	12	334079	0.00359196	8	170762	0.00468488	4	152664	0.00262013
Actinorhodin_polyketide_synthase_acyl_carrier_protein	3.22e-05	0.968185	0.00537964	0.00037857	0.00358648	0.000591435	0	0	18	356861	0.00504398	19	321561	0.00590868	16	308508	0.00518625	10	342196	0.0029223	10	287497	0.0034783	13	298244	0.00435885	0	334079	0	0	170762	0	0	152664	0
Aculeacin-A_acylase	0.000971856	0.900947	0.00559425	0.000644216	0.00538001	0.00103714	0.000436689	0.000617571	19	356861	0.0053242	16	321561	0.00497573	20	308508	0.00648281	18	342196	0.00526014	12	287497	0.00417396	20	298244	0.00670592	0	334079	0	0	170762	0	2	152664	0.00131007
Acyl-[acyl-carrier-protein]--UDP-N-acetylglucosamine_O-acyltransferase	0.000234631	0.938322	0.0178975	0.0022366	0.017465	0.00165808	0.00329829	0.00114884	75	356861	0.0210166	54	321561	0.0167931	49	308508	0.0158829	52	342196	0.015196	52	287497	0.0180871	57	298244	0.0191119	6	334079	0.00179598	6	170762	0.00351366	7	152664	0.00458523
Acyl-[acyl-carrier-protein]_dehydrogenase_MbtN	0.020487	0.726373	0.000413162	0.000166728	0.000635882	0.000225029	0	0	1	356861	0.000280221	1	321561	0.000310983	2	308508	0.000648281	3	342196	0.000876691	2	287497	0.000695659	1	298244	0.000335296	0	334079	0	0	170762	0	0	152664	0
Acyl-CoA_dehydrogenase_fadE12	0.0018109	0.878111	0.0256941	0.00258417	0.0276727	0.00120735	0.0174199	0.000277644	79	356861	0.0221375	86	321561	0.0267445	87	308508	0.0282002	89	342196	0.0260085	81	287497	0.0281742	86	298244	0.0288354	59	334079	0.0176605	30	170762	0.0175683	26	152664	0.0170309
Acyl-CoA_dehydrogenase_FadE26	0.00289361	0.857501	0.0122628	0.0026124	0.012214	0.00070983	0.00399673	0.000443774	47	356861	0.0131704	28	321561	0.00870752	46	308508	0.0149105	40	342196	0.0116892	38	287497	0.0132175	35	298244	0.0117354	13	334079	0.00389129	6	170762	0.00351366	7	152664	0.00458523
Acyl-CoA_dehydrogenase_FadE27	0.00591017	0.819199	0.0160619	0.00254624	0.0141684	0.00258779	0.00568998	0.000534967	46	356861	0.0128902	52	321561	0.0161711	59	308508	0.0191243	40	342196	0.0116892	51	287497	0.0177393	39	298244	0.0130765	18	334079	0.00538795	11	170762	0.00644171	8	152664	0.00524027
Acyl-CoA_dehydrogenase_FadE28	4.2e-05	0.965233	0.00396063	0.000456849	0.00389725	0.000351478	9.98e-05	0.000141106	14	356861	0.0039231	11	321561	0.00342081	14	308508	0.00453797	12	342196	0.00350676	11	287497	0.00382613	13	298244	0.00435885	1	334079	0.00029933	0	170762	0	0	152664	0
Acyl-CoA_dehydrogenase_FadE29	0.0090592	0.791537	0.00827497	0.00302426	0.00750044	0.000929508	0.00029933	0.000423317	18	356861	0.00504398	24	321561	0.00746359	38	308508	0.0123173	22	342196	0.00642906	25	287497	0.00869574	22	298244	0.00737651	3	334079	0.000897991	0	170762	0	0	152664	0
Acyl-CoA_dehydrogenase_FadE34	0.00147001	0.886297	0.0203478	0.00149935	0.0175301	0.00190526	0.0103721	0.000952951	67	356861	0.0187748	64	321561	0.0199029	69	308508	0.0223657	57	342196	0.0166571	58	287497	0.0201741	47	298244	0.0157589	32	334079	0.00957857	20	170762	0.0117122	15	152664	0.0098255
Acyl-CoA_thioester_hydrolase_YbgC	0.00422462	0.838342	0.00404965	0.000224796	0.00351596	0.000899877	0.000717228	0.000612586	15	356861	0.00420332	12	321561	0.0037318	13	308508	0.00421383	8	342196	0.00233784	13	287497	0.00452179	11	298244	0.00368826	5	334079	0.00149665	0	170762	0	1	152664	0.000655033
Acyl-CoA_thioesterase_2	0.000151549	0.946685	0.0359552	0.00233523	0.0330365	0.000858841	0.0168501	0.00239573	124	356861	0.0347474	109	321561	0.0338971	121	308508	0.039221	109	342196	0.0318531	96	287497	0.0333917	101	298244	0.0338649	45	334079	0.0134699	32	170762	0.0187395	28	152664	0.0183409
Acyl-coenzyme_A_dehydrogenase	0.000268096	0.935519	0.00401598	0.000621787	0.00367789	0.000356346	0.000218344	0.000308786	17	356861	0.00476376	13	321561	0.00404278	10	308508	0.00324141	12	342196	0.00350676	12	287497	0.00417396	10	298244	0.00335296	0	334079	0	0	170762	0	1	152664	0.000655033
Acyl-homoserine-lactone_synthase	0.00463024	0.833326	0.00201312	0.00027874	0.00132919	0.000584353	0	0	8	356861	0.00224177	7	321561	0.00217688	5	308508	0.0016207	2	342196	0.00058446	4	287497	0.00139132	6	298244	0.00201178	0	334079	0	0	170762	0	0	152664	0
Acyl-homoserine_lactone_acylase_PvdQ	0.00022867	0.938849	0.0044672	0.000593891	0.00486842	0.000590741	0.000417898	0.000296393	16	356861	0.00448354	12	321561	0.0037318	16	308508	0.00518625	15	342196	0.00438345	13	287497	0.00452179	17	298244	0.00570003	2	334079	0.000598661	0	170762	0	1	152664	0.000655033
Acyl_carrier_protein	0.00011733	0.951044	0.080267	0.00754376	0.0876573	0.0051966	0.133715	0.00156233	301	356861	0.0843466	279	321561	0.0867643	215	308508	0.0696903	323	342196	0.0943903	235	287497	0.08174	259	298244	0.0868416	454	334079	0.135896	227	170762	0.132934	202	152664	0.132317
Acyl_carrier_protein_AcpP	0.00365101	0.846018	0.00878248	0.00154318	0.00696671	0.000548385	0.00318408	0.000536174	32	356861	0.00896708	34	321561	0.0105734	21	308508	0.00680695	26	342196	0.00759798	18	287497	0.00626093	21	298244	0.00704121	9	334079	0.00269397	5	170762	0.00292805	6	152664	0.0039302
Acyl_carrier_protein_phosphodiesterase	0.00928405	0.789826	0.0038933	0.00100613	0.00189637	0.00100245	0	0	18	356861	0.00504398	13	321561	0.00404278	8	308508	0.00259313	2	342196	0.00058446	6	287497	0.00208698	9	298244	0.00301766	0	334079	0	0	170762	0	0	152664	0
Acylase_ACY_1_proenzyme	0.0240084	0.711516	0.00390942	0.00117724	0.00622799	0.00176104	0.0130558	0.00372104	16	356861	0.00448354	16	321561	0.00497573	7	308508	0.00226898	29	342196	0.00847467	12	287497	0.00417396	18	298244	0.00603533	27	334079	0.00808192	24	170762	0.0140546	26	152664	0.0170309
Acylphosphatase	0.00748363	0.804399	0.0370914	0.00554769	0.0457309	0.00366227	0.0633361	0.00654312	152	356861	0.0425936	126	321561	0.0391839	91	308508	0.0294968	164	342196	0.0479258	140	287497	0.0486962	121	298244	0.0405708	234	334079	0.0700433	93	170762	0.0544618	100	152664	0.0655033
Acyltransferase_papA3	0.0207475	0.725218	0.000925599	0.000280991	0.00066877	0.000306703	0	0	2	356861	0.000560442	4	321561	0.00124393	3	308508	0.000972422	1	342196	0.00029223	3	287497	0.00104349	2	298244	0.000670592	0	334079	0	0	170762	0	0	152664	0
Adaptive-response_sensory-kinase_SasA	0.0130888	0.764333	0.389403	0.0627453	0.365358	0.0067702	0.228466	0.0257796	1632	356861	0.457321	1302	321561	0.4049	944	308508	0.305989	1283	342196	0.374931	1037	287497	0.360699	1075	298244	0.360443	843	334079	0.252336	329	170762	0.192666	367	152664	0.240397
Adenine_deaminase	0.000523608	0.9194	0.067299	0.00570322	0.0602232	0.00286067	0.0376782	0.00111566	258	356861	0.0722971	226	321561	0.0702822	183	308508	0.0593177	216	342196	0.0631217	176	287497	0.061218	168	298244	0.0563297	124	334079	0.037117	67	170762	0.0392359	56	152664	0.0366819
Adenine_DNA_glycosylase	0.00190985	0.87593	0.0286292	0.00120542	0.0241771	0.00163517	0.0179158	0.0020197	107	356861	0.0299837	87	321561	0.0270555	89	308508	0.0288485	79	342196	0.0230862	66	287497	0.0229568	79	298244	0.0264884	52	334079	0.0155652	35	170762	0.0204964	27	152664	0.0176859
Adenine_permease_AdeP	0.0203843	0.726831	0.00381891	0.000510826	0.00207501	0.000765057	0.00133033	0.0006165	16	356861	0.00448354	12	321561	0.0037318	10	308508	0.00324141	6	342196	0.00175338	9	287497	0.00313047	4	298244	0.00134118	7	334079	0.00209531	1	170762	0.00058561	2	152664	0.00131007
Adenine_phosphoribosyltransferase	0.00118381	0.894214	0.0465007	0.00178017	0.0548108	0.00431983	0.0691011	0.00301456	174	356861	0.0487585	149	321561	0.0463365	137	308508	0.0444073	206	342196	0.0601994	157	287497	0.0546093	148	298244	0.0496238	218	334079	0.065254	124	170762	0.0726157	106	152664	0.0694335
Adenosine_kinase	0.015631	0.749968	0.0179435	0.00267341	0.015993	0.00126763	0.00811201	0.00305165	58	356861	0.0162528	51	321561	0.0158601	67	308508	0.0217174	51	342196	0.0149037	44	287497	0.0153045	53	298244	0.0177707	31	334079	0.00927924	19	170762	0.0111266	6	152664	0.0039302
Adenosyl-chloride_synthase	0.000527947	0.919178	0.00697929	0.00192648	0.00871243	0.000276529	0.0264936	0.00409003	33	356861	0.0092473	23	321561	0.00715261	14	308508	0.00453797	31	342196	0.00905914	25	287497	0.00869574	25	298244	0.0083824	107	334079	0.0320284	43	170762	0.0251812	34	152664	0.0222711
Adenosylcobalamin-dependent_ribonucleoside-triphosphate_reductase	0.00799893	0.800009	0.00100437	0.000256752	0.00019482	0.000275517	0	0	4	356861	0.00112089	4	321561	0.00124393	2	308508	0.000648281	2	342196	0.00058446	0	287497	0	0	298244	0	0	334079	0	0	170762	0	0	152664	0
Adenosylcobalamin/alpha-ribazole_phosphatase	0.0335891	0.677349	0.00204827	0.000575292	0.00155089	0.000653155	0.000218344	0.000308786	5	356861	0.00140111	9	321561	0.00279885	6	308508	0.00194484	3	342196	0.000876691	7	287497	0.00243481	4	298244	0.00134118	0	334079	0	0	170762	0	1	152664	0.000655033
Adenosylcobinamide-GDP_ribazoletransferase	0.0272781	0.698974	0.026384	0.0031886	0.0269243	0.00201922	0.0190308	0.00158256	95	356861	0.026621	97	321561	0.0301654	69	308508	0.0223657	95	342196	0.0277619	83	287497	0.0288699	72	298244	0.0241413	71	334079	0.0212525	31	170762	0.0181539	27	152664	0.0176859
Adenosylhomocysteinase	1.03e-05	0.978273	0.0608407	0.00742449	0.0686745	0.00469056	0.136895	0.000779405	196	356861	0.0549233	181	321561	0.0562879	220	308508	0.071311	251	342196	0.0733498	179	287497	0.0622615	210	298244	0.0704121	461	334079	0.137991	233	170762	0.136447	208	152664	0.136247
Adenosylmethionine-8-amino-7-oxononanoate_aminotransferase	0.000391355	0.926854	0.0298237	0.000785691	0.0277181	0.00172002	0.0104762	0.00376939	103	356861	0.0288628	99	321561	0.0307873	92	308508	0.0298209	87	342196	0.025424	85	287497	0.0295655	84	298244	0.0281649	29	334079	0.00868058	12	170762	0.00702733	24	152664	0.0157208
Adenylate_cyclase_1	0.0350648	0.672692	0.0125486	0.00188309	0.0176746	0.00281193	0.0110083	0.000633076	54	356861	0.0151319	38	321561	0.0118174	33	308508	0.0106966	74	342196	0.021625	44	287497	0.0153045	48	298244	0.0160942	34	334079	0.0101772	20	170762	0.0117122	17	152664	0.0111356
Adenylate_cyclase_2	0.00801204	0.7999	0.00793239	0.002796	0.0110515	0.00210889	0.0214268	0.00356467	42	356861	0.0117693	22	321561	0.00684163	16	308508	0.00518625	48	342196	0.014027	28	287497	0.00973923	28	298244	0.00938829	79	334079	0.0236471	28	170762	0.0163971	37	152664	0.0242362
Adenylate_dimethylallyltransferase	0.027561	0.697937	0.00165851	0.000601266	0.000985533	0.000490678	0	0	3	356861	0.000840663	6	321561	0.0018659	7	308508	0.00226898	2	342196	0.00058446	2	287497	0.000695659	5	298244	0.00167648	0	334079	0	0	170762	0	0	152664	0
Adenylate_kinase	0.00330667	0.851019	0.056008	0.0045963	0.0596571	0.00530281	0.0796063	0.00269262	188	356861	0.0526816	201	321561	0.0625076	163	308508	0.0528349	224	342196	0.0654596	175	287497	0.0608702	157	298244	0.0526415	264	334079	0.0790232	142	170762	0.0831567	117	152664	0.0766389
Adenylosuccinate_lyase	6.1e-06	0.98173	0.0326698	0.00265797	0.0400111	0.0023253	0.0678966	0.000619772	130	356861	0.0364288	99	321561	0.0307873	95	308508	0.0307934	133	342196	0.0388666	109	287497	0.0379134	129	298244	0.0432532	224	334079	0.06705	117	170762	0.0685164	104	152664	0.0681235
Adenylosuccinate_synthetase	0.00250652	0.864161	0.0454999	0.00187511	0.0525764	0.00225698	0.0711675	0.00682969	155	356861	0.0434343	145	321561	0.0450925	148	308508	0.0479728	186	342196	0.0543548	142	287497	0.0493918	161	298244	0.0539826	235	334079	0.0703426	108	170762	0.0632459	122	152664	0.0799141
Adenylyl-sulfate_kinase	0.0430135	0.649624	0.0165808	0.00374671	0.0179275	0.00050328	0.0107568	0.00117372	66	356861	0.0184946	64	321561	0.0199029	35	308508	0.0113449	59	342196	0.0172416	53	287497	0.018435	54	298244	0.018106	40	334079	0.0119732	19	170762	0.0111266	14	152664	0.00917047
Adhesin_BmaC_autotransporter	0.000100845	0.953454	0.00618107	2.74e-05	0.00316631	0.000965405	0	0	22	356861	0.00616487	20	321561	0.00621966	19	308508	0.00615867	9	342196	0.00263007	13	287497	0.00452179	7	298244	0.00234707	0	334079	0	0	170762	0	0	152664	0
ADP-ribose_pyrophosphatase	0.00441233	0.835983	0.0162967	0.00177724	0.0167112	0.00299051	0.0348022	0.00563113	53	356861	0.0148517	49	321561	0.0152382	58	308508	0.0188002	69	342196	0.0201639	37	287497	0.0128697	51	298244	0.0171001	128	334079	0.0383143	67	170762	0.0392359	41	152664	0.0268564
ADP-ribosyl-[dinitrogen_reductase]_glycohydrolase	0.01997	0.728694	0.00222921	3.86e-05	0.00175171	0.00048106	0.000931223	0.00029669	8	356861	0.00224177	7	321561	0.00217688	7	308508	0.00226898	4	342196	0.00116892	5	287497	0.00173915	7	298244	0.00234707	3	334079	0.000897991	1	170762	0.00058561	2	152664	0.00131007
Aerobactin_synthase	0.00466901	0.832862	0.00799451	0.0018009	0.00493056	0.00167919	0.000218344	0.000308786	20	356861	0.00560442	32	321561	0.00995146	26	308508	0.00842766	13	342196	0.00379899	21	287497	0.00730442	11	298244	0.00368826	0	334079	0	0	170762	0	1	152664	0.000655033
Aerobic_cobaltochelatase_subunit_CobN	0.000876303	0.904306	0.0124544	0.0016241	0.0131948	0.00210076	0.0229566	0.000469349	38	356861	0.0106484	39	321561	0.0121283	45	308508	0.0145863	36	342196	0.0105203	45	287497	0.0156523	40	298244	0.0134118	75	334079	0.0224498	39	170762	0.0228388	36	152664	0.0235812
Aerobic_cobaltochelatase_subunit_CobS	0.0303997	0.687903	0.0130496	0.000675892	0.0129068	0.00259783	0.00643322	0.00239908	49	356861	0.0137308	39	321561	0.0121283	41	308508	0.0132898	33	342196	0.0096436	46	287497	0.0160002	39	298244	0.0130765	16	334079	0.00478929	8	170762	0.00468488	15	152664	0.0098255
Aerobic_cobaltochelatase_subunit_CobT	0.00086205	0.904828	0.0135738	0.000553781	0.0120234	0.00109698	0.00451292	0.00185214	48	356861	0.0134506	46	321561	0.0143052	40	308508	0.0129656	38	342196	0.0111047	39	287497	0.0135654	34	298244	0.0114001	13	334079	0.00389129	12	170762	0.00702733	4	152664	0.00262013
Aerobic_glycerol-3-phosphate_dehydrogenase	0.0284539	0.694709	0.0100685	0.0010306	0.0100972	0.000987538	0.00582881	0.00180683	41	356861	0.0114891	31	321561	0.00964047	28	308508	0.00907594	30	342196	0.00876691	32	287497	0.0111306	31	298244	0.0103942	24	334079	0.00718393	12	170762	0.00702733	5	152664	0.00327517
Aerobic_respiration_control_protein_ArcA	0.019186	0.732292	0.00218968	0.00063916	0.00281848	0.000480653	0.000831446	0.000338478	11	356861	0.00308243	6	321561	0.0018659	5	308508	0.0016207	9	342196	0.00263007	10	287497	0.0034783	7	298244	0.00234707	2	334079	0.000598661	1	170762	0.00058561	2	152664	0.00131007
Agmatinase	0.0026542	0.861544	0.0104993	0.00128781	0.00989931	0.0013332	0.00449126	0.000289427	39	356861	0.0109286	38	321561	0.0118174	27	308508	0.0087518	36	342196	0.0105203	32	287497	0.0111306	24	298244	0.0080471	16	334079	0.00478929	7	170762	0.00409927	7	152664	0.00458523
Agmatine_deiminase	0.00122022	0.893141	0.0113835	0.00275815	0.0122308	0.00155868	0.000613101	3.01e-05	53	356861	0.0148517	36	321561	0.0111954	25	308508	0.00810352	44	342196	0.0128581	29	287497	0.0100871	41	298244	0.0137471	2	334079	0.000598661	1	170762	0.00058561	1	152664	0.000655033
Aklanonic_acid_methyl_ester_cyclase_DauD	0.0314896	0.684217	0.000103661	0.000146599	0.000422529	0.000114617	0.00408058	0.00211489	0	356861	0	1	321561	0.000310983	0	308508	0	2	342196	0.00058446	1	287497	0.00034783	1	298244	0.000335296	15	334079	0.00448996	11	170762	0.00644171	2	152664	0.00131007
Aklanonic_acid_methyl_ester_cyclase_DnrD	0.000623904	0.914551	0.00254019	0.000402946	0.00401611	0.00110246	0.0145742	0.00258302	8	356861	0.00224177	10	321561	0.00310983	7	308508	0.00226898	19	342196	0.00555237	10	287497	0.0034783	9	298244	0.00301766	58	334079	0.0173612	26	170762	0.0152259	17	152664	0.0111356
Aklaviketone_reductase_DauE	0.00369494	0.845403	0.00688939	0.00163872	0.00490367	0.000965931	0.000712878	0.000133928	17	356861	0.00476376	23	321561	0.00715261	27	308508	0.0087518	14	342196	0.00409122	18	287497	0.00626093	13	298244	0.00435885	3	334079	0.000897991	1	170762	0.00058561	1	152664	0.000655033
Aklavinone_7-beta-L-rhodosaminyltransferase	0.0240538	0.711335	0.000620484	0.000267199	9.74e-05	0.000137759	0	0	1	356861	0.000280221	3	321561	0.000932949	2	308508	0.000648281	1	342196	0.00029223	0	287497	0	0	298244	0	0	334079	0	0	170762	0	0	152664	0
Alanine--anticapsin_ligase	0.0404255	0.656796	0.000305115	1.84e-05	0.000227709	0.000161096	0	0	1	356861	0.000280221	1	321561	0.000310983	1	308508	0.000324141	0	342196	0	1	287497	0.00034783	1	298244	0.000335296	0	334079	0	0	170762	0	0	152664	0
Alanine--tRNA_ligase	0.0174626	0.74056	0.0424574	0.0038993	0.0495609	0.0034119	0.0576432	0.00368842	148	356861	0.0414727	123	321561	0.0382509	147	308508	0.0476487	155	342196	0.0452957	143	287497	0.0497396	160	298244	0.0536473	210	334079	0.0628594	94	170762	0.0550474	84	152664	0.0550228
Alanine_dehydrogenase	0.00187792	0.876625	0.0593895	0.00499858	0.0746006	0.00463264	0.088314	0.0035324	232	356861	0.0650113	170	321561	0.0528671	186	308508	0.0602902	276	342196	0.0806555	212	287497	0.0737399	207	298244	0.0694063	283	334079	0.0847105	159	170762	0.0931121	133	152664	0.0871194
Alanine_dehydrogenase_2	6.5e-06	0.981337	0.00304676	0.000268631	0.00183895	0.000178173	0.00519979	7.96e-05	10	356861	0.00280221	11	321561	0.00342081	9	308508	0.00291727	6	342196	0.00175338	6	287497	0.00208698	5	298244	0.00167648	17	334079	0.00508862	9	170762	0.00527049	8	152664	0.00524027
Alanine_racemase_2	0.0121348	0.770203	0.00139412	0.000783168	0.00304311	0.00197064	0.00789081	0.00151935	6	356861	0.00168133	7	321561	0.00217688	1	308508	0.000324141	17	342196	0.00496791	11	287497	0.00382613	1	298244	0.000335296	32	334079	0.00957857	14	170762	0.00819854	9	152664	0.0058953
Alcohol_dehydrogenase	0.00692494	0.809393	0.0517162	0.00292821	0.0498221	0.00350165	0.0644161	0.00297075	171	356861	0.0479178	177	321561	0.055044	161	308508	0.0521867	159	342196	0.0464646	139	287497	0.0483483	163	298244	0.0546532	211	334079	0.0631587	117	170762	0.0685164	94	152664	0.0615731
Alcohol_dehydrogenase_[acceptor]	0.00221265	0.869692	0.0348867	0.00606065	0.0342975	0.00527243	0.00744681	0.0030167	153	356861	0.0428738	108	321561	0.0335862	87	308508	0.0282002	106	342196	0.0309764	120	287497	0.0417396	90	298244	0.0301766	18	334079	0.00538795	20	170762	0.0117122	8	152664	0.00524027
Aldehyde_oxidoreductase	0.0069463	0.809197	0.00213142	0.000252137	0.0022513	0.000646555	0.000318121	0.000267746	7	356861	0.00196155	8	321561	0.00248786	6	308508	0.00194484	9	342196	0.00263007	8	287497	0.00278264	4	298244	0.00134118	1	334079	0.00029933	0	170762	0	1	152664	0.000655033
Aldehyde_oxidoreductase_FAD-binding_subunit_PaoB	1.7e-05	0.974264	0.0402547	0.00214147	0.0275544	0.00263157	0.00879168	0.00131354	134	356861	0.0375496	130	321561	0.0404278	132	308508	0.0427866	84	342196	0.0245473	89	287497	0.0309568	81	298244	0.027159	34	334079	0.0101772	12	170762	0.00702733	14	152664	0.00917047
Aldehyde_oxidoreductase_iron-sulfur-binding_subunit_PaoA	9.43e-06	0.97887	0.0428941	0.00290861	0.0273027	0.00217172	0.00691183	0.000938501	145	356861	0.0406321	132	321561	0.0410498	145	308508	0.0470004	96	342196	0.0280541	70	287497	0.0243481	88	298244	0.029506	20	334079	0.00598661	14	170762	0.00819854	10	152664	0.00655033
Aldehyde_oxidoreductase_molybdenum-binding_subunit_PaoC	2.14e-05	0.972252	0.0588538	0.00465451	0.0427636	0.00307232	0.0125107	0.000705615	187	356861	0.0524014	196	321561	0.0609527	195	308508	0.0632074	161	342196	0.0470491	115	287497	0.0400004	123	298244	0.0412414	41	334079	0.0122725	23	170762	0.013469	18	152664	0.0117906
Aldo/keto_reductase	0.0212042	0.723216	0.00172851	0.000538637	0.000505583	0.000490074	9.98e-05	0.000141106	5	356861	0.00140111	8	321561	0.00248786	4	308508	0.00129656	4	342196	0.00116892	1	287497	0.00034783	0	298244	0	1	334079	0.00029933	0	170762	0	0	152664	0
Aldose_1-epimerase	3.74e-05	0.966558	0.0384901	0.00371053	0.0360982	0.00140726	0.00837229	0.00190908	156	356861	0.0437145	114	321561	0.0354521	112	308508	0.0363038	125	342196	0.0365288	108	287497	0.0375656	102	298244	0.0342002	29	334079	0.00868058	18	170762	0.010541	9	152664	0.0058953
Alginate_biosynthesis_protein_AlgA	0.00398462	0.841464	0.03177	0.00563603	0.0336132	0.00153052	0.0151613	0.00219364	141	356861	0.0395112	95	321561	0.0295434	81	308508	0.0262554	117	342196	0.0341909	101	287497	0.0351308	94	298244	0.0315178	61	334079	0.0182592	23	170762	0.013469	21	152664	0.0137557
Alginate_lyase	0.00106274	0.897951	0.00430059	0.000924445	0.00381837	0.000638095	0	0	20	356861	0.00560442	12	321561	0.0037318	11	308508	0.00356555	10	342196	0.0029223	12	287497	0.00417396	13	298244	0.00435885	0	334079	0	0	170762	0	0	152664	0
Aliphatic_amidase_expression-regulating_protein	0.0033961	0.849688	0.0146836	0.00164072	0.011029	0.00168685	0.00496118	0.00173063	46	356861	0.0128902	46	321561	0.0143052	52	308508	0.0168553	34	342196	0.00993583	28	287497	0.00973923	40	298244	0.0134118	10	334079	0.0029933	8	170762	0.00468488	11	152664	0.00720537
Aliphatic_nitrilase	0.00876816	0.793793	0.00101462	0.000390036	0.00125323	0.000580611	0.00284716	0.00016273	3	356861	0.000840663	5	321561	0.00155492	2	308508	0.000648281	7	342196	0.00204561	3	287497	0.00104349	2	298244	0.000670592	10	334079	0.0029933	5	170762	0.00292805	4	152664	0.00262013
Aliphatic_sulfonates_import_ATP-binding_protein_SsuB	3.43e-05	0.967497	0.0427158	0.000944002	0.035561	0.0020033	0.0245053	0.000866712	148	356861	0.0414727	138	321561	0.0429157	135	308508	0.043759	120	342196	0.0350676	96	287497	0.0333917	114	298244	0.0382237	82	334079	0.0245451	40	170762	0.0234244	39	152664	0.0255463
Alkaline_phosphatase	5.86e-05	0.961168	0.0078803	0.000795181	0.0144934	0.00215159	0.0486115	0.00577456	29	356861	0.00812641	28	321561	0.00870752	21	308508	0.00680695	60	342196	0.0175338	37	287497	0.0128697	39	298244	0.0130765	185	334079	0.0553761	84	170762	0.0491913	63	152664	0.0412671
Alkaline_phosphatase_D	8.04e-05	0.956843	0.0415469	0.00342227	0.0369554	0.00430145	0.00718516	0.00108567	131	356861	0.036709	141	321561	0.0438486	136	308508	0.0440831	108	342196	0.0315609	121	287497	0.0420874	111	298244	0.0372178	24	334079	0.00718393	10	170762	0.0058561	13	152664	0.00851543
Alkaline_phosphatase_PhoK	0.0444156	0.645857	0.00251969	0.000218849	0.00209354	0.000980392	0.000490184	0.000496829	10	356861	0.00280221	8	321561	0.00248786	7	308508	0.00226898	5	342196	0.00146115	10	287497	0.0034783	4	298244	0.00134118	1	334079	0.00029933	2	170762	0.00117122	0	152664	0
Alkaline_phosphatase_synthesis_sensor_protein_PhoR	0.0241307	0.711027	0.0386097	0.00510508	0.0507001	0.00787065	0.064578	0.00701721	159	356861	0.0445552	126	321561	0.0391839	99	308508	0.0320899	208	342196	0.0607839	143	287497	0.0497396	124	298244	0.0415767	204	334079	0.0610634	127	170762	0.0743725	89	152664	0.058298
Alkaline_phosphatase_synthesis_transcriptional_regulatory_protein_PhoP	0.000149713	0.946901	0.0402321	0.00214139	0.0540578	0.00617682	0.0927766	0.00636117	153	356861	0.0428738	121	321561	0.0376289	124	308508	0.0401934	214	342196	0.0625373	138	287497	0.0480005	154	298244	0.0516356	333	334079	0.099677	144	170762	0.0843279	144	152664	0.0943248
Alkaline_phosphatase_synthesis_transcriptional_regulatory_protein_SphR	0.00130661	0.890676	0.0109868	0.00160388	0.0144605	0.00258801	0.0229378	8.6e-05	42	356861	0.0117693	40	321561	0.0124393	27	308508	0.0087518	62	342196	0.0181183	36	287497	0.0125219	38	298244	0.0127412	77	334079	0.0230484	39	170762	0.0228388	35	152664	0.0229262
Alkaline_shock_protein_23	0.00078215	0.907864	0.00517261	0.00171578	0.00464364	0.00128196	0.018062	0.00267082	10	356861	0.00280221	19	321561	0.00590868	21	308508	0.00680695	22	342196	0.00642906	10	287497	0.0034783	12	298244	0.00402355	72	334079	0.0215518	30	170762	0.0175683	23	152664	0.0150658
Alkane_1-monooxygenase	0.0422165	0.651801	0.004895	0.000911492	0.00552284	0.000436802	0.00299322	0.000912184	16	356861	0.00448354	13	321561	0.00404278	19	308508	0.00615867	17	342196	0.00496791	16	287497	0.00556527	18	298244	0.00603533	11	334079	0.00329263	3	170762	0.00175683	6	152664	0.0039302
Alkyl_hydroperoxide_reductase_AhpD	0.000110743	0.951978	0.0138394	0.000854	0.0128714	0.00154551	0.00244371	0.000953836	52	356861	0.0145715	46	321561	0.0143052	39	308508	0.0126415	49	342196	0.0143193	39	287497	0.0135654	32	298244	0.0107295	4	334079	0.00119732	6	170762	0.00351366	4	152664	0.00262013
Alkyl_hydroperoxide_reductase_C	0.00947283	0.788411	0.0168463	0.00323881	0.0178697	0.00417727	0.00480068	0.000643154	76	356861	0.0212968	44	321561	0.0136833	48	308508	0.0155588	46	342196	0.0134426	48	287497	0.0166958	70	298244	0.0234707	13	334079	0.00389129	9	170762	0.00527049	8	152664	0.00524027
Allantoinase	0.00187038	0.876791	0.0273643	0.00363201	0.0258307	0.000749396	0.0129359	0.00197407	83	356861	0.0232584	86	321561	0.0267445	99	308508	0.0320899	91	342196	0.0265929	75	287497	0.0260872	74	298244	0.0248119	38	334079	0.0113746	20	170762	0.0117122	24	152664	0.0157208
Allophanate_hydrolase	0.00104337	0.898575	0.0147179	0.00337938	0.0152739	0.00180597	0.000785164	0.000729247	64	356861	0.0179342	52	321561	0.0161711	31	308508	0.0100484	61	342196	0.017826	40	287497	0.0139132	42	298244	0.0140824	2	334079	0.000598661	3	170762	0.00175683	0	152664	0
Alpha-(1->3)-arabinofuranosyltransferase	0.0107694	0.779167	0.00286582	0.000871264	0.00260931	0.000628724	0.000195203	0.000276059	7	356861	0.00196155	13	321561	0.00404278	8	308508	0.00259313	8	342196	0.00233784	10	287497	0.0034783	6	298244	0.00201178	0	334079	0	1	170762	0.00058561	0	152664	0
Alpha-(1->6)-mannopyranosyltransferase	0.00800964	0.79992	0.00433456	0.00138572	0.00315378	0.000373833	0.000318121	0.000267746	10	356861	0.00280221	13	321561	0.00404278	19	308508	0.00615867	9	342196	0.00263007	10	287497	0.0034783	10	298244	0.00335296	1	334079	0.00029933	0	170762	0	1	152664	0.000655033
Alpha-(1->6)-mannopyranosyltransferase_A	0.00046941	0.922283	0.00593451	0.000966633	0.00457019	0.000585676	0.00029933	0.000423317	17	356861	0.00476376	19	321561	0.00590868	22	308508	0.00713109	13	342196	0.00379899	15	287497	0.00521745	14	298244	0.00469414	3	334079	0.000897991	0	170762	0	0	152664	0
Alpha-2-macroglobulin	0.0041958	0.838711	0.0061474	0.000684266	0.00601297	0.00178024	0.000589961	0.000478188	24	356861	0.00672531	21	321561	0.00653064	16	308508	0.00518625	14	342196	0.00409122	16	287497	0.00556527	25	298244	0.0083824	2	334079	0.000598661	2	170762	0.00117122	0	152664	0
Alpha-acetolactate_decarboxylase	7.06e-06	0.980812	0.0015168	0.000498477	0.00107277	6.97e-05	0.00711573	0.000436478	5	356861	0.00140111	7	321561	0.00217688	3	308508	0.000972422	4	342196	0.00116892	3	287497	0.00104349	3	298244	0.00100589	24	334079	0.00718393	13	170762	0.00761294	10	152664	0.00655033
Alpha-aminoadipate--LysW_ligase_LysX	0.00163439	0.882207	0.00195486	0.000685062	0.00222441	0.00050588	0.0100843	0.00222912	4	356861	0.00112089	9	321561	0.00279885	6	308508	0.00194484	10	342196	0.0029223	5	287497	0.00173915	6	298244	0.00201178	26	334079	0.00778259	16	170762	0.00936977	20	152664	0.0131007
Alpha-aminoadipate_carrier_protein_LysW	0.00805104	0.799576	0.000591204	0.000419739	0.00157417	0.000553504	0.00264761	0.000218628	3	356861	0.000840663	3	321561	0.000932949	0	308508	0	8	342196	0.00233784	3	287497	0.00104349	4	298244	0.00134118	8	334079	0.00239464	5	170762	0.00292805	4	152664	0.00262013
Alpha-amylase	0.00167736	0.881184	0.0125361	0.00139929	0.00880038	0.00209166	0.00198823	0.00117492	38	356861	0.0106484	45	321561	0.0139942	40	308508	0.0129656	24	342196	0.00701352	22	287497	0.00765225	35	298244	0.0117354	6	334079	0.00179598	6	170762	0.00351366	1	152664	0.000655033
Alpha-D-ribose_1-methylphosphonate_5-phosphate_C-P_lyase	0.000124127	0.950117	0.00654154	0.000959872	0.00496401	0.00049253	9.98e-05	0.000141106	26	356861	0.00728575	23	321561	0.00715261	16	308508	0.00518625	17	342196	0.00496791	16	287497	0.00556527	13	298244	0.00435885	1	334079	0.00029933	0	170762	0	0	152664	0
Alpha-D-ribose_1-methylphosphonate_5-triphosphate_diphosphatase	0.00146645	0.886388	0.0108993	0.00190429	0.00723928	0.00206409	0	0	40	356861	0.0112088	42	321561	0.0130613	26	308508	0.00842766	18	342196	0.00526014	29	287497	0.0100871	19	298244	0.00637062	0	334079	0	0	170762	0	0	152664	0
Alpha-D-ribose_1-methylphosphonate_5-triphosphate_synthase_subunit_PhnG	0.000370289	0.928191	0.00640012	0.0011924	0.0043096	0.000210001	0.000195203	0.000276059	20	356861	0.00560442	26	321561	0.00808556	17	308508	0.00551039	15	342196	0.00438345	13	287497	0.00452179	12	298244	0.00402355	0	334079	0	1	170762	0.00058561	0	152664	0
Alpha-D-ribose_1-methylphosphonate_5-triphosphate_synthase_subunit_PhnH	0.00642593	0.814086	0.00553569	0.00064876	0.00403826	0.00164143	0.000394757	0.000279186	23	356861	0.00644509	16	321561	0.00497573	16	308508	0.00518625	12	342196	0.00350676	18	287497	0.00626093	7	298244	0.00234707	2	334079	0.000598661	1	170762	0.00058561	0	152664	0
Alpha-D-ribose_1-methylphosphonate_5-triphosphate_synthase_subunit_PhnI	0.00330738	0.851009	0.00612571	0.000946724	0.00586831	0.00132218	0.000785164	0.000729247	19	356861	0.0053242	18	321561	0.00559769	23	308508	0.00745524	16	342196	0.00467568	15	287497	0.00521745	23	298244	0.00771181	2	334079	0.000598661	3	170762	0.00175683	0	152664	0
Alpha-D-ribose_1-methylphosphonate_5-triphosphate_synthase_subunit_PhnL	7.85e-05	0.957175	0.00654592	0.000754345	0.00468196	0.000629052	9.98e-05	0.000141106	26	356861	0.00728575	22	321561	0.00684163	17	308508	0.00551039	13	342196	0.00379899	15	287497	0.00521745	15	298244	0.00502944	1	334079	0.00029933	0	170762	0	0	152664	0
Alpha-galactosidase	0.0203713	0.726889	0.021281	0.00370361	0.019059	0.0027582	0.0110937	0.00048774	62	356861	0.0173737	65	321561	0.0202139	81	308508	0.0262554	52	342196	0.015196	59	287497	0.020522	64	298244	0.0214589	39	334079	0.0116739	19	170762	0.0111266	16	152664	0.0104805
Alpha-galactosidase_A	0.0025859	0.862742	0.0104539	0.00150963	0.00737975	0.00220919	0.000817005	0.000742098	43	356861	0.0120495	35	321561	0.0108844	26	308508	0.00842766	16	342196	0.00467568	29	287497	0.0100871	22	298244	0.00737651	6	334079	0.00179598	0	170762	0	1	152664	0.000655033
Alpha-galactosidase_AgaA	0.00671178	0.811369	0.00404526	0.00012805	0.00173736	0.000224795	0.00135347	0.000958524	15	356861	0.00420332	13	321561	0.00404278	12	308508	0.00388969	5	342196	0.00146115	5	287497	0.00173915	6	298244	0.00201178	7	334079	0.00209531	0	170762	0	3	152664	0.0019651
Alpha-galactosylglucosyldiacylglycerol_synthase	0.0103072	0.782373	0.000620484	0.000267199	0	0	0	0	1	356861	0.000280221	3	321561	0.000932949	2	308508	0.000648281	0	342196	0	0	287497	0	0	298244	0	0	334079	0	0	170762	0	0	152664	0
Alpha-keto_acid-binding_periplasmic_protein_TakP	0.000144389	0.947538	0.0239533	0.00135203	0.0291511	0.00212205	0.00968383	0.00221803	89	356861	0.0249397	80	321561	0.0248786	68	308508	0.0220416	110	342196	0.0321453	79	287497	0.0274785	83	298244	0.0278296	38	334079	0.0113746	19	170762	0.0111266	10	152664	0.00655033
Alpha-ketoglutarate-dependent_dioxygenase_AlkB	4.06e-05	0.965618	0.00925681	0.00105252	0.00680896	0.000270838	0.000594311	0.000488843	38	356861	0.0106484	29	321561	0.00901851	25	308508	0.00810352	22	342196	0.00642906	20	287497	0.00695659	21	298244	0.00704121	4	334079	0.00119732	1	170762	0.00058561	0	152664	0
Alpha-ketoglutarate-dependent_L-arginine_hydroxylase	0.00390761	0.842492	0.000910959	0.000248202	0.000213353	0.000152562	0	0	3	356861	0.000840663	4	321561	0.00124393	2	308508	0.000648281	1	342196	0.00029223	1	287497	0.00034783	0	298244	0	0	334079	0	0	170762	0	0	152664	0
Alpha-ketoglutarate-dependent_sulfate_ester_dioxygenase	0.0142889	0.757339	0.00735524	0.00280681	0.00472377	0.000389587	0.000318121	0.000267746	15	356861	0.00420332	22	321561	0.00684163	34	308508	0.0110208	17	342196	0.00496791	12	287497	0.00417396	15	298244	0.00502944	1	334079	0.00029933	0	170762	0	1	152664	0.000655033
Alpha-ketoglutarate-dependent_taurine_dioxygenase	0.0193241	0.731651	0.0107549	0.00097131	0.00957712	0.00243674	0.00454041	0.00105427	36	356861	0.010088	39	321561	0.0121283	31	308508	0.0100484	42	342196	0.0122737	29	287497	0.0100871	19	298244	0.00637062	15	334079	0.00448996	10	170762	0.0058561	5	152664	0.00327517
Alpha-ketoglutarate_permease	0.00126659	0.891804	0.0187959	0.00167014	0.0125213	0.00267893	0.00416158	0.00176445	65	356861	0.0182144	55	321561	0.0171041	65	308508	0.0210691	33	342196	0.0096436	34	287497	0.0118262	48	298244	0.0160942	12	334079	0.00359196	4	170762	0.00234244	10	152664	0.00655033
Alpha-ketoglutaric_semialdehyde_dehydrogenase_1	0.000164542	0.945203	0.00727445	0.000566215	0.00757388	0.00105521	0.000926873	0.000447345	27	356861	0.00756597	25	321561	0.00777457	20	308508	0.00648281	31	342196	0.00905914	20	287497	0.00695659	20	298244	0.00670592	1	334079	0.00029933	2	170762	0.00117122	2	152664	0.00131007
Alpha-ketoglutaric_semialdehyde_dehydrogenase_2	0.00174661	0.879571	0.0107534	0.000340082	0.010163	0.00184018	0.00231793	0.00160326	37	356861	0.0103682	36	321561	0.0111954	33	308508	0.0106966	26	342196	0.00759798	34	287497	0.0118262	33	298244	0.0110648	4	334079	0.00119732	2	170762	0.00117122	7	152664	0.00458523
Alpha-ketoglutaric_semialdehyde_dehydrogenase_3	0.00232911	0.867445	0.00414892	0.000193322	0.00394559	0.0011449	0.000318121	0.000267746	15	356861	0.00420332	14	321561	0.00435376	12	308508	0.00388969	17	342196	0.00496791	13	287497	0.00452179	7	298244	0.00234707	1	334079	0.00029933	0	170762	0	1	152664	0.000655033
Alpha-L-arabinofuranosidase_C	0.019268	0.731911	0.00347426	0.00116183	0.00222566	0.000958682	0	0	18	356861	0.00504398	10	321561	0.00310983	7	308508	0.00226898	3	342196	0.000876691	8	287497	0.00278264	9	298244	0.00301766	0	334079	0	0	170762	0	0	152664	0
Alpha-L-rhamnosidase	0.000592711	0.916	0.0249346	0.00401922	0.017007	0.00286542	0.0018668	0.0009106	83	356861	0.0232584	98	321561	0.0304763	65	308508	0.0210691	62	342196	0.0181183	57	287497	0.0198263	39	298244	0.0130765	8	334079	0.00239464	1	170762	0.00058561	4	152664	0.00262013
Alpha-lytic_protease	7.61e-05	0.957631	0.00715058	0.000932498	0.00439265	0.000530338	0	0	21	356861	0.00588464	24	321561	0.00746359	25	308508	0.00810352	17	342196	0.00496791	13	287497	0.00452179	11	298244	0.00368826	0	334079	0	0	170762	0	0	152664	0
Alpha-monoglucosyldiacylglycerol_synthase	0.00855168	0.795505	0.00250505	0.000464577	0.00138771	0.00050711	0.000417898	0.000296393	11	356861	0.00308243	8	321561	0.00248786	6	308508	0.00194484	6	342196	0.00175338	5	287497	0.00173915	2	298244	0.000670592	2	334079	0.000598661	0	170762	0	1	152664	0.000655033
Alpha-N-acetylgalactosaminidase	0.0144843	0.756238	0.00411674	0.00138347	0.00120724	0.000379795	0.000589961	0.000478188	16	356861	0.00448354	18	321561	0.00559769	7	308508	0.00226898	3	342196	0.000876691	5	287497	0.00173915	3	298244	0.00100589	2	334079	0.000598661	2	170762	0.00117122	0	152664	0
Alpha-xylosidase	0.00117031	0.894618	0.0104574	0.00198082	0.00751118	0.000906606	0.00140262	0.000528862	28	356861	0.00784619	35	321561	0.0108844	39	308508	0.0126415	27	342196	0.00789022	18	287497	0.00626093	25	298244	0.0083824	6	334079	0.00179598	3	170762	0.00175683	1	152664	0.000655033
Alpha-xylosidase_BoGH31A	8.17e-05	0.9566	0.0190773	0.00148332	0.0135696	0.00193373	0.00294259	0.000404933	75	356861	0.0210166	56	321561	0.017415	58	308508	0.0188002	39	342196	0.011397	38	287497	0.0132175	48	298244	0.0160942	9	334079	0.00269397	6	170762	0.00351366	4	152664	0.00262013
Alternate_30S_ribosomal_protein_S14	0.00542794	0.824257	0.00818251	0.00167582	0.00505668	0.00162702	0.00100786	0.000249713	29	356861	0.00812641	33	321561	0.0102624	19	308508	0.00615867	12	342196	0.00350676	21	287497	0.00730442	13	298244	0.00435885	4	334079	0.00119732	2	170762	0.00117122	1	152664	0.000655033
Alternative_cytochrome_c_oxidase_subunit_1	0.000818557	0.906456	0.0113677	0.00131959	0.00998837	0.000911632	0.0043727	0.000510916	47	356861	0.0131704	35	321561	0.0108844	31	308508	0.0100484	37	342196	0.0108125	30	287497	0.0104349	26	298244	0.00871769	17	334079	0.00508862	7	170762	0.00409927	6	152664	0.0039302
Altronate_dehydratase	0.00475234	0.831874	0.00796754	0.0022405	0.00558736	0.000268145	0.000789514	0.000558372	39	356861	0.0109286	24	321561	0.00746359	17	308508	0.00551039	20	342196	0.0058446	15	287497	0.00521745	17	298244	0.00570003	4	334079	0.00119732	2	170762	0.00117122	0	152664	0
Altronate_oxidoreductase	0.00657396	0.812669	0.00967554	0.00249549	0.0089216	0.000304022	0.00234393	0.00108556	46	356861	0.0128902	30	321561	0.00932949	21	308508	0.00680695	32	342196	0.00935137	25	287497	0.00869574	26	298244	0.00871769	3	334079	0.000897991	6	170762	0.00351366	4	152664	0.00262013
Amicyanin	0.0267774	0.700827	0.00247577	0.000957916	0.00317523	0.00096875	0.00695672	0.00176223	13	356861	0.00364287	8	321561	0.00248786	4	308508	0.00129656	15	342196	0.00438345	9	287497	0.00313047	6	298244	0.00201178	30	334079	0.00897991	8	170762	0.00468488	11	152664	0.00720537
Amidophosphoribosyltransferase	4.07e-05	0.965607	0.0460386	0.00479508	0.0581263	0.00602848	0.101247	0.000813856	159	356861	0.0445552	132	321561	0.0410498	162	308508	0.0525108	191	342196	0.055816	150	287497	0.0521745	198	298244	0.0663886	341	334079	0.102072	171	170762	0.100139	155	152664	0.10153
Amino-acid_acetyltransferase	0.000688053	0.911718	0.0182281	0.00276927	0.0174794	0.00190398	0.00312188	0.00165621	61	356861	0.0170935	50	321561	0.0155491	68	308508	0.0220416	51	342196	0.0149037	52	287497	0.0180871	58	298244	0.0194472	4	334079	0.00119732	5	170762	0.00292805	8	152664	0.00524027
Amino_acid--[acyl-carrier-protein]_ligase_1	0.0261865	0.703044	0.00142778	0.000317988	0.00112419	0.000610305	0.00275174	0.00039892	4	356861	0.00112089	6	321561	0.0018659	4	308508	0.00129656	1	342196	0.00029223	5	287497	0.00173915	4	298244	0.00134118	11	334079	0.00329263	4	170762	0.00234244	4	152664	0.00262013
Aminoacyl_carrier_protein	0.0164367	0.745744	0.00212703	0.000495005	0.00186166	0.00065307	0.000195203	0.000276059	7	356861	0.00196155	9	321561	0.00279885	5	308508	0.0016207	5	342196	0.00146115	8	287497	0.00278264	4	298244	0.00134118	0	334079	0	1	170762	0.00058561	0	152664	0
Aminoalkylphosphonate_N-acetyltransferase	0.00439891	0.836149	0.0134222	0.00117853	0.0102304	0.000605048	0.00604864	0.00189842	43	356861	0.0120495	48	321561	0.0149272	41	308508	0.0132898	36	342196	0.0105203	31	287497	0.0107827	28	298244	0.00938829	27	334079	0.00808192	6	170762	0.00351366	10	152664	0.00655033
Aminodeoxychorismate/anthranilate_synthase_component_2	5.11e-05	0.962888	0.0111809	0.00106657	0.0182023	0.00218003	0.0374166	0.0028861	45	356861	0.01261	35	321561	0.0108844	31	308508	0.0100484	71	342196	0.0207483	53	287497	0.018435	46	298244	0.0154236	130	334079	0.038913	57	170762	0.0333798	61	152664	0.039957
Aminodeoxychorismate_lyase	0.0294903	0.691047	0.00238236	0.000846771	0.00154672	0.000502546	0.000218344	0.000308786	12	356861	0.00336265	8	321561	0.00248786	4	308508	0.00129656	3	342196	0.000876691	6	287497	0.00208698	5	298244	0.00167648	0	334079	0	0	170762	0	1	152664	0.000655033
Aminodeoxyfutalosine_deaminase	0.00404183	0.840708	0.0312871	0.00467602	0.02489	0.000464495	0.0136907	0.0028251	91	356861	0.0255001	101	321561	0.0314093	114	308508	0.036952	85	342196	0.0248396	70	287497	0.0243481	76	298244	0.0254825	39	334079	0.0116739	20	170762	0.0117122	27	152664	0.0176859
Aminodeoxyfutalosine_nucleosidase	0.0130798	0.764387	0.00171239	0.000178218	0.000613171	0.000478934	0.000318121	0.000267746	7	356861	0.00196155	5	321561	0.00155492	5	308508	0.0016207	4	342196	0.00116892	0	287497	0	2	298244	0.000670592	1	334079	0.00029933	0	170762	0	1	152664	0.000655033
Aminodeoxyfutalosine_synthase	4.82e-05	0.963609	0.00857368	0.000796356	0.0103571	0.00134164	0.0241192	0.00174134	33	356861	0.0092473	29	321561	0.00901851	23	308508	0.00745524	41	342196	0.0119814	25	287497	0.00869574	31	298244	0.0103942	84	334079	0.0251438	37	170762	0.0216676	39	152664	0.0255463
Aminoglycoside_3'-phosphotransferase	0.0128678	0.765666	0.00961201	0.00144764	0.00604278	0.000233503	0.00445507	0.00145591	27	356861	0.00756597	34	321561	0.0105734	33	308508	0.0106966	20	342196	0.0058446	17	287497	0.00591311	19	298244	0.00637062	10	334079	0.0029933	11	170762	0.00644171	6	152664	0.0039302
Aminomethyltransferase	6.96e-05	0.958868	0.0663702	0.00392998	0.0815398	0.00477423	0.122983	0.00595313	224	356861	0.0627695	231	321561	0.0718371	199	308508	0.064504	301	342196	0.0879613	220	287497	0.0765225	239	298244	0.0801357	436	334079	0.130508	198	170762	0.115951	187	152664	0.122491
Aminopentol_aminotransferase	0.0179969	0.737941	0.0026787	0.00120992	0.00261948	0.000445117	0	0	13	356861	0.00364287	11	321561	0.00342081	3	308508	0.000972422	7	342196	0.00204561	9	287497	0.00313047	8	298244	0.00268237	0	334079	0	0	170762	0	0	152664	0
Aminopeptidase_2	0.000767447	0.908445	0.00306282	0.00147718	0.00674682	0.00200076	0.0200401	0.00314484	11	356861	0.00308243	4	321561	0.00124393	15	308508	0.00486211	24	342196	0.00701352	12	287497	0.00417396	27	298244	0.00905299	78	334079	0.0233478	27	170762	0.0158115	32	152664	0.0209611
Aminopeptidase_N	0.000192104	0.9423	0.0540815	0.00456785	0.0481923	0.00309969	0.0240223	0.000775358	170	356861	0.0476376	183	321561	0.0569099	178	308508	0.057697	150	342196	0.0438345	146	287497	0.0507831	149	298244	0.0499591	82	334079	0.0245451	42	170762	0.0245956	35	152664	0.0229262
Aminopeptidase_PepS	0.0160919	0.747534	0.000688997	0.000328705	0.000989711	0.000311263	0.00291945	0.00088574	4	356861	0.00112089	2	321561	0.000621966	1	308508	0.000324141	2	342196	0.00058446	3	287497	0.00104349	4	298244	0.00134118	9	334079	0.00269397	7	170762	0.00409927	3	152664	0.0019651
Aminopeptidase_YpdF	3.9e-05	0.966087	0.0118515	0.00164375	0.0187653	0.00162632	0.0401958	0.00316022	34	356861	0.00952752	42	321561	0.0130613	40	308508	0.0129656	71	342196	0.0207483	54	287497	0.0187828	50	298244	0.0167648	149	334079	0.0446002	66	170762	0.0386503	57	152664	0.0373369
Aminopyrimidine_aminohydrolase	0.022139	0.719207	0.00692892	0.00226771	0.0072864	0.00196952	0.0131557	0.000723935	14	356861	0.0039231	24	321561	0.00746359	29	308508	0.00940008	34	342196	0.00993583	15	287497	0.00521745	20	298244	0.00670592	47	334079	0.0140685	21	170762	0.0122978	20	152664	0.0131007
Aminotransferase_PigE	0.000571581	0.91701	0.00244531	0.000334776	0.00282448	0.000415475	0.000199554	0.000282211	8	356861	0.00224177	7	321561	0.00217688	9	308508	0.00291727	8	342196	0.00233784	8	287497	0.00278264	10	298244	0.00335296	2	334079	0.000598661	0	170762	0	0	152664	0
Ammonia_channel	0.00397474	0.841595	0.0367031	0.00457445	0.0394331	0.00341973	0.0213457	0.00178054	152	356861	0.0425936	116	321561	0.036074	97	308508	0.0314416	124	342196	0.0362365	127	287497	0.0441744	113	298244	0.0378884	63	334079	0.0188578	38	170762	0.0222532	35	152664	0.0229262
Ammonia_monooxygenase_gamma_subunit	0.00628237	0.815481	0.00357206	0.0012418	0.00338149	0.000534302	0	0	19	356861	0.0053242	9	321561	0.00279885	8	308508	0.00259313	9	342196	0.00263007	11	287497	0.00382613	11	298244	0.00368826	0	334079	0	0	170762	0	0	152664	0
Ammonium/H(+)_antiporter_subunit_AmhM	7.07e-05	0.958652	0.00215631	0.00057616	0.00271271	0.000281906	0.00812794	0.000726174	5	356861	0.00140111	9	321561	0.00279885	7	308508	0.00226898	8	342196	0.00233784	8	287497	0.00278264	9	298244	0.00301766	30	334079	0.00897991	14	170762	0.00819854	11	152664	0.00720537
Ammonium_transporter	2.4e-05	0.971175	0.0119065	0.00132678	0.0148317	0.00147593	0.0413382	0.00341573	45	356861	0.01261	42	321561	0.0130613	31	308508	0.0100484	52	342196	0.015196	37	287497	0.0128697	49	298244	0.0164295	151	334079	0.0451989	63	170762	0.0368935	64	152664	0.0419221
AMP_nucleosidase	0.000402329	0.926177	0.0177635	0.00180006	0.0183997	0.00195478	0.00590397	0.000913696	67	356861	0.0187748	62	321561	0.0192809	47	308508	0.0152346	63	342196	0.0184105	46	287497	0.0160002	62	298244	0.0207883	16	334079	0.00478929	12	170762	0.00702733	9	152664	0.0058953
Amylosucrase	0.00101917	0.899365	0.00344967	8.53e-05	0.0048726	0.000400612	0.00149804	0.000688882	12	356861	0.00336265	11	321561	0.00342081	11	308508	0.00356555	15	342196	0.00438345	14	287497	0.00486962	16	298244	0.00536473	5	334079	0.00149665	4	170762	0.00234244	1	152664	0.000655033
Anaerobic_glycerol-3-phosphate_dehydrogenase_subunit_A	0.0201726	0.72778	0.000934371	0.00048596	0.00233617	0.000483082	0.00308865	0.000651696	2	356861	0.000560442	2	321561	0.000621966	5	308508	0.0016207	10	342196	0.0029223	5	287497	0.00173915	7	298244	0.00234707	10	334079	0.0029933	4	170762	0.00234244	6	152664	0.0039302
Anaerobic_nitric_oxide_reductase_transcription_regulator_NorR	0.00774255	0.802169	0.0193665	0.00799317	0.034885	0.00851147	0.0016441	0.00034143	109	356861	0.0305441	49	321561	0.0152382	38	308508	0.0123173	135	342196	0.0394511	66	287497	0.0229568	126	298244	0.0422473	6	334079	0.00179598	2	170762	0.00117122	3	152664	0.0019651
Anaerobic_regulatory_protein	0.000936504	0.902163	0.00304676	0.000268631	0.00228601	0.000534984	0.000318121	0.000267746	10	356861	0.00280221	11	321561	0.00342081	9	308508	0.00291727	6	342196	0.00175338	6	287497	0.00208698	9	298244	0.00301766	1	334079	0.00029933	0	170762	0	1	152664	0.000655033
Anaerobic_sulfatase-maturating_enzyme	0.0328014	0.679891	0.00242338	0.00100244	0.00264276	0.000722169	0.00029498	0.000239094	8	356861	0.00224177	12	321561	0.0037318	4	308508	0.00129656	12	342196	0.00350676	5	287497	0.00173915	8	298244	0.00268237	1	334079	0.00029933	1	170762	0.00058561	0	152664	0
Anguibactin_system_regulator	0.0214478	0.72216	0.00152409	0.000681523	0.00149947	0.000349065	0	0	6	356861	0.00168133	2	321561	0.000621966	7	308508	0.00226898	6	342196	0.00175338	5	287497	0.00173915	3	298244	0.00100589	0	334079	0	0	170762	0	0	152664	0
Anhydro-N-acetylmuramic_acid_kinase	0.00096984	0.901016	0.0224567	0.00236255	0.019495	0.00361044	0.00473996	0.00108212	90	356861	0.0252199	73	321561	0.0227018	60	308508	0.0194484	77	342196	0.0225017	62	287497	0.0215654	43	298244	0.0144177	17	334079	0.00508862	10	170762	0.0058561	5	152664	0.00327517
Anhydromuropeptide_permease	0.00286455	0.857979	0.00998504	0.0023788	0.00944154	0.000556165	0.0018306	0.000955714	47	356861	0.0131704	30	321561	0.00932949	23	308508	0.00745524	35	342196	0.0102281	26	287497	0.00904357	27	298244	0.00905299	2	334079	0.000598661	5	170762	0.00292805	3	152664	0.0019651
Anthranilate_synthase_component_1	1.53e-05	0.975197	0.0368398	0.000961115	0.0396663	0.00419823	0.0743342	0.00190429	127	356861	0.0355881	119	321561	0.037007	117	308508	0.0379245	125	342196	0.0365288	106	287497	0.0368699	136	298244	0.0456002	248	334079	0.0742339	131	170762	0.076715	110	152664	0.0720537
Anthranilate_synthase_component_2	0.00198483	0.874327	0.032765	0.00103266	0.0370245	0.00272471	0.0224374	0.00277199	122	356861	0.034187	104	321561	0.0323422	98	308508	0.0317658	132	342196	0.0385744	113	287497	0.0393048	99	298244	0.0331943	69	334079	0.0206538	45	170762	0.0263525	31	152664	0.020306
Anti-sigma-B_factor_antagonist	0.00025384	0.936683	0.0526821	0.00842123	0.0569886	0.0073442	0.117069	0.00709298	152	356861	0.0425936	168	321561	0.0522451	195	308508	0.0632074	229	342196	0.0669207	142	287497	0.0493918	163	298244	0.0546532	419	334079	0.125419	201	170762	0.117708	165	152664	0.10808
Anti-sigma-F_factor_antagonist_RsfB	0.00014145	0.947896	0.0116207	0.00135411	0.00782738	0.00107815	0.00110764	0.000346519	35	356861	0.00980774	42	321561	0.0130613	37	308508	0.0119932	22	342196	0.00642906	23	287497	0.00800008	27	298244	0.00905299	5	334079	0.00149665	2	170762	0.00117122	1	152664	0.000655033
Anti-sigma-F_factor_NrsF	0.00220985	0.869747	0.00458668	0.00120481	0.00522643	0.000930583	9.98e-05	0.000141106	22	356861	0.00616487	14	321561	0.00435376	10	308508	0.00324141	14	342196	0.00409122	15	287497	0.00521745	19	298244	0.00637062	1	334079	0.00029933	0	170762	0	0	152664	0
Anti-sigma-L_factor_RslA	0.00340688	0.849529	0.00447893	0.000431758	0.00469324	0.00121216	0.000436689	0.000617571	14	356861	0.0039231	16	321561	0.00497573	14	308508	0.00453797	20	342196	0.0058446	15	287497	0.00521745	9	298244	0.00301766	0	334079	0	0	170762	0	2	152664	0.00131007
Anti-sigma-M_factor_RsmA	0.00979848	0.786014	0.000929985	0.000300527	0.000971178	0.000271872	0	0	2	356861	0.000560442	3	321561	0.000932949	4	308508	0.00129656	3	342196	0.000876691	2	287497	0.000695659	4	298244	0.00134118	0	334079	0	0	170762	0	0	152664	0
Anti-sigma_F_factor	8.56e-06	0.979546	0.00985887	0.00221674	0.0187761	0.00249631	0.0427016	0.000948717	24	356861	0.00672531	37	321561	0.0115064	35	308508	0.0113449	76	342196	0.0222095	47	287497	0.016348	53	298244	0.0177707	139	334079	0.0416069	75	170762	0.0439208	65	152664	0.0425772
Antibiotic_efflux_pump_membrane_transporter_ArpB	0.00124296	0.892481	0.00460132	0.000962814	0.00294042	0.000435663	0.000195203	0.000276059	21	356861	0.00588464	14	321561	0.00435376	11	308508	0.00356555	8	342196	0.00233784	9	287497	0.00313047	10	298244	0.00335296	0	334079	0	1	170762	0.00058561	0	152664	0
Antibiotic_efflux_pump_outer_membrane_protein_ArpC	0.00641386	0.814203	0.00132851	0.000212633	0.00165848	0.000553662	0	0	4	356861	0.00112089	4	321561	0.00124393	5	308508	0.0016207	3	342196	0.000876691	6	287497	0.00208698	6	298244	0.00201178	0	334079	0	0	170762	0	0	152664	0
Antiseptic_resistance_protein	0.00511634	0.827686	0.0184284	0.00318248	0.011467	0.000871264	0.00836073	0.000423268	52	356861	0.0145715	59	321561	0.018348	69	308508	0.0223657	43	342196	0.0125659	30	287497	0.0104349	34	298244	0.0114001	26	334079	0.00778259	15	170762	0.00878416	13	152664	0.00851543
Antitoxin	0.0116286	0.773444	0.000305115	1.84e-05	0.000209175	0.000148951	0.00110764	0.000346519	1	356861	0.000280221	1	321561	0.000310983	1	308508	0.000324141	1	342196	0.00029223	0	287497	0	1	298244	0.000335296	5	334079	0.00149665	2	170762	0.00117122	1	152664	0.000655033
Antitoxin_FitA	0.0350931	0.672604	0.000605844	0.00025061	0.000441062	0.000180884	0	0	2	356861	0.000560442	3	321561	0.000932949	1	308508	0.000324141	1	342196	0.00029223	2	287497	0.000695659	1	298244	0.000335296	0	334079	0	0	170762	0	0	152664	0
Antitoxin_HicB	0.0217231	0.720976	0.00310064	0.000675319	0.00195907	0.000606178	0.000931223	0.00029669	14	356861	0.0039231	10	321561	0.00310983	7	308508	0.00226898	6	342196	0.00175338	8	287497	0.00278264	4	298244	0.00134118	3	334079	0.000897991	1	170762	0.00058561	2	152664	0.00131007
Antitoxin_HigA-1	0.0292311	0.691954	0.00162337	0.000289066	0.000871946	0.000710012	0	0	6	356861	0.00168133	4	321561	0.00124393	6	308508	0.00194484	3	342196	0.000876691	5	287497	0.00173915	0	298244	0	0	334079	0	0	170762	0	0	152664	0
Antitoxin_HipB	0.0095824	0.787598	0.000599976	0.000218922	0.00076618	0.000199215	0	0	3	356861	0.000840663	1	321561	0.000310983	2	308508	0.000648281	2	342196	0.00058446	3	287497	0.00104349	2	298244	0.000670592	0	334079	0	0	170762	0	0	152664	0
Antitoxin_MazE3	0.0444386	0.645796	0	0	9.74e-05	0.000137759	0.00129849	0.00074482	0	356861	0	0	321561	0	0	308508	0	1	342196	0.00029223	0	287497	0	0	298244	0	3	334079	0.000897991	4	170762	0.00234244	1	152664	0.000655033
Antitoxin_MazE5	4.45e-05	0.964559	0.00101901	0.000167897	0.00115164	0.000443942	0.00788933	0.000953448	3	356861	0.000840663	4	321561	0.00124393	3	308508	0.000972422	6	342196	0.00175338	2	287497	0.000695659	3	298244	0.00100589	23	334079	0.0068846	13	170762	0.00761294	14	152664	0.00917047
Antitoxin_MqsA	0.0122124	0.769715	0.00142191	0.000154518	0.000714759	0.000527804	0	0	5	356861	0.00140111	4	321561	0.00124393	5	308508	0.0016207	5	342196	0.00146115	1	287497	0.00034783	1	298244	0.000335296	0	334079	0	0	170762	0	0	152664	0
Antitoxin_ParD1	0.0101738	0.783315	0.00520598	0.000702985	0.00418291	0.00171578	0.000413548	0.000293793	16	356861	0.00448354	16	321561	0.00497573	19	308508	0.00615867	10	342196	0.0029223	19	287497	0.00660876	9	298244	0.00301766	0	334079	0	1	170762	0.00058561	1	152664	0.000655033
Antitoxin_ParD4	6.21e-05	0.960396	0.00356797	0.000349327	0.00164413	0.000375493	0	0	11	356861	0.00308243	12	321561	0.0037318	12	308508	0.00388969	4	342196	0.00116892	6	287497	0.00208698	5	298244	0.00167648	0	334079	0	0	170762	0	0	152664	0
Antitoxin_RelB	2.72e-05	0.969922	0.000516823	0.000167647	0.000830702	0.000469443	0.00737601	0.000825659	1	356861	0.000280221	2	321561	0.000621966	2	308508	0.000648281	5	342196	0.00146115	2	287497	0.000695659	1	298244	0.000335296	22	334079	0.00658527	12	170762	0.00702733	13	152664	0.00851543
Antitoxin_RelJ	0.0313384	0.684723	0.00176218	0.000652692	0.00155089	0.000653155	0	0	3	356861	0.000840663	7	321561	0.00217688	7	308508	0.00226898	3	342196	0.000876691	7	287497	0.00243481	4	298244	0.00134118	0	334079	0	0	170762	0	0	152664	0
Antitoxin_SocA	0.00294676	0.856633	0.00111241	0.000111005	0.000426707	0.000305123	0	0	4	356861	0.00112089	4	321561	0.00124393	3	308508	0.000972422	2	342196	0.00058446	2	287497	0.000695659	0	298244	0	0	334079	0	0	170762	0	0	152664	0
Antitoxin_VapB	0.0076579	0.802892	0.00444965	0.000444021	0.00349143	0.000979436	0.000884941	0.000717283	16	356861	0.00448354	16	321561	0.00497573	12	308508	0.00388969	10	342196	0.0029223	14	287497	0.00486962	8	298244	0.00268237	3	334079	0.000897991	3	170762	0.00175683	0	152664	0
Antitoxin_VapB20	0.0315004	0.684181	0	0	0.000231886	0.000327937	0.00176702	0.00086242	0	356861	0	0	321561	0	0	308508	0	0	342196	0	2	287497	0.000695659	0	298244	0	7	334079	0.00209531	1	170762	0.00058561	4	152664	0.00262013
Antitoxin_VapB27	0.01044	0.781442	0.000315369	0.000253992	0.000519939	0.000252314	0.00184366	0.000506789	0	356861	0	2	321561	0.000621966	1	308508	0.000324141	3	342196	0.000876691	1	287497	0.00034783	1	298244	0.000335296	8	334079	0.00239464	2	170762	0.00117122	3	152664	0.0019651
Antitoxin_VapB32	0.0168174	0.743796	0.00383942	0.000457955	0.00434249	0.000437233	0.00107579	0.00131543	14	356861	0.0039231	14	321561	0.00435376	10	308508	0.00324141	13	342196	0.00379899	14	287497	0.00486962	13	298244	0.00435885	1	334079	0.00029933	5	170762	0.00292805	0	152664	0
Antitoxin_VapB35	1.3e-05	0.976496	0.0019241	4.17e-05	0.00204394	0.000248186	0	0	7	356861	0.00196155	6	321561	0.0018659	6	308508	0.00194484	7	342196	0.00204561	5	287497	0.00173915	7	298244	0.00234707	0	334079	0	0	170762	0	0	152664	0
Antitoxin_VapB39	0.0113118	0.77552	0.00230946	0.000755363	0.0012903	0.000452656	0	0	9	356861	0.00252199	10	321561	0.00310983	4	308508	0.00129656	5	342196	0.00146115	5	287497	0.00173915	2	298244	0.000670592	0	334079	0	0	170762	0	0	152664	0
Antitoxin_VapB40	0.021624	0.721402	0.00129923	0.000292038	0.001922	0.000423277	0.000712878	0.000133928	6	356861	0.00168133	4	321561	0.00124393	3	308508	0.000972422	8	342196	0.00233784	6	287497	0.00208698	4	298244	0.00134118	3	334079	0.000897991	1	170762	0.00058561	1	152664	0.000655033
Antitoxin_VapB46	0.000799485	0.907188	0.000620484	0.000267199	0.000650237	4.76e-05	0.00590258	0.00134856	1	356861	0.000280221	3	321561	0.000932949	2	308508	0.000648281	2	342196	0.00058446	2	287497	0.000695659	2	298244	0.000670592	26	334079	0.00778259	8	170762	0.00468488	8	152664	0.00524027
Antitoxin_VapB47	0.022578	0.717363	0.00276945	0.000792574	0.00149112	0.000318074	0.00416444	0.000824271	8	356861	0.00224177	7	321561	0.00217688	12	308508	0.00388969	6	342196	0.00175338	3	287497	0.00104349	5	298244	0.00167648	11	334079	0.00329263	9	170762	0.00527049	6	152664	0.0039302
Antitoxin_YefM	0.00185167	0.877203	0.00503647	0.00110247	0.0039743	0.000678798	0.00029498	0.000239094	19	356861	0.0053242	20	321561	0.00621966	11	308508	0.00356555	15	342196	0.00438345	13	287497	0.00452179	9	298244	0.00301766	1	334079	0.00029933	1	170762	0.00058561	0	152664	0
Antitoxin_YokJ	0.0276628	0.697565	0	0	0.00029223	0.000413276	0.00100786	0.000249713	0	356861	0	0	321561	0	0	308508	0	3	342196	0.000876691	0	287497	0	0	298244	0	4	334079	0.00119732	2	170762	0.00117122	1	152664	0.000655033
AP-4-A_phosphorylase	0.00499397	0.829071	0.0215396	0.00424086	0.0240993	0.000527166	0.0422317	0.00584868	57	356861	0.0159726	72	321561	0.0223908	81	308508	0.0262554	85	342196	0.0248396	68	287497	0.0236524	71	298244	0.023806	151	334079	0.0451989	81	170762	0.0474344	52	152664	0.0340617
Apolipoprotein_N-acyltransferase	0.00491039	0.83003	0.0396032	0.00340396	0.0378112	0.00262781	0.0241713	0.00326825	138	356861	0.0386705	142	321561	0.0441596	111	308508	0.0359796	117	342196	0.0341909	116	287497	0.0403482	116	298244	0.0388943	95	334079	0.0284364	35	170762	0.0204964	36	152664	0.0235812
Arabinose-proton_symporter	0.0319603	0.682651	0.00468774	0.00130702	0.00245337	0.00111858	0.000817005	0.000742098	13	356861	0.00364287	21	321561	0.00653064	12	308508	0.00388969	3	342196	0.000876691	9	287497	0.00313047	10	298244	0.00335296	6	334079	0.00179598	0	170762	0	1	152664	0.000655033
Arabinose_5-phosphate_isomerase_KdsD	0.00215624	0.870809	0.0211019	0.00370393	0.0183698	0.00205912	0.00548903	0.00163388	86	356861	0.024099	75	321561	0.0233237	49	308508	0.0158829	53	342196	0.0154882	58	287497	0.0201741	58	298244	0.0194472	26	334079	0.00778259	7	170762	0.00409927	7	152664	0.00458523
Arabinose_5-phosphate_isomerase_KpsF	0.0404022	0.656862	0.000605844	0.00025061	0.000646059	0.000272159	0	0	2	356861	0.000560442	3	321561	0.000932949	1	308508	0.000324141	2	342196	0.00058446	1	287497	0.00034783	3	298244	0.00100589	0	334079	0	0	170762	0	0	152664	0
Arabinose_import_ATP-binding_protein_AraG	0.00122919	0.892879	0.0183959	0.000923108	0.0215594	0.0026608	0.00694655	0.00250001	61	356861	0.0170935	61	321561	0.01897	59	308508	0.0191243	71	342196	0.0207483	54	287497	0.0187828	75	298244	0.0251472	17	334079	0.00508862	9	170762	0.00527049	16	152664	0.0104805
Arabinose_metabolism_transcriptional_repressor	0.0142434	0.757597	0.0103218	0.00313864	0.00816978	0.000367877	0.00257097	0.000508058	21	356861	0.00588464	40	321561	0.0124393	39	308508	0.0126415	29	342196	0.00847467	22	287497	0.00765225	25	298244	0.0083824	7	334079	0.00209531	4	170762	0.00234244	5	152664	0.00327517
Arabinose_operon_regulatory_protein	0.000399971	0.926321	0.0115519	0.000872796	0.00764023	0.00166574	0.00213429	0.000156495	40	356861	0.0112088	41	321561	0.0127503	33	308508	0.0106966	33	342196	0.0096436	16	287497	0.00556527	23	298244	0.00771181	7	334079	0.00209531	4	170762	0.00234244	3	152664	0.0019651
Arabinoxylan_arabinofuranohydrolase	7.67e-05	0.957513	0.0145287	0.000857692	0.00811904	0.00189906	0.000417898	0.000296393	48	356861	0.0134506	50	321561	0.0155491	45	308508	0.0145863	19	342196	0.00555237	29	287497	0.0100871	26	298244	0.00871769	2	334079	0.000598661	0	170762	0	1	152664	0.000655033
Aralkylamine_dehydrogenase_light_chain	0.0135157	0.761798	0.000905091	0.000209173	0.00066877	0.000306703	0	0	4	356861	0.00112089	2	321561	0.000621966	3	308508	0.000972422	1	342196	0.00029223	3	287497	0.00104349	2	298244	0.000670592	0	334079	0	0	170762	0	0	152664	0
Arginine--pyruvate_transaminase_AruH	0.0344063	0.674754	0.00522501	0.00113436	0.00678443	0.000542842	0.00406902	0.000456852	15	356861	0.00420332	15	321561	0.00466474	21	308508	0.00680695	24	342196	0.00701352	21	287497	0.00730442	18	298244	0.00603533	12	334079	0.00359196	8	170762	0.00468488	6	152664	0.0039302
Arginine--tRNA_ligase	0.000437611	0.924079	0.0533702	0.00282562	0.0569033	0.00297027	0.0744484	0.00203298	177	356861	0.0495991	174	321561	0.054111	174	308508	0.0564005	207	342196	0.0604916	153	287497	0.0532179	170	298244	0.0570003	245	334079	0.0733359	132	170762	0.0773006	111	152664	0.0727087
Arginine-binding_extracellular_protein_ArtP	0.000497421	0.920767	0.00241603	0.000275651	0.00282866	0.000350101	0.000712878	0.000133928	10	356861	0.00280221	7	321561	0.00217688	7	308508	0.00226898	8	342196	0.00233784	9	287497	0.00313047	9	298244	0.00301766	3	334079	0.000897991	1	170762	0.00058561	1	152664	0.000655033
Arginine/agmatine_antiporter	0.0174662	0.740543	0.00448592	0.00150095	0.00373349	0.00109003	0.00029498	0.000239094	23	356861	0.00644509	9	321561	0.00279885	13	308508	0.00421383	9	342196	0.00263007	15	287497	0.00521745	10	298244	0.00335296	1	334079	0.00029933	1	170762	0.00058561	0	152664	0
Arginine/ornithine_antiporter	0.0166824	0.744483	0.0037226	0.00111408	0.0023069	0.00108736	0	0	14	356861	0.0039231	16	321561	0.00497573	7	308508	0.00226898	6	342196	0.00175338	11	287497	0.00382613	4	298244	0.00134118	0	334079	0	0	170762	0	0	152664	0
Arginine_ABC_transporter_permease_protein_ArtQ	0.00201834	0.873624	0.000807298	0.000118586	0.0014953	0.000183639	0.00029498	0.000239094	3	356861	0.000840663	3	321561	0.000932949	2	308508	0.000648281	6	342196	0.00175338	4	287497	0.00139132	4	298244	0.00134118	1	334079	0.00029933	1	170762	0.00058561	0	152664	0
Arginine_biosynthesis_bifunctional_protein_ArgJ	0.00481743	0.83111	0.0324167	0.00533427	0.0344035	0.00436468	0.0568521	0.00522901	106	356861	0.0297034	89	321561	0.0276775	123	308508	0.0398693	100	342196	0.029223	98	287497	0.0340873	119	298244	0.0399002	190	334079	0.0568728	108	170762	0.0632459	77	152664	0.0504376
Arginine_exporter_protein_ArgO	0.00133741	0.889824	0.0187915	0.00141938	0.0153642	0.00262362	0.00538194	0.0017666	65	356861	0.0182144	56	321561	0.017415	64	308508	0.020745	51	342196	0.0149037	54	287497	0.0187828	37	298244	0.0124059	11	334079	0.00329263	13	170762	0.00761294	8	152664	0.00524027
Arginine_N-succinyltransferase	0.0165557	0.745132	0.00302596	0.00185834	0.00544814	0.000786902	0.000390407	0.000552119	20	356861	0.00560442	7	321561	0.00217688	4	308508	0.00129656	15	342196	0.00438345	18	287497	0.00626093	17	298244	0.00570003	0	334079	0	2	170762	0.00117122	0	152664	0
Arginine_repressor	0.000103447	0.953057	0.0240443	0.00216189	0.0271532	0.00291036	0.0485304	0.00208847	76	356861	0.0212968	78	321561	0.0242567	82	308508	0.0265795	107	342196	0.0312686	72	287497	0.0250437	75	298244	0.0251472	163	334079	0.0487909	87	170762	0.0509481	70	152664	0.0458523
Arginine_transport_ATP-binding_protein_ArtM	0.00250092	0.864262	0.0175102	0.00295927	0.0168511	0.00133977	0.00573338	0.00178947	48	356861	0.0134506	60	321561	0.018659	63	308508	0.0204209	61	342196	0.017826	43	287497	0.0149567	53	298244	0.0177707	25	334079	0.00748326	11	170762	0.00644171	5	152664	0.00327517
Argininosuccinate_synthase	0.000764458	0.908564	0.0490488	0.00320396	0.0537545	0.00326456	0.0728679	0.0033328	170	356861	0.0476376	148	321561	0.0460255	165	308508	0.0534832	170	342196	0.0496791	155	287497	0.0539136	172	298244	0.0576709	228	334079	0.0682473	127	170762	0.0743725	116	152664	0.0759839
Aromatic-amino-acid_aminotransferase	0.00491158	0.830016	0.00962605	0.00164232	0.0107163	0.00300001	0.000827096	0.000587586	42	356861	0.0117693	30	321561	0.00932949	24	308508	0.00777938	29	342196	0.00847467	43	287497	0.0149567	26	298244	0.00871769	0	334079	0	2	170762	0.00117122	2	152664	0.00131007
Aromatic_amino_acid_transport_protein_AroP	0.00329959	0.851126	0.00161021	0.000494283	0.000213353	0.000152562	0	0	6	356861	0.00168133	7	321561	0.00217688	3	308508	0.000972422	1	342196	0.00029223	1	287497	0.00034783	0	298244	0	0	334079	0	0	170762	0	0	152664	0
Arsenate_reductase	0.000584811	0.916375	0.0497214	0.00109172	0.0459844	0.00282724	0.0281564	0.00387999	181	356861	0.05072	155	321561	0.0482024	155	308508	0.0502418	155	342196	0.0452957	143	287497	0.0497396	128	298244	0.0429179	98	334079	0.0293344	55	170762	0.0322086	35	152664	0.0229262
Arsenical-resistance_protein_Acr3	0.00203588	0.873259	0.00859591	0.0015495	0.00422293	0.00152536	0.000513325	0.000153948	25	356861	0.00700553	26	321561	0.00808556	33	308508	0.0106966	19	342196	0.00555237	6	287497	0.00208698	15	298244	0.00502944	1	334079	0.00029933	1	170762	0.00058561	1	152664	0.000655033
Arsenical_pump_membrane_protein	0.00170402	0.880558	0.00353431	0.000465858	0.00306054	0.000608346	0.000494534	0.000372217	13	356861	0.00364287	13	321561	0.00404278	9	308508	0.00291727	8	342196	0.00233784	11	287497	0.00382613	9	298244	0.00301766	3	334079	0.000897991	1	170762	0.00058561	0	152664	0
Arsenite_methyltransferase	2.56e-06	0.986316	0.0130846	0.00240735	0.0205948	0.000859251	0.0466174	0.00143488	51	356861	0.0142913	49	321561	0.0152382	30	308508	0.00972422	69	342196	0.0201639	57	287497	0.0198263	65	298244	0.0217942	149	334079	0.0446002	81	170762	0.0474344	73	152664	0.0478174
Aryl-alcohol_dehydrogenase	7.96e-05	0.956986	0.015952	0.00136555	0.0118931	0.000946289	0.00480504	0.000317877	55	356861	0.0154122	47	321561	0.0146162	55	308508	0.0178277	39	342196	0.011397	38	287497	0.0132175	33	298244	0.0110648	15	334079	0.00448996	8	170762	0.00468488	8	152664	0.00524027
Arylamine_N-acetyltransferase	0.000930626	0.902368	0.0155626	0.00305631	0.0104594	0.00152229	0.000785164	0.000729247	45	356861	0.01261	46	321561	0.0143052	61	308508	0.0197726	29	342196	0.00847467	35	287497	0.012174	32	298244	0.0107295	2	334079	0.000598661	3	170762	0.00175683	0	152664	0
Arylamine_N-acetyltransferase_/_N-hydroxyarylamine_O-acetyltransferase	0.00982363	0.785831	0.00405551	0.000211333	0.00290279	0.00137121	0.000318121	0.000267746	14	356861	0.0039231	14	321561	0.00435376	12	308508	0.00388969	4	342196	0.00116892	13	287497	0.00452179	9	298244	0.00301766	1	334079	0.00029933	0	170762	0	1	152664	0.000655033
Arylmalonate_decarboxylase	0.0061378	0.816907	0.00295187	0.000452511	0.00382129	0.000832307	0.000931223	0.00029669	10	356861	0.00280221	8	321561	0.00248786	11	308508	0.00356555	17	342196	0.00496791	10	287497	0.0034783	9	298244	0.00301766	3	334079	0.000897991	1	170762	0.00058561	2	152664	0.00131007
Asp/Glu-specific_dipeptidyl-peptidase	0.0252082	0.706789	0.00257943	0.000970362	0.00214553	0.000139406	0.000513325	0.000153948	13	356861	0.00364287	9	321561	0.00279885	4	308508	0.00129656	8	342196	0.00233784	6	287497	0.00208698	6	298244	0.00201178	1	334079	0.00029933	1	170762	0.00058561	1	152664	0.000655033
Asparagine_synthetase_[glutamine-hydrolyzing]_1	0.00906458	0.791495	0.0255582	0.00633556	0.0280641	0.00257732	0.0439293	0.00234678	119	356861	0.0333463	82	321561	0.0255006	55	308508	0.0178277	88	342196	0.0257163	91	287497	0.0316525	80	298244	0.0268237	152	334079	0.0454982	78	170762	0.0456776	62	152664	0.0406121
Asparagine_synthetase_[glutamine-hydrolyzing]_3	0.000734634	0.909769	0.00728619	0.00131492	0.00492277	0.000450725	0.00100786	0.000249713	25	356861	0.00700553	29	321561	0.00901851	18	308508	0.00583453	19	342196	0.00555237	13	287497	0.00452179	14	298244	0.00469414	4	334079	0.00119732	2	170762	0.00117122	1	152664	0.000655033
Asparagine_synthetase_B_[glutamine-hydrolyzing]	0.00029792	0.933212	0.00181605	0.000143544	0.00190529	0.000866825	0.00923993	0.00135144	7	356861	0.00196155	6	321561	0.0018659	5	308508	0.0016207	8	342196	0.00233784	2	287497	0.000695659	8	298244	0.00268237	37	334079	0.0110752	15	170762	0.00878416	12	152664	0.0078604
Aspartate--tRNA(Asp)_ligase	0.00102621	0.899134	0.00831218	0.00159427	0.0103129	0.00182633	0.0238532	0.00318743	37	356861	0.0103682	26	321561	0.00808556	20	308508	0.00648281	32	342196	0.00935137	37	287497	0.0128697	26	298244	0.00871769	94	334079	0.0281371	35	170762	0.0204964	35	152664	0.0229262
Aspartate--tRNA(Asp/Asn)_ligase	0.000823289	0.906276	0.0423685	0.002042	0.0483726	0.00202431	0.0564068	0.001412	141	356861	0.0395112	142	321561	0.0441596	134	308508	0.0434349	172	342196	0.0502636	131	287497	0.0455657	147	298244	0.0492885	193	334079	0.0577708	93	170762	0.0544618	87	152664	0.0569879
Aspartate-semialdehyde_dehydrogenase	0.000547824	0.918176	0.0423615	0.00340232	0.051512	0.00191663	0.0741607	0.00570206	135	356861	0.0378299	139	321561	0.0432266	142	308508	0.046028	178	342196	0.052017	154	287497	0.0535658	146	298244	0.0489532	264	334079	0.0790232	132	170762	0.0773006	101	152664	0.0661584
Aspartate/glutamate_leucyltransferase	0.000489769	0.921175	0.0187078	0.00255262	0.0195286	0.000732706	0.00606447	0.00164219	76	356861	0.0212968	63	321561	0.0195919	47	308508	0.0152346	66	342196	0.0192872	59	287497	0.020522	56	298244	0.0187766	13	334079	0.00389129	11	170762	0.00644171	12	152664	0.0078604
Aspartate/prephenate_aminotransferase	0.000156267	0.946137	0.0342042	0.00256786	0.0281136	0.00212401	0.0117184	0.00207227	132	356861	0.0369892	112	321561	0.0348301	95	308508	0.0307934	105	342196	0.0306842	81	287497	0.0281742	76	298244	0.0254825	38	334079	0.0113746	16	170762	0.00936977	22	152664	0.0144107
Aspartate_1-decarboxylase	0.00673149	0.811185	0.0276322	0.000477215	0.0299994	0.00333945	0.0373385	0.000737439	101	356861	0.0283023	88	321561	0.0273665	84	308508	0.0272278	91	342196	0.0265929	83	287497	0.0288699	103	298244	0.0345355	126	334079	0.0377156	62	170762	0.0363078	58	152664	0.0379919
Aspartate_aminotransferase	0.00389825	0.842617	0.0421727	0.00140501	0.0468396	0.00242577	0.0521917	0.00123724	147	356861	0.0411925	142	321561	0.0441596	127	308508	0.0411659	158	342196	0.0461724	144	287497	0.0500875	132	298244	0.0442591	180	334079	0.0538795	87	170762	0.0509481	79	152664	0.0517476
Aspartate_ammonia-lyase	0.000345908	0.929803	0.0129492	0.00208763	0.0123318	0.000698727	0.0024712	0.000610699	42	356861	0.0117693	36	321561	0.0111954	49	308508	0.0158829	39	342196	0.011397	36	287497	0.0125219	39	298244	0.0130765	6	334079	0.00179598	4	170762	0.00234244	5	152664	0.00327517
Aspartate_carbamoyltransferase	2.05e-05	0.972621	0.0505615	0.00329541	0.0623072	0.00107418	0.0810205	0.0011279	164	356861	0.0459563	168	321561	0.0522451	165	308508	0.0534832	213	342196	0.062245	183	287497	0.0636528	182	298244	0.0610239	267	334079	0.0799212	141	170762	0.0825711	123	152664	0.0805691
Aspartate_carbamoyltransferase_catalytic_subunit	0.00044016	0.923932	0.000792658	0.00034006	0.00108712	0.000192122	0.00482383	0.000824009	4	356861	0.00112089	3	321561	0.000932949	1	308508	0.000324141	3	342196	0.000876691	3	287497	0.00104349	4	298244	0.00134118	13	334079	0.00389129	8	170762	0.00468488	9	152664	0.0058953
Aspartate_carbamoyltransferase_regulatory_chain	0.0315425	0.68404	0.000305115	1.84e-05	0.000683126	0.000483287	0.00249434	0.00101543	1	356861	0.000280221	1	321561	0.000310983	1	308508	0.000324141	0	342196	0	3	287497	0.00104349	3	298244	0.00100589	6	334079	0.00179598	3	170762	0.00175683	6	152664	0.0039302
Aspartokinase	0.00373694	0.844819	0.0248536	0.00677531	0.0281705	0.00175879	0.0469138	0.0017271	68	356861	0.019055	68	321561	0.0211468	106	308508	0.0343589	99	342196	0.0289308	74	287497	0.0257394	89	298244	0.0298413	159	334079	0.0475935	83	170762	0.0486057	68	152664	0.0445423
Aspartyl/glutamyl-tRNA(Asn/Gln)_amidotransferase_subunit_B	0.000278382	0.934705	0.048327	0.00180593	0.0569553	0.00243914	0.0674759	0.00190742	180	356861	0.0504398	156	321561	0.0485133	142	308508	0.046028	206	342196	0.0601994	162	287497	0.0563484	162	298244	0.0543179	223	334079	0.0667507	112	170762	0.0655884	107	152664	0.0700886
Assimilatory_nitrate_reductase_catalytic_subunit	0.0112043	0.776234	0.0158329	0.00413389	0.016036	0.0020068	0.00524172	0.000928742	41	356861	0.0114891	47	321561	0.0146162	66	308508	0.0213933	48	342196	0.014027	44	287497	0.0153045	56	298244	0.0187766	15	334079	0.00448996	8	170762	0.00468488	10	152664	0.00655033
Assimilatory_nitrate_reductase_electron_transfer_subunit	0.0146672	0.755216	0.00201899	0.000614648	0.00357031	0.000752283	0.000926873	0.000447345	7	356861	0.00196155	9	321561	0.00279885	4	308508	0.00129656	12	342196	0.00350676	13	287497	0.00452179	8	298244	0.00268237	1	334079	0.00029933	2	170762	0.00117122	2	152664	0.00131007
Assimilatory_nitrite_reductase_[NAD(P)H]_small_subunit	0.0108948	0.778313	0.00964946	0.00130092	0.00890668	0.00132811	0.00403431	0.0013578	41	356861	0.0114891	28	321561	0.00870752	27	308508	0.0087518	27	342196	0.00789022	31	287497	0.0107827	24	298244	0.0080471	9	334079	0.00269397	6	170762	0.00351366	9	152664	0.0058953
ATM1-type_heavy_metal_exporter	0.00206718	0.872613	0.0203103	0.00420375	0.017658	0.00125095	0.00403717	0.00173785	92	356861	0.0257803	63	321561	0.0195919	48	308508	0.0155588	55	342196	0.0160727	55	287497	0.0191306	53	298244	0.0177707	8	334079	0.00239464	11	170762	0.00644171	5	152664	0.00327517
ATP-dependent_6-phosphofructokinase_2	0.035051	0.672735	0.00650551	0.00198559	0.00348964	0.00148915	0.00121176	0.000836903	14	356861	0.0039231	22	321561	0.00684163	27	308508	0.0087518	15	342196	0.00438345	4	287497	0.00139132	14	298244	0.00469414	8	334079	0.00239464	1	170762	0.00058561	1	152664	0.000655033
ATP-dependent_Clp_protease_adapter_protein_ClpS	7.91e-05	0.957075	0.0522227	0.00284059	0.0581996	0.00303947	0.0913477	0.00474749	173	356861	0.0484783	178	321561	0.055355	163	308508	0.0528349	211	342196	0.0616606	156	287497	0.0542614	175	298244	0.0586768	289	334079	0.0865065	167	170762	0.0977969	137	152664	0.0897396
ATP-dependent_Clp_protease_adapter_protein_ClpS_2	0.0129085	0.76542	0.0080159	0.00249394	0.00712333	0.00190447	0.000589961	0.000478188	33	356861	0.0092473	33	321561	0.0102624	14	308508	0.00453797	18	342196	0.00526014	28	287497	0.00973923	19	298244	0.00637062	2	334079	0.000598661	2	170762	0.00117122	0	152664	0
ATP-dependent_Clp_protease_ATP-binding_subunit_ClpA	0.024127	0.711042	0.00969338	0.000792661	0.0103818	0.00342965	0.00305681	0.000952907	38	356861	0.0106484	28	321561	0.00870752	30	308508	0.00972422	24	342196	0.00701352	26	287497	0.00904357	45	298244	0.0150883	6	334079	0.00179598	7	170762	0.00409927	5	152664	0.00327517
ATP-dependent_Clp_protease_ATP-binding_subunit_ClpC	0.00512837	0.827551	0.00821203	0.00187577	0.00565731	0.000700203	0.0150745	0.00242399	22	356861	0.00616487	25	321561	0.00777457	33	308508	0.0106966	16	342196	0.00467568	18	287497	0.00626093	18	298244	0.00603533	53	334079	0.0158645	30	170762	0.0175683	18	152664	0.0117906
ATP-dependent_Clp_protease_ATP-binding_subunit_ClpC1	0.000165832	0.94506	0.0191428	0.00706113	0.0216096	0.00247606	0.0665071	0.00516346	41	356861	0.0114891	56	321561	0.017415	88	308508	0.0285244	75	342196	0.0219173	53	287497	0.018435	73	298244	0.0244766	218	334079	0.065254	104	170762	0.0609035	112	152664	0.0733637
ATP-dependent_Clp_protease_ATP-binding_subunit_ClpE	0.0240538	0.711335	0.000620484	0.000267199	9.74e-05	0.000137759	0	0	1	356861	0.000280221	3	321561	0.000932949	2	308508	0.000648281	1	342196	0.00029223	0	287497	0	0	298244	0	0	334079	0	0	170762	0	0	152664	0
ATP-dependent_Clp_protease_ATP-binding_subunit_ClpX	0.000238829	0.937957	0.0457144	0.00648177	0.0518925	0.00826871	0.104152	0.00509621	162	356861	0.0453958	122	321561	0.0379399	166	308508	0.0538074	148	342196	0.0432501	142	287497	0.0493918	188	298244	0.0630356	360	334079	0.107759	184	170762	0.107752	148	152664	0.0969449
ATP-dependent_Clp_protease_proteolytic_subunit	4.64e-06	0.983315	0.08798	0.00119657	0.0863895	0.00466366	0.145646	0.00393723	320	356861	0.0896708	280	321561	0.0870752	269	308508	0.0871938	281	342196	0.0821167	242	287497	0.0841748	277	298244	0.092877	468	334079	0.140087	253	170762	0.148159	227	152664	0.148693
ATP-dependent_DNA_helicase_PcrA	0.00143723	0.887148	0.0108187	0.00225395	0.0124585	0.00151568	0.0314648	0.00511161	47	356861	0.0131704	37	321561	0.0115064	24	308508	0.00777938	44	342196	0.0128581	30	287497	0.0104349	42	298244	0.0140824	117	334079	0.0350217	60	170762	0.0351366	37	152664	0.0242362
ATP-dependent_DNA_helicase_RecG	0.0255857	0.705332	0.0276603	0.00353444	0.0268146	0.00263946	0.0395104	0.00475838	95	356861	0.026621	77	321561	0.0239457	100	308508	0.0324141	79	342196	0.0230862	82	287497	0.028522	86	298244	0.0288354	142	334079	0.0425049	56	170762	0.0327942	66	152664	0.0432322
ATP-dependent_DNA_helicase_RecQ	0.00010073	0.953471	0.0212684	0.00181236	0.0196291	0.00170598	0.00652142	0.000425362	85	356861	0.0238188	65	321561	0.0202139	61	308508	0.0197726	59	342196	0.0172416	59	287497	0.020522	63	298244	0.0211236	20	334079	0.00598661	12	170762	0.00702733	10	152664	0.00655033
ATP-dependent_DNA_helicase_UvrD2	0.0259117	0.704086	0.0201903	0.00219765	0.020076	0.0011762	0.0264009	0.0021902	63	356861	0.0176539	64	321561	0.0199029	71	308508	0.023014	74	342196	0.021625	57	287497	0.0198263	56	298244	0.0187766	82	334079	0.0245451	43	170762	0.0251812	45	152664	0.0294765
ATP-dependent_helicase/deoxyribonuclease_subunit_B	0.00153607	0.884618	0.00171678	0.00033442	0.00160706	0.000155749	0.00730519	0.00162292	7	356861	0.00196155	4	321561	0.00124393	6	308508	0.00194484	6	342196	0.00175338	4	287497	0.00139132	5	298244	0.00167648	32	334079	0.00957857	11	170762	0.00644171	9	152664	0.0058953
ATP-dependent_protease_ATPase_subunit_ClpY	0.0116913	0.773037	0.00254019	0.000402946	0.00160288	0.000409375	0.000589961	0.000478188	8	356861	0.00224177	10	321561	0.00310983	7	308508	0.00226898	6	342196	0.00175338	3	287497	0.00104349	6	298244	0.00201178	2	334079	0.000598661	2	170762	0.00117122	0	152664	0
ATP-dependent_protease_ATPase_subunit_HslU	0.0110073	0.777553	0.0225865	0.00521345	0.0244686	0.00404057	0.00781121	0.0020273	92	356861	0.0257803	86	321561	0.0267445	47	308508	0.0152346	87	342196	0.025424	83	287497	0.0288699	57	298244	0.0191119	19	334079	0.00568728	18	170762	0.010541	11	152664	0.00720537
ATP-dependent_protease_subunit_HslV	0.0011619	0.894871	0.0194638	0.00314487	0.0199822	0.00172006	0.00651707	0.000908652	84	356861	0.0235386	61	321561	0.01897	49	308508	0.0158829	67	342196	0.0195794	64	287497	0.0222611	54	298244	0.018106	18	334079	0.00538795	13	170762	0.00761294	10	152664	0.00655033
ATP-dependent_RNA_helicase_DeaD	0.0013602	0.889201	0.0330268	0.00156875	0.0297339	0.00292768	0.0159233	0.00308063	110	356861	0.0308243	109	321561	0.0338971	106	308508	0.0343589	98	342196	0.0286386	97	287497	0.0337395	80	298244	0.0268237	57	334079	0.0170618	20	170762	0.0117122	29	152664	0.018996
ATP-dependent_RNA_helicase_HrpB	0.00416124	0.839155	0.0256507	0.00314793	0.0247306	0.00366743	0.011043	0.00151598	105	356861	0.0294232	83	321561	0.0258116	67	308508	0.0217174	67	342196	0.0195794	77	287497	0.0267829	83	298244	0.0278296	37	334079	0.0110752	22	170762	0.0128834	14	152664	0.00917047
ATP-dependent_RNA_helicase_RhlB	0.000419426	0.925145	0.0134907	0.000796468	0.0110457	0.000873603	0.00603994	0.000967838	46	356861	0.0128902	47	321561	0.0146162	40	308508	0.0129656	34	342196	0.00993583	32	287497	0.0111306	36	298244	0.0120707	23	334079	0.0068846	8	170762	0.00468488	10	152664	0.00655033
ATP-dependent_RNA_helicase_RhlE	0.0022957	0.868082	0.0374972	0.0048287	0.030887	0.00511787	0.0126481	0.000912994	158	356861	0.0442749	112	321561	0.0348301	103	308508	0.0333865	82	342196	0.0239629	104	287497	0.0361743	97	298244	0.0325237	38	334079	0.0113746	23	170762	0.013469	20	152664	0.0131007
ATP-dependent_zinc_metalloprotease_FtsH	7.35e-05	0.958117	0.0967994	0.00437658	0.111274	0.0075652	0.260684	0.0253634	337	356861	0.0944345	331	321561	0.102935	287	308508	0.0930284	377	342196	0.110171	295	287497	0.10261	361	298244	0.121042	989	334079	0.296038	406	170762	0.237758	379	152664	0.248258
ATP-dependent_zinc_metalloprotease_FtsH_2	0.000377772	0.92771	0.000905091	0.000209173	0.000548649	0.000324112	0.00264761	0.000218628	4	356861	0.00112089	2	321561	0.000621966	3	308508	0.000972422	1	342196	0.00029223	1	287497	0.00034783	3	298244	0.00100589	8	334079	0.00239464	5	170762	0.00292805	4	152664	0.00262013
ATP-dependent_zinc_metalloprotease_FtsH_3	0.0099398	0.78499	0.00601186	0.00147644	0.00795878	0.000890491	0.0179839	0.00443119	17	356861	0.00476376	26	321561	0.00808556	16	308508	0.00518625	29	342196	0.00847467	25	287497	0.00869574	20	298244	0.00670592	81	334079	0.0242458	25	170762	0.0146403	23	152664	0.0150658
ATP-dependent_zinc_metalloprotease_FtsH_4	0.00807128	0.799408	0.00410352	0.000865172	0.00606731	0.000934088	0.00825086	0.000734161	19	356861	0.0053242	11	321561	0.00342081	11	308508	0.00356555	18	342196	0.00526014	16	287497	0.00556527	22	298244	0.00737651	31	334079	0.00927924	13	170762	0.00761294	12	152664	0.0078604
ATP_phosphoribosyltransferase	0.00535837	0.825011	0.047072	0.000992074	0.0521048	0.00271012	0.0648007	0.00520383	163	356861	0.045676	154	321561	0.0478914	147	308508	0.0476487	184	342196	0.0537704	156	287497	0.0542614	144	298244	0.0482826	194	334079	0.0580701	112	170762	0.0655884	108	152664	0.0707436
ATP_phosphoribosyltransferase_regulatory_subunit	0.0198899	0.729057	0.0176279	9.27e-05	0.0182699	0.000766962	0.0229262	0.00237017	63	356861	0.0176539	57	321561	0.017726	54	308508	0.0175036	66	342196	0.0192872	52	287497	0.0180871	52	298244	0.0174354	80	334079	0.0239464	43	170762	0.0251812	30	152664	0.019651
ATP_synthase_gamma_chain	8.38e-05	0.956236	0.0551166	0.00487821	0.0632067	0.0024899	0.0960848	0.00361907	174	356861	0.0487585	180	321561	0.0559769	187	308508	0.0606143	225	342196	0.0657518	172	287497	0.0598267	191	298244	0.0640415	307	334079	0.0918944	172	170762	0.100725	146	152664	0.0956349
ATP_synthase_protein_I	0.036828	0.667295	0.000792658	0.00034006	0.000743469	0.000284688	0	0	4	356861	0.00112089	3	321561	0.000932949	1	308508	0.000324141	3	342196	0.000876691	1	287497	0.00034783	3	298244	0.00100589	0	334079	0	0	170762	0	0	152664	0
ATP_synthase_subunit_a	0.000368429	0.928311	0.0616495	0.00691808	0.0692389	0.00520428	0.103163	0.000724837	198	356861	0.0554838	187	321561	0.0581538	220	308508	0.071311	229	342196	0.0669207	185	287497	0.0643485	228	298244	0.0764475	348	334079	0.104167	175	170762	0.102482	157	152664	0.10284
ATP_synthase_subunit_alpha	0.00804437	0.799631	0.0470081	0.00532797	0.0458372	0.00861596	0.0715058	0.00162872	158	356861	0.0442749	136	321561	0.0422937	168	308508	0.0544556	128	342196	0.0374055	122	287497	0.0424352	172	298244	0.0576709	236	334079	0.070642	126	170762	0.0737869	107	152664	0.0700886
ATP_synthase_subunit_b	0.0106882	0.779724	0.0453575	0.00338475	0.0525221	0.000996221	0.061303	0.00485684	176	356861	0.0493189	132	321561	0.0410498	141	308508	0.0457038	178	342196	0.052017	155	287497	0.0539136	154	298244	0.0516356	218	334079	0.065254	93	170762	0.0544618	98	152664	0.0641933
ATP_synthase_subunit_b'	0.0151043	0.752808	0.00431523	0.000716358	0.00323683	0.000188713	0.00136356	0.000957176	19	356861	0.0053242	12	321561	0.0037318	12	308508	0.00388969	11	342196	0.00321453	10	287497	0.0034783	9	298244	0.00301766	1	334079	0.00029933	2	170762	0.00117122	4	152664	0.00262013
ATP_synthase_subunit_beta	0.00227393	0.8685	0.0428336	0.0107406	0.0474406	0.00699214	0.0950539	0.00942693	125	356861	0.0350276	114	321561	0.0354521	179	308508	0.0580212	136	342196	0.0397433	132	287497	0.0459135	169	298244	0.056665	304	334079	0.0909964	147	170762	0.0860847	165	152664	0.10808
ATP_synthase_subunit_c	9.13e-05	0.95497	0.0516156	0.00544724	0.0590371	0.00402851	0.0998749	0.00421694	170	356861	0.0476376	154	321561	0.0478914	183	308508	0.0593177	187	342196	0.054647	167	287497	0.0580876	192	298244	0.0643768	349	334079	0.104466	161	170762	0.0942833	154	152664	0.100875
ATP_synthase_subunit_delta	4.71e-05	0.96389	0.0492209	0.00295925	0.0567743	0.00206919	0.0871601	0.00414464	173	356861	0.0484783	148	321561	0.0460255	164	308508	0.0531591	201	342196	0.0587383	155	287497	0.0539136	172	298244	0.0576709	272	334079	0.0814179	152	170762	0.0890128	139	152664	0.0910496
Auracyanin-A	0.00253316	0.863682	0.000516823	0.000167647	0	0	0	0	1	356861	0.000280221	2	321561	0.000621966	2	308508	0.000648281	0	342196	0	0	287497	0	0	298244	0	0	334079	0	0	170762	0	0	152664	0
Autoinducer_2_import_system_permease_protein_LsrC	0.000689186	0.911669	0.00563645	0.00101697	0.00303783	0.0003023	0.000517675	0.000379252	22	356861	0.00616487	21	321561	0.00653064	13	308508	0.00421383	9	342196	0.00263007	9	287497	0.00313047	10	298244	0.00335296	3	334079	0.000897991	0	170762	0	1	152664	0.000655033
Autoinducer_2_import_system_permease_protein_LsrD	0.00279133	0.8592	0.0135796	0.00129909	0.0133155	0.000814187	0.00494091	0.00235814	50	356861	0.0140111	38	321561	0.0118174	46	308508	0.0149105	42	342196	0.0122737	41	287497	0.014261	40	298244	0.0134118	9	334079	0.00269397	14	170762	0.00819854	6	152664	0.0039302
Autoinducer_2_sensor_kinase/phosphatase_LuxQ	0.0162357	0.746784	0.0207393	0.00555097	0.0209108	0.00175963	0.00777659	0.00214084	102	356861	0.0285826	55	321561	0.0171041	51	308508	0.0165312	79	342196	0.0230862	60	287497	0.0208698	56	298244	0.0187766	35	334079	0.0104766	13	170762	0.00761294	8	152664	0.00524027
Autotransporter_adhesin_BtaE	0.0126152	0.76721	0.00143655	0.000362909	0.000867768	0.000431166	0	0	4	356861	0.00112089	4	321561	0.00124393	6	308508	0.00194484	3	342196	0.000876691	4	287497	0.00139132	1	298244	0.000335296	0	334079	0	0	170762	0	0	152664	0
Autotransporter_adhesin_EhaG	0.0335768	0.677389	0.000398522	0.000114621	0.000115943	0.000163969	0	0	2	356861	0.000560442	1	321561	0.000310983	1	308508	0.000324141	0	342196	0	1	287497	0.00034783	0	298244	0	0	334079	0	0	170762	0	0	152664	0
Azurin	0.00586169	0.819695	0.00217942	0.000837101	0.0023876	0.00026209	0	0	12	356861	0.00336265	5	321561	0.00155492	5	308508	0.0016207	7	342196	0.00204561	7	287497	0.00243481	8	298244	0.00268237	0	334079	0	0	170762	0	0	152664	0
Bacillibactin_exporter	0.0195951	0.730403	0.00210653	0.000371297	0.0012216	0.000478924	0.00297008	0.000443865	9	356861	0.00252199	7	321561	0.00217688	5	308508	0.0016207	2	342196	0.00058446	5	287497	0.00173915	4	298244	0.00134118	11	334079	0.00329263	4	170762	0.00234244	5	152664	0.00327517
Bacterial_actin-related_protein	0.0307168	0.686822	0.00161608	0.000891027	0	0	0	0	5	356861	0.00140111	9	321561	0.00279885	2	308508	0.000648281	0	342196	0	0	287497	0	0	298244	0	0	334079	0	0	170762	0	0	152664	0
Bacterial_dynamin-like_protein	0.0404255	0.656796	0.000305115	1.84e-05	0.000227709	0.000161096	0	0	1	356861	0.000280221	1	321561	0.000310983	1	308508	0.000324141	0	342196	0	1	287497	0.00034783	1	298244	0.000335296	0	334079	0	0	170762	0	0	152664	0
Bacterial_non-heme_ferritin	5.22e-07	0.991947	0.00184533	0.000354609	0.00227583	0.000166683	0.0106223	0.000493903	5	356861	0.00140111	6	321561	0.0018659	7	308508	0.00226898	7	342196	0.00204561	7	287497	0.00243481	7	298244	0.00234707	36	334079	0.0107759	17	170762	0.00995538	17	152664	0.0111356
Bacterial_proteasome_activator	0.0009055	0.903255	0.00912151	0.00205668	0.00873042	0.00199405	0.0228453	0.00237412	26	356861	0.00728575	26	321561	0.00808556	37	308508	0.0119932	28	342196	0.00818244	19	287497	0.00660876	34	298244	0.0114001	71	334079	0.0212525	36	170762	0.021082	40	152664	0.0262013
Bacteriochlorophyllide_d_C-12(1)-methyltransferase	0.00961448	0.787362	0.00129484	0.00046009	0.00118635	0.00111675	0.00441028	0.000593	6	356861	0.00168133	5	321561	0.00155492	2	308508	0.000648281	3	342196	0.000876691	0	287497	0	8	298244	0.00268237	13	334079	0.00389129	7	170762	0.00409927	8	152664	0.00524027
Bacteriophytochrome	0.0371914	0.666204	0.00410204	0.00127478	0.00594647	0.00172979	0.00150239	0.000614901	20	356861	0.00560442	8	321561	0.00248786	13	308508	0.00421383	27	342196	0.00789022	18	287497	0.00626093	11	298244	0.00368826	7	334079	0.00209531	3	170762	0.00175683	1	152664	0.000655033
Baeyer-Villiger_monooxygenase	0.00120774	0.893506	0.0381002	0.00396163	0.0389154	0.00243592	0.0193979	0.00272548	117	356861	0.0327859	136	321561	0.0422937	121	308508	0.039221	141	342196	0.0412045	115	287497	0.0400004	106	298244	0.0355414	52	334079	0.0155652	37	170762	0.0216676	32	152664	0.0209611
Barbiturase	0.0134599	0.762126	0.00112557	0.000667029	0.00163995	0.000351171	0.00630882	0.00212657	4	356861	0.00112089	1	321561	0.000310983	6	308508	0.00194484	4	342196	0.00116892	5	287497	0.00173915	6	298244	0.00201178	12	334079	0.00359196	15	170762	0.00878416	10	152664	0.00655033
Basal-body_rod_modification_protein_FlgD	0.00241693	0.865799	0.0041779	0.00125182	0.00355777	9.3e-05	0	0	21	356861	0.00588464	12	321561	0.0037318	9	308508	0.00291727	12	342196	0.00350676	10	287497	0.0034783	11	298244	0.00368826	0	334079	0	0	170762	0	0	152664	0
Benzaldehyde_dehydrogenase_[NAD(+)]	0.0422734	0.651645	0.0061023	0.000368079	0.0047919	0.00103913	0.00748014	0.000846595	20	356861	0.00560442	20	321561	0.00621966	20	308508	0.00648281	14	342196	0.00409122	18	287497	0.00626093	12	298244	0.00402355	25	334079	0.00748326	11	170762	0.00644171	13	152664	0.00851543
Benzil_reductase_((S)-benzoin_forming)	1.8e-05	0.973808	0.00343503	0.000164207	0.00323683	0.000188713	0.00815108	0.000594715	13	356861	0.00364287	11	321561	0.00342081	10	308508	0.00324141	11	342196	0.00321453	10	287497	0.0034783	9	298244	0.00301766	30	334079	0.00897991	13	170762	0.00761294	12	152664	0.0078604
Benzoate--CoA_ligase	0.000565636	0.917299	0.0265576	0.00168573	0.0331679	0.00116935	0.0206749	0.00168364	103	356861	0.0288628	80	321561	0.0248786	80	308508	0.0259313	116	342196	0.0338987	98	287497	0.0340873	94	298244	0.0315178	77	334079	0.0230484	33	170762	0.0193251	30	152664	0.019651
Benzoyl-CoA_oxygenase_component_A	0.00338322	0.849878	0.00204678	0.000393602	0.00251789	0.000549041	0.000195203	0.000276059	6	356861	0.00168133	6	321561	0.0018659	8	308508	0.00259313	6	342196	0.00175338	8	287497	0.00278264	9	298244	0.00301766	0	334079	0	1	170762	0.00058561	0	152664	0
Beta-alanine--pyruvate_aminotransferase	0.000709354	0.910816	0.0147779	0.00188297	0.0132408	0.00246221	0.00166289	0.000676956	62	356861	0.0173737	45	321561	0.0139942	40	308508	0.0129656	44	342196	0.0128581	30	287497	0.0104349	49	298244	0.0164295	4	334079	0.00119732	2	170762	0.00117122	4	152664	0.00262013
Beta-alanine_degradation_protein_BauB	0.00154992	0.884273	0.00552253	0.00095095	0.00559989	0.000662632	0.00144455	0.00036824	23	356861	0.00644509	19	321561	0.00590868	13	308508	0.00421383	20	342196	0.0058446	18	287497	0.00626093	14	298244	0.00469414	4	334079	0.00119732	2	170762	0.00117122	3	152664	0.0019651
Beta-amylase	0.00167988	0.881124	0	0	0	0	0.000513325	0.000153948	0	356861	0	0	321561	0	0	308508	0	0	342196	0	0	287497	0	0	298244	0	1	334079	0.00029933	1	170762	0.00058561	1	152664	0.000655033
Beta-barrel_assembly-enhancing_protease	0.0134638	0.762103	0.0846949	0.0288326	0.0835467	0.0103232	0.0167431	0.00265894	429	356861	0.120215	271	321561	0.0842764	153	308508	0.0495935	236	342196	0.0689663	263	287497	0.0914792	269	298244	0.0901946	49	334079	0.0146672	35	170762	0.0204964	23	152664	0.0150658
Beta-carbonic_anhydrase_1	0.00301924	0.855467	0.0158897	0.00341928	0.0210232	0.00271219	0.0370739	0.00471369	40	356861	0.0112088	62	321561	0.0192809	53	308508	0.0171795	85	342196	0.0248396	54	287497	0.0187828	58	298244	0.0194472	145	334079	0.0434029	61	170762	0.0357222	49	152664	0.0320966
Beta-etherase	0.00311051	0.854025	0.00421892	0.000924466	0.00368207	0.000626443	0.000494534	0.000372217	17	356861	0.00476376	16	321561	0.00497573	9	308508	0.00291727	12	342196	0.00350676	13	287497	0.00452179	9	298244	0.00301766	3	334079	0.000897991	1	170762	0.00058561	0	152664	0
Beta-fructosidase	0.0307149	0.686828	0.00151093	0.000160128	0.00215807	0.000876622	0.000218344	0.000308786	6	356861	0.00168133	5	321561	0.00155492	4	308508	0.00129656	8	342196	0.00233784	9	287497	0.00313047	3	298244	0.00100589	0	334079	0	0	170762	0	1	152664	0.000655033
Beta-galactosidase	0.0001143	0.951469	0.059311	0.00710619	0.0406435	0.00357078	0.00998604	0.000145222	179	356861	0.0501596	217	321561	0.0674833	186	308508	0.0602902	123	342196	0.0359443	119	287497	0.0413917	133	298244	0.0445944	34	334079	0.0101772	17	170762	0.00995538	15	152664	0.0098255
Beta-galactosidase_BgaA	0.00168044	0.881111	0.0076923	0.00150218	0.00511884	0.000728717	0.00100351	0.000533177	20	356861	0.00560442	27	321561	0.00839654	28	308508	0.00907594	14	342196	0.00409122	16	287497	0.00556527	17	298244	0.00570003	2	334079	0.000598661	3	170762	0.00175683	1	152664	0.000655033
Beta-galactosidase_bgaB	0.00929262	0.789761	0.00666008	0.0019544	0.00504889	0.000375155	0.00120741	0.000466493	20	356861	0.00560442	16	321561	0.00497573	29	308508	0.00940008	18	342196	0.00526014	13	287497	0.00452179	16	298244	0.00536473	6	334079	0.00179598	2	170762	0.00117122	1	152664	0.000655033
Beta-galactosidase_BoGH2A	0.00042829	0.924622	0.0163661	0.00291389	0.00873221	0.00145027	0.000195203	0.000276059	68	356861	0.019055	57	321561	0.017726	38	308508	0.0123173	23	342196	0.00672129	29	287497	0.0100871	28	298244	0.00938829	0	334079	0	1	170762	0.00058561	0	152664	0
Beta-galactosidase_III	0.0150223	0.753257	0.00170214	0.000411415	0.00153654	0.00063865	0	0	8	356861	0.00224177	4	321561	0.00124393	5	308508	0.0016207	4	342196	0.00116892	7	287497	0.00243481	3	298244	0.00100589	0	334079	0	0	170762	0	0	152664	0
Beta-galactosidase_LacZ	0.00134508	0.889614	0.000398522	0.000114621	0	0	0	0	2	356861	0.000560442	1	321561	0.000310983	1	308508	0.000324141	0	342196	0	0	287497	0	0	298244	0	0	334079	0	0	170762	0	0	152664	0
Beta-galactosidase_YesZ	0.00840016	0.796719	0.00059559	0.000211693	0.000325119	2.38e-05	0	0	3	356861	0.000840663	2	321561	0.000621966	1	308508	0.000324141	1	342196	0.00029223	1	287497	0.00034783	1	298244	0.000335296	0	334079	0	0	170762	0	0	152664	0
Beta-glucanase	0.00481489	0.831139	0.0116907	0.0011601	0.0101653	0.0022432	0.00351376	0.00114199	40	356861	0.0112088	34	321561	0.0105734	41	308508	0.0132898	27	342196	0.00789022	38	287497	0.0132175	28	298244	0.00938829	13	334079	0.00389129	8	170762	0.00468488	3	152664	0.0019651
Beta-glucosidase	7.69e-05	0.957472	0.013625	0.00113958	0.0122446	0.00119909	0.00147204	0.00109392	46	356861	0.0128902	41	321561	0.0127503	47	308508	0.0152346	37	342196	0.0108125	35	287497	0.012174	41	298244	0.0137471	6	334079	0.00179598	0	170762	0	4	152664	0.00262013
Beta-glucosidase_A	0.000219732	0.939656	0.0279581	0.00154335	0.024186	0.00192907	0.0138685	0.000854154	92	356861	0.0257803	93	321561	0.0289214	90	308508	0.0291727	85	342196	0.0248396	62	287497	0.0215654	78	298244	0.0261531	50	334079	0.0149665	22	170762	0.0128834	21	152664	0.0137557
Beta-glucosidase_B	0.000405647	0.925974	0.0131346	0.00103151	0.0102435	0.00149487	0.0036974	0.000662761	42	356861	0.0117693	43	321561	0.0133723	44	308508	0.0142622	42	342196	0.0122737	28	287497	0.00973923	26	298244	0.00871769	10	334079	0.0029933	6	170762	0.00351366	7	152664	0.00458523
Beta-glucosidase_BoGH3B	0.0110714	0.777122	0.00478961	0.00137163	0.00345018	0.00033247	0.00102665	0.000307896	22	356861	0.00616487	17	321561	0.00528671	9	308508	0.00291727	12	342196	0.00350676	11	287497	0.00382613	9	298244	0.00301766	2	334079	0.000598661	2	170762	0.00117122	2	152664	0.00131007
Beta-glucoside_kinase	0.0116449	0.773338	0.0014234	0.000536231	0.00108712	0.000192122	0	0	4	356861	0.00112089	7	321561	0.00217688	3	308508	0.000972422	3	342196	0.000876691	3	287497	0.00104349	4	298244	0.00134118	0	334079	0	0	170762	0	0	152664	0
Beta-hexosaminidase	0.000289815	0.933823	0.0495493	0.00128282	0.0455906	0.00271144	0.0322398	0.00163119	175	356861	0.0490387	165	321561	0.0513122	149	308508	0.048297	151	342196	0.0441268	142	287497	0.0493918	129	298244	0.0432532	100	334079	0.029933	57	170762	0.0333798	51	152664	0.0334067
Beta-hexosaminidase_A	0.0281299	0.695872	0.000601458	0.000508661	0.00138771	0.00050711	0.00293824	0.000848472	2	356861	0.000560442	4	321561	0.00124393	0	308508	0	6	342196	0.00175338	5	287497	0.00173915	2	298244	0.000670592	7	334079	0.00209531	7	170762	0.00409927	4	152664	0.00262013
Beta-ketodecanoyl-[acyl-carrier-protein]_synthase	0.0143341	0.757084	0.00289332	0.000733627	0.00310779	0.00118111	0	0	14	356861	0.0039231	8	321561	0.00248786	7	308508	0.00226898	5	342196	0.00146115	12	287497	0.00417396	11	298244	0.00368826	0	334079	0	0	170762	0	0	152664	0
Beta-L-arabinobiosidase	0.0499798	0.631646	0.00138238	0.000607894	0.00150547	0.000396542	0.000199554	0.000282211	8	356861	0.00224177	3	321561	0.000932949	3	308508	0.000972422	5	342196	0.00146115	3	287497	0.00104349	6	298244	0.00201178	2	334079	0.000598661	0	170762	0	0	152664	0
Beta-lactamase	0.000195871	0.941925	0.0189625	0.00191791	0.0138235	0.00165995	0.00279653	0.00140676	58	356861	0.0162528	65	321561	0.0202139	63	308508	0.0204209	51	342196	0.0149037	33	287497	0.0114784	45	298244	0.0150883	8	334079	0.00239464	8	170762	0.00468488	2	152664	0.00131007
Beta-lactamase_1	0.00196371	0.874775	0.000807298	0.000118586	0.000441062	0.000180884	0	0	3	356861	0.000840663	3	321561	0.000932949	2	308508	0.000648281	1	342196	0.00029223	2	287497	0.000695659	1	298244	0.000335296	0	334079	0	0	170762	0	0	152664	0
Beta-lactamase_3	0.0420651	0.652218	0.00206581	0.000833641	0.00220587	0.000756872	0.000195203	0.000276059	5	356861	0.00140111	5	321561	0.00155492	10	308508	0.00324141	11	342196	0.00321453	4	287497	0.00139132	6	298244	0.00201178	0	334079	0	1	170762	0.00058561	0	152664	0
Beta-lactamase_AST-1	0.000141556	0.947883	0.00243067	0.000181788	0.00183477	0.000125298	0.000218344	0.000308786	9	356861	0.00252199	7	321561	0.00217688	8	308508	0.00259313	6	342196	0.00175338	5	287497	0.00173915	6	298244	0.00201178	0	334079	0	0	170762	0	1	152664	0.000655033
Beta-lactamase_FAR-1	0.0132122	0.763594	0.000703637	9.75e-05	0.000654415	0.00029332	0	0	3	356861	0.000840663	2	321561	0.000621966	2	308508	0.000648281	2	342196	0.00058446	3	287497	0.00104349	1	298244	0.000335296	0	334079	0	0	170762	0	0	152664	0
Beta-lactamase_hydrolase-like_protein	0.0029598	0.856422	0.0139474	0.000702711	0.0126616	0.00229994	0.00526773	0.00125461	52	356861	0.0145715	46	321561	0.0143052	40	308508	0.0129656	42	342196	0.0122737	45	287497	0.0156523	30	298244	0.0100589	14	334079	0.00419063	12	170762	0.00702733	7	152664	0.00458523
Beta-lactamase_OXA-10	0.0193377	0.731588	0.00241312	0.000870631	0.00118453	0.000122034	0.00029498	0.000239094	9	356861	0.00252199	11	321561	0.00342081	4	308508	0.00129656	4	342196	0.00116892	3	287497	0.00104349	4	298244	0.00134118	1	334079	0.00029933	1	170762	0.00058561	0	152664	0
Beta-lactamase_OXA-15	0.030686	0.686926	0.000605844	0.00025061	0.000213353	0.000152562	0	0	2	356861	0.000560442	3	321561	0.000932949	1	308508	0.000324141	1	342196	0.00029223	1	287497	0.00034783	0	298244	0	0	334079	0	0	170762	0	0	152664	0
Beta-lactamase_OXA-18	0.00487413	0.83045	0.00209627	0.000509113	0.00184312	0.000450957	9.98e-05	0.000141106	10	356861	0.00280221	6	321561	0.0018659	5	308508	0.0016207	6	342196	0.00175338	7	287497	0.00243481	4	298244	0.00134118	1	334079	0.00029933	0	170762	0	0	152664	0
Beta-lactamase_regulatory_protein_BlaB	0.000461302	0.922733	0.00778861	0.00164798	0.00593519	0.000237778	0	0	22	356861	0.00616487	23	321561	0.00715261	31	308508	0.0100484	20	342196	0.0058446	18	287497	0.00626093	17	298244	0.00570003	0	334079	0	0	170762	0	0	152664	0
Beta-N-acetylhexosaminidase	0.000183207	0.943205	0.0120529	0.00159033	0.00707666	0.000774193	0.00114522	0.000680296	35	356861	0.00980774	42	321561	0.0130613	41	308508	0.0132898	27	342196	0.00789022	21	287497	0.00730442	18	298244	0.00603533	1	334079	0.00029933	2	170762	0.00117122	3	152664	0.0019651
Beta-porphyranase_A	0.0354094	0.671623	0.000398522	0.000114621	0.000227709	0.000161096	0	0	2	356861	0.000560442	1	321561	0.000310983	1	308508	0.000324141	0	342196	0	1	287497	0.00034783	1	298244	0.000335296	0	334079	0	0	170762	0	0	152664	0
Beta-xylosidase	1.05e-05	0.978093	0.0559719	0.00460833	0.0420281	0.00141164	0.00654307	0.0024216	218	356861	0.0610882	183	321561	0.0569099	154	308508	0.0499177	137	342196	0.0400355	124	287497	0.0431309	128	298244	0.0429179	17	334079	0.00508862	17	170762	0.00995538	7	152664	0.00458523
Beta_sliding_clamp	0.000519855	0.919593	0.0408748	0.000717861	0.04297	0.00257855	0.0702942	0.00632061	143	356861	0.0400716	131	321561	0.0407388	129	308508	0.0418142	140	342196	0.0409122	119	287497	0.0413917	139	298244	0.0466061	254	334079	0.0760299	105	170762	0.0614891	112	152664	0.0733637
Beta_sliding_clamp_GriR	0.0446493	0.645237	0.00783692	0.00255672	0.00607749	0.00139645	0.00170482	0.00157359	19	356861	0.0053242	22	321561	0.00684163	35	308508	0.0113449	17	342196	0.00496791	15	287497	0.00521745	24	298244	0.0080471	2	334079	0.000598661	1	170762	0.00058561	6	152664	0.0039302
Betaine/ectoine_transporter_LcoP	0.000122028	0.950399	0.00898246	0.000851954	0.00789608	0.000445648	0.00195352	0.000754934	34	356861	0.00952752	31	321561	0.00964047	24	308508	0.00777938	25	342196	0.00730575	23	287497	0.00800008	25	298244	0.0083824	3	334079	0.000897991	4	170762	0.00234244	4	152664	0.00262013
Betaine_reductase_complex_component_B_subunit_beta	0.00324435	0.851961	0.000103661	0.000146599	9.74e-05	0.000137759	0.002062	0.000636567	0	356861	0	1	321561	0.000310983	0	308508	0	1	342196	0.00029223	0	287497	0	0	298244	0	8	334079	0.00239464	2	170762	0.00117122	4	152664	0.00262013
Bicarbonate-binding_protein_CmpA	0.0138754	0.759703	0.00179702	0.000583683	0.00171882	0.000254476	0.000218344	0.000308786	8	356861	0.00224177	7	321561	0.00217688	3	308508	0.000972422	6	342196	0.00175338	4	287497	0.00139132	6	298244	0.00201178	0	334079	0	0	170762	0	1	152664	0.000655033
Bicarbonate_transport_ATP-binding_protein_CmpD	9.15e-05	0.954945	0.025413	0.0019492	0.02646	0.0010015	0.00993828	0.00180937	100	356861	0.0280221	80	321561	0.0248786	72	308508	0.0233381	93	342196	0.0271774	72	287497	0.0250437	81	298244	0.027159	25	334079	0.00748326	18	170762	0.010541	18	152664	0.0117906
Bicarbonate_transport_system_permease_protein_CmpB	0.000764809	0.90855	0.0238613	0.00301933	0.0253222	0.00137927	0.00877576	0.00242368	93	356861	0.0260606	63	321561	0.0195919	80	308508	0.0259313	80	342196	0.0233784	76	287497	0.0264351	78	298244	0.0261531	29	334079	0.00868058	10	170762	0.0058561	18	152664	0.0117906
Bicyclomycin_resistance_protein	3.72e-05	0.966606	0.0324069	0.00359789	0.0202446	0.00131376	0.00197231	0.00124275	132	356861	0.0369892	103	321561	0.0320312	87	308508	0.0282002	64	342196	0.0187027	63	287497	0.0219133	60	298244	0.0201178	1	334079	0.00029933	4	170762	0.00234244	5	152664	0.00327517
Biflaviolin_synthase_CYP158A2	0.027202	0.699254	0.0034716	0.00135772	0.00241213	0.000937831	0	0	12	356861	0.00336265	6	321561	0.0018659	16	308508	0.00518625	5	342196	0.00146115	6	287497	0.00208698	11	298244	0.00368826	0	334079	0	0	170762	0	0	152664	0
Bifunctional_(p)ppGpp_synthase/hydrolase_RelA	0.000325517	0.93121	0.0264187	0.00735101	0.0306479	0.004761	0.071928	0.00408587	70	356861	0.0196155	74	321561	0.0230127	113	308508	0.0366279	98	342196	0.0286386	75	287497	0.0260872	111	298244	0.0372178	221	334079	0.066152	128	170762	0.0749581	114	152664	0.0746738
Bifunctional_(p)ppGpp_synthase/hydrolase_SpoT	0.00918008	0.790613	0.0028977	0.000744711	0.0025537	0.000498169	0.000613101	3.01e-05	14	356861	0.0039231	7	321561	0.00217688	8	308508	0.00259313	11	342196	0.00321453	7	287497	0.00243481	6	298244	0.00201178	2	334079	0.000598661	1	170762	0.00058561	1	152664	0.000655033
Bifunctional_apolipoprotein_N-acyltransferase/polyprenol_monophosphomannose_synthase	0.0166917	0.744436	0.00385258	0.000327565	0.0033426	0.000754802	0.0067817	0.00129923	14	356861	0.0039231	11	321561	0.00342081	13	308508	0.00421383	12	342196	0.00350676	12	287497	0.00417396	7	298244	0.00234707	18	334079	0.00538795	11	170762	0.00644171	13	152664	0.00851543
Bifunctional_aspartate_aminotransferase_and_L-aspartate_beta-decarboxylase	0.0417726	0.653026	0.000305115	1.84e-05	0.000111765	0.00015806	0	0	1	356861	0.000280221	1	321561	0.000310983	1	308508	0.000324141	0	342196	0	0	287497	0	1	298244	0.000335296	0	334079	0	0	170762	0	0	152664	0
Bifunctional_aspartokinase/homoserine_dehydrogenase_2	0.0147526	0.754742	0.0028977	0.000744711	0.00248083	0.000393173	0.00688434	0.00176963	14	356861	0.0039231	7	321561	0.00217688	8	308508	0.00259313	8	342196	0.00233784	6	287497	0.00208698	9	298244	0.00301766	18	334079	0.00538795	16	170762	0.00936977	9	152664	0.0058953
Bifunctional_beta-D-glucosidase/beta-D-fucosidase	0.00843843	0.796411	0.0144795	0.00313246	0.00998852	0.00257021	0.00303802	0.000756047	36	356861	0.010088	52	321561	0.0161711	53	308508	0.0171795	22	342196	0.00642906	32	287497	0.0111306	37	298244	0.0124059	8	334079	0.00239464	7	170762	0.00409927	4	152664	0.00262013
Bifunctional_coenzyme_PQQ_synthesis_protein_C/D	0.045942	0.641846	0.00737551	0.00201091	0.00767855	0.000744323	0.0034935	0.00121661	18	356861	0.00504398	32	321561	0.00995146	22	308508	0.00713109	24	342196	0.00701352	21	287497	0.00730442	26	298244	0.00871769	6	334079	0.00179598	7	170762	0.00409927	7	152664	0.00458523
Bifunctional_cytochrome_P450/NADPH--P450_reductase	0.00560277	0.82239	0.00893617	0.0020012	0.00439991	0.00129657	0.00150239	0.000614901	23	356861	0.00644509	29	321561	0.00901851	35	308508	0.0113449	9	342196	0.00263007	14	287497	0.00486962	17	298244	0.00570003	7	334079	0.00209531	3	170762	0.00175683	1	152664	0.000655033
Bifunctional_cytochrome_P450/NADPH--P450_reductase_1	0.0252264	0.706718	0.00114169	0.000438846	0.000961001	0.000211638	9.98e-05	0.000141106	2	356861	0.000560442	4	321561	0.00124393	5	308508	0.0016207	4	342196	0.00116892	3	287497	0.00104349	2	298244	0.000670592	1	334079	0.00029933	0	170762	0	0	152664	0
Bifunctional_cytochrome_P450/NADPH--P450_reductase_2	0.0407123	0.655987	0.00326144	0.00165642	0.00194653	0.000283283	0	0	8	356861	0.00224177	18	321561	0.00559769	6	308508	0.00194484	6	342196	0.00175338	5	287497	0.00173915	7	298244	0.00234707	0	334079	0	0	170762	0	0	152664	0
Bifunctional_enzyme_IspD/IspF	0.00471945	0.832262	0.0094	0.000463409	0.0106739	0.00199225	0.00446812	0.00038275	35	356861	0.00980774	31	321561	0.00964047	27	308508	0.0087518	38	342196	0.0111047	37	287497	0.0128697	24	298244	0.0080471	16	334079	0.00478929	8	170762	0.00468488	6	152664	0.0039302
Bifunctional_F420_biosynthesis_protein_FbiB	0.000574697	0.916859	0.0285904	0.00232224	0.0370816	0.00734932	0.0763342	0.00763195	91	356861	0.0255001	100	321561	0.0310983	90	308508	0.0291727	162	342196	0.0473413	96	287497	0.0333917	91	298244	0.0305119	289	334079	0.0865065	127	170762	0.0743725	104	152664	0.0681235
Bifunctional_ligase/repressor_BirA	0.00136079	0.889185	0.0360481	0.00203487	0.0374141	0.00298923	0.0624092	0.00646703	138	356861	0.0386705	115	321561	0.035763	104	308508	0.0337106	136	342196	0.0397433	113	287497	0.0393048	99	298244	0.0331943	239	334079	0.07154	98	170762	0.0573898	89	152664	0.058298
Bifunctional_methionine_biosynthesis_protein_MetXA/MetW	0.00317648	0.853001	0.00430646	0.000850955	0.00316813	0.000593328	0.000490184	0.000496829	19	356861	0.0053242	14	321561	0.00435376	10	308508	0.00324141	8	342196	0.00233784	10	287497	0.0034783	11	298244	0.00368826	1	334079	0.00029933	2	170762	0.00117122	0	152664	0
Bifunctional_NMN_adenylyltransferase/Nudix_hydrolase	0.00940045	0.788951	0.00285965	0.00130179	0.00253699	0.00105758	0.00858916	0.00184105	16	356861	0.00448354	9	321561	0.00279885	4	308508	0.00129656	11	342196	0.00321453	3	287497	0.00104349	10	298244	0.00335296	20	334079	0.00598661	17	170762	0.00995538	15	152664	0.0098255
Bifunctional_non-homologous_end_joining_protein_LigD	0.00935492	0.789292	0.012355	0.00363752	0.0131596	0.00169467	0.0245834	0.00297883	41	356861	0.0114891	27	321561	0.00839654	53	308508	0.0171795	37	342196	0.0108125	40	287497	0.0139132	44	298244	0.014753	86	334079	0.0257424	35	170762	0.0204964	42	152664	0.0275114
Bifunctional_oligoribonuclease_and_PAP_phosphatase_NrnA	0.000124551	0.95006	0.01285	0.00136258	0.0130711	0.000957593	0.0378866	0.00435895	39	356861	0.0109286	44	321561	0.0136833	43	308508	0.0139381	42	342196	0.0122737	36	287497	0.0125219	43	298244	0.0144177	143	334079	0.0428042	55	170762	0.0322086	59	152664	0.038647
Bifunctional_PGK/TIM	0.026133	0.703246	0.00910633	0.00214659	0.00822412	0.00101001	0.0165263	0.00345266	40	356861	0.0112088	32	321561	0.00995146	19	308508	0.00615867	33	342196	0.0096436	22	287497	0.00765225	22	298244	0.00737651	71	334079	0.0212525	26	170762	0.0152259	20	152664	0.0131007
Bifunctional_polyhydroxybutyrate_synthase_/_ABC_transporter_periplasmic_binding_protein	0.00593127	0.818984	0.00651664	0.00123973	0.00751715	0.0018243	0.00132598	0.000133332	28	356861	0.00784619	22	321561	0.00684163	15	308508	0.00486211	22	342196	0.00642906	29	287497	0.0100871	18	298244	0.00603533	5	334079	0.00149665	2	170762	0.00117122	2	152664	0.00131007
Bifunctional_polymyxin_resistance_protein_ArnA	0.0472058	0.638591	0.0110146	0.00068327	0.0118106	0.000588389	0.0180287	0.00398519	41	356861	0.0114891	37	321561	0.0115064	31	308508	0.0100484	43	342196	0.0125659	32	287497	0.0111306	35	298244	0.0117354	78	334079	0.0233478	29	170762	0.0169827	21	152664	0.0137557
Bifunctional_protein_Aas	0.0364943	0.668303	0.0188082	0.0038784	0.0199751	0.00207638	0.0115723	0.00110251	86	356861	0.024099	56	321561	0.017415	46	308508	0.0149105	60	342196	0.0175338	65	287497	0.0226089	59	298244	0.0197825	37	334079	0.0110752	18	170762	0.010541	20	152664	0.0131007
Bifunctional_protein_GlmU	2.59e-05	0.970432	0.0502567	0.00340382	0.0600098	0.00313165	0.0919262	0.00274836	194	356861	0.0543629	162	321561	0.0503792	142	308508	0.046028	219	342196	0.0639984	162	287497	0.0563484	178	298244	0.0596827	320	334079	0.0957857	153	170762	0.0895984	138	152664	0.0903946
Bifunctional_protein_PaaZ	0.0204854	0.72638	0.0270577	0.00389659	0.0214578	0.00157159	0.0149761	0.0031444	83	356861	0.0232584	82	321561	0.0255006	100	308508	0.0324141	66	342196	0.0192872	66	287497	0.0229568	66	298244	0.0221295	36	334079	0.0107759	27	170762	0.0158115	28	152664	0.0183409
Bifunctional_protein_PyrR	0.000161316	0.945563	0.0341055	0.00183012	0.036834	0.00221018	0.0864445	0.00957649	119	356861	0.0333463	104	321561	0.0323422	113	308508	0.0366279	119	342196	0.0347754	103	287497	0.0358265	119	298244	0.0399002	296	334079	0.0886018	126	170762	0.0737869	148	152664	0.0969449
Bifunctional_purine_biosynthesis_protein_PurH	0.000187164	0.942798	0.0510266	0.00186903	0.0539454	0.00492261	0.0807414	0.00219672	183	356861	0.0512805	171	321561	0.0531781	150	308508	0.0486211	204	342196	0.059615	157	287497	0.0546093	142	298244	0.047612	265	334079	0.0793226	135	170762	0.0790574	128	152664	0.0838443
Bifunctional_riboflavin_kinase/FMN_adenylyltransferase	0.000173667	0.944208	0.0389739	0.00101242	0.0431887	0.000533095	0.0536059	0.00232272	143	356861	0.0400716	121	321561	0.0376289	121	308508	0.039221	149	342196	0.0435423	122	287497	0.0424352	130	298244	0.0435885	183	334079	0.0547775	86	170762	0.0503625	85	152664	0.0556778
Bifunctional_ribokinase/ribose-5-phosphate_isomerase_A	0.0100654	0.784088	0.00485843	0.000568912	0.00393723	0.000800053	0.00205765	0.000398057	17	356861	0.00476376	18	321561	0.00559769	13	308508	0.00421383	17	342196	0.00496791	11	287497	0.00382613	9	298244	0.00301766	6	334079	0.00179598	3	170762	0.00175683	4	152664	0.00262013
Bifunctional_ribulose_5-phosphate_reductase/CDP-ribitol_pyrophosphorylase_Bcs1	0.00785698	0.801199	0.00234313	0.000345823	0.00276288	0.000527222	0.000831446	0.000338478	7	356861	0.00196155	9	321561	0.00279885	7	308508	0.00226898	12	342196	0.00350676	7	287497	0.00243481	7	298244	0.00234707	2	334079	0.000598661	1	170762	0.00058561	2	152664	0.00131007
Bifunctional_thiamine_biosynthesis_protein_ThiDN	0.0248724	0.708097	0.000373628	0.00052839	0.000320941	0.00027452	0.00163975	0.000324193	4	356861	0.00112089	0	321561	0	0	308508	0	1	342196	0.00029223	0	287497	0	2	298244	0.000670592	4	334079	0.00119732	3	170762	0.00175683	3	152664	0.0019651
Bifunctional_transcriptional_activator/DNA_repair_enzyme_Ada	0.00140229	0.88807	0.0185807	0.0031292	0.0163706	0.000432833	0.00672097	0.000217091	77	356861	0.021577	64	321561	0.0199029	44	308508	0.0142622	57	342196	0.0166571	48	287497	0.0166958	47	298244	0.0157589	22	334079	0.00658527	12	170762	0.00702733	10	152664	0.00655033
Bifunctional_transcriptional_activator/DNA_repair_enzyme_AdaA	0.00435749	0.836665	0.00478813	0.00121503	0.00325536	0.000405464	0.000390407	0.000552119	23	356861	0.00644509	14	321561	0.00435376	11	308508	0.00356555	10	342196	0.0029223	11	287497	0.00382613	9	298244	0.00301766	0	334079	0	2	170762	0.00117122	0	152664	0
Bifunctional_xylanase/deacetylase	0.0383523	0.662767	0.00443531	0.00136331	0.00248501	0.000145062	0.00151683	0.000607549	9	356861	0.00252199	18	321561	0.00559769	16	308508	0.00518625	8	342196	0.00233784	7	287497	0.00243481	8	298244	0.00268237	3	334079	0.000897991	4	170762	0.00234244	2	152664	0.00131007
Bile_acid_7-alpha_dehydratase	6.6e-05	0.959592	0.00575617	0.00078056	0.00432813	0.000383884	0	0	23	356861	0.00644509	15	321561	0.00466474	19	308508	0.00615867	14	342196	0.00409122	14	287497	0.00486962	12	298244	0.00402355	0	334079	0	0	170762	0	0	152664	0
Biodegradative_arginine_decarboxylase	0.0314287	0.68442	0.00272991	0.000614388	0.00139788	4.92e-05	0.000785164	0.000729247	11	356861	0.00308243	6	321561	0.0018659	10	308508	0.00324141	5	342196	0.00146115	4	287497	0.00139132	4	298244	0.00134118	2	334079	0.000598661	3	170762	0.00175683	0	152664	0
Biofilm_growth-associated_repressor	0.000511197	0.920042	0.00304528	0.000440746	0.00304201	0.000346714	0.000413548	0.000293793	11	356861	0.00308243	8	321561	0.00248786	11	308508	0.00356555	9	342196	0.00263007	10	287497	0.0034783	9	298244	0.00301766	0	334079	0	1	170762	0.00058561	1	152664	0.000655033
Biopolymer_transport_protein_ExbB	0.0143229	0.757147	0.00812389	0.00138884	0.00615162	0.00176415	0.00245676	0.000517839	36	356861	0.010088	23	321561	0.00715261	22	308508	0.00713109	13	342196	0.00379899	19	287497	0.00660876	24	298244	0.0080471	10	334079	0.0029933	3	170762	0.00175683	4	152664	0.00262013
Biopolymer_transport_protein_ExbD	0.00130079	0.890839	0.0371346	0.00762489	0.0374849	0.00423888	0.00623653	0.00166666	171	356861	0.0479178	102	321561	0.0317203	98	308508	0.0317658	108	342196	0.0315609	114	287497	0.0396526	123	298244	0.0412414	13	334079	0.00389129	13	170762	0.00761294	11	152664	0.00720537
Biosynthetic_peptidoglycan_transglycosylase	0.0162589	0.746664	0.0380488	0.0057001	0.0349359	0.00705178	0.0169369	0.00243417	164	356861	0.0459563	114	321561	0.0354521	101	308508	0.0327382	95	342196	0.0277619	128	287497	0.0445222	97	298244	0.0325237	53	334079	0.0158645	25	170762	0.0146403	31	152664	0.020306
Biotin_carboxylase	0.00961985	0.787322	0.0280261	0.00229226	0.035821	0.00239286	0.0377231	0.00181211	111	356861	0.0311045	88	321561	0.0273665	79	308508	0.0256071	112	342196	0.0327298	104	287497	0.0361743	115	298244	0.038559	134	334079	0.0401103	61	170762	0.0357222	57	152664	0.0373369
Biotin_transport_regulator	0.0198433	0.729269	0.00110803	0.000370243	0.00066877	0.000306703	0	0	4	356861	0.00112089	5	321561	0.00155492	2	308508	0.000648281	1	342196	0.00029223	3	287497	0.00104349	2	298244	0.000670592	0	334079	0	0	170762	0	0	152664	0
Biotin_transporter_BioY2	0.0186138	0.73498	0.00427161	0.000257655	0.00323865	0.000816717	0.00116836	0.00103319	14	356861	0.0039231	14	321561	0.00435376	14	308508	0.00453797	10	342196	0.0029223	7	287497	0.00243481	13	298244	0.00435885	1	334079	0.00029933	1	170762	0.00058561	4	152664	0.00262013
Biphenyl_dioxygenase_system_ferredoxin_subunit	0.00102912	0.899039	9.34e-05	0.000132098	0.000770358	0.000450714	0.00323757	0.000628073	1	356861	0.000280221	0	321561	0	0	308508	0	2	342196	0.00058446	4	287497	0.00139132	1	298244	0.000335296	10	334079	0.0029933	7	170762	0.00409927	4	152664	0.00262013
Blasticidin-S_deaminase	0.00330442	0.851053	0.00251091	0.00064188	0.0025597	0.000581525	0	0	10	356861	0.00280221	10	321561	0.00310983	5	308508	0.0016207	10	342196	0.0029223	5	287497	0.00173915	9	298244	0.00301766	0	334079	0	0	170762	0	0	152664	0
Bleomycin_resistance_protein	0.00535492	0.825049	0.00272991	0.000614388	0.00290153	0.000638303	0.00569868	0.000627037	11	356861	0.00308243	6	321561	0.0018659	10	308508	0.00324141	11	342196	0.00321453	10	287497	0.0034783	6	298244	0.00201178	22	334079	0.00658527	9	170762	0.00527049	8	152664	0.00524027
Blue-light-activated_histidine_kinase	0.0391013	0.660585	0.0399317	0.00869126	0.0464703	0.013204	0.0159825	0.00385621	177	356861	0.0495991	134	321561	0.0416717	88	308508	0.0285244	222	342196	0.0648751	115	287497	0.0400004	103	298244	0.0345355	37	334079	0.0110752	35	170762	0.0204964	25	152664	0.0163758
Blue-light-activated_protein	0.0362186	0.66914	0.0333184	0.00857525	0.0386378	0.00899262	0.0137267	0.00397546	158	356861	0.0442749	104	321561	0.0323422	72	308508	0.0233381	173	342196	0.0505558	105	287497	0.0365221	86	298244	0.0288354	38	334079	0.0113746	33	170762	0.0193251	16	152664	0.0104805
Blue_copper_oxidase_CueO	0.00356793	0.847195	0.000890451	0.000361247	0.00172718	0.000305032	0.00286595	0.000362144	5	356861	0.00140111	2	321561	0.000621966	2	308508	0.000648281	6	342196	0.00175338	6	287497	0.00208698	4	298244	0.00134118	8	334079	0.00239464	5	170762	0.00292805	5	152664	0.00327517
Branched-chain-amino-acid_aminotransferase	4.67e-05	0.963989	0.0677525	0.00155471	0.0728097	0.00233824	0.11107	0.0058332	235	356861	0.065852	224	321561	0.0696602	209	308508	0.0677454	243	342196	0.0710119	205	287497	0.0713051	227	298244	0.0761122	373	334079	0.11165	177	170762	0.103653	180	152664	0.117906
Branched-chain-amino-acid_aminotransferase_2	0.00545309	0.823986	0.00331383	0.00101059	0.00312507	0.000331038	0.000318121	0.000267746	13	356861	0.00364287	14	321561	0.00435376	6	308508	0.00194484	11	342196	0.00321453	10	287497	0.0034783	8	298244	0.00268237	1	334079	0.00029933	0	170762	0	1	152664	0.000655033
Broad_specificity_amino-acid_racemase_RacX	0.0343739	0.674856	0.00061023	3.68e-05	0.000426707	0.000305123	0	0	2	356861	0.000560442	2	321561	0.000621966	2	308508	0.000648281	2	342196	0.00058446	2	287497	0.000695659	0	298244	0	0	334079	0	0	170762	0	0	152664	0
Broad_specificity_amino-acid_racemase_YgeA	0.0142106	0.757783	0.00527011	0.000221602	0.00495927	0.00172282	0.00122185	0.000476918	19	356861	0.0053242	16	321561	0.00497573	17	308508	0.00551039	11	342196	0.00321453	21	287497	0.00730442	13	298244	0.00435885	2	334079	0.000598661	3	170762	0.00175683	2	152664	0.00131007
Bromoperoxidase-catalase	0.0124734	0.768085	0.00329652	0.00094667	0.00203559	0.000805984	9.98e-05	0.000141106	8	356861	0.00224177	10	321561	0.00310983	14	308508	0.00453797	7	342196	0.00204561	3	287497	0.00104349	9	298244	0.00301766	1	334079	0.00029933	0	170762	0	0	152664	0
Butyrate--acetoacetate_CoA-transferase_subunit_B	0.0291905	0.692097	0.000614616	0.000272735	0.000776358	0.000432019	0.00212993	0.000595877	2	356861	0.000560442	1	321561	0.000310983	3	308508	0.000972422	1	342196	0.00029223	2	287497	0.000695659	4	298244	0.00134118	5	334079	0.00149665	5	170762	0.00292805	3	152664	0.0019651
Butyryl-CoA:acetate_CoA-transferase	0.0434031	0.648569	0.00169484	0.00102775	0.00356487	0.00147772	9.98e-05	0.000141106	7	356861	0.00196155	9	321561	0.00279885	1	308508	0.000324141	19	342196	0.00555237	9	287497	0.00313047	6	298244	0.00201178	1	334079	0.00029933	0	170762	0	0	152664	0
C(7)-cyclitol_7-kinase	0.00756597	0.803684	0.000413162	0.000166728	0	0	0	0	1	356861	0.000280221	1	321561	0.000310983	2	308508	0.000648281	0	342196	0	0	287497	0	0	298244	0	0	334079	0	0	170762	0	0	152664	0
C-factor	0.0113799	0.775071	0.00765982	0.00134107	0.00878948	0.00125603	0.00386946	0.000691918	29	356861	0.00812641	29	321561	0.00901851	18	308508	0.00583453	34	342196	0.00993583	27	287497	0.0093914	21	298244	0.00704121	10	334079	0.0029933	8	170762	0.00468488	6	152664	0.0039302
C4-dicarboxylate_transport_protein	0.000942846	0.901943	0.0259679	0.00213537	0.024189	0.00458814	0.00495683	0.00197645	96	356861	0.0269012	90	321561	0.0279885	71	308508	0.023014	69	342196	0.0201639	88	287497	0.030609	65	298244	0.0217942	8	334079	0.00239464	9	170762	0.00527049	11	152664	0.00720537
C4-dicarboxylate_transport_protein_2	0.000796555	0.907302	0.00951422	0.00158956	0.00658543	0.000263537	0.00116836	0.00103319	26	356861	0.00728575	35	321561	0.0108844	32	308508	0.0103725	22	342196	0.00642906	20	287497	0.00695659	19	298244	0.00637062	1	334079	0.00029933	1	170762	0.00058561	4	152664	0.00262013
C4-dicarboxylate_transport_sensor_protein_DctB	0.016297	0.746466	0.00836167	0.00244858	0.0068442	0.00132132	0.00172509	0.000687447	41	356861	0.0114891	26	321561	0.00808556	17	308508	0.00551039	21	342196	0.00613683	25	287497	0.00869574	17	298244	0.00570003	9	334079	0.00269397	2	170762	0.00117122	2	152664	0.00131007
C4-dicarboxylate_transport_transcriptional_regulatory_protein_DctD	0.00277382	0.859495	0.0074276	0.00137772	0.00599914	0.0014151	0.000808305	0.00025765	31	356861	0.00868686	26	321561	0.00808556	17	308508	0.00551039	17	342196	0.00496791	23	287497	0.00800008	15	298244	0.00502944	2	334079	0.000598661	2	170762	0.00117122	1	152664	0.000655033
C4-dicarboxylate_TRAP_transporter_large_permease_protein_DctM	0.00674163	0.81109	0.064311	0.0103863	0.0729343	0.00753883	0.0343654	0.00511582	235	356861	0.065852	245	321561	0.0761908	157	308508	0.0508901	283	342196	0.0827011	185	287497	0.0643485	214	298244	0.0717533	97	334079	0.029035	56	170762	0.0327942	63	152664	0.0412671
C4-dicarboxylic_acid_transporter_DauA	0.000246645	0.937287	0.00823662	0.000837386	0.00580197	0.00121033	0.000218344	0.000308786	28	356861	0.00784619	24	321561	0.00746359	29	308508	0.00940008	14	342196	0.00409122	19	287497	0.00660876	20	298244	0.00670592	0	334079	0	0	170762	0	1	152664	0.000655033
Ca(2+)/H(+)_antiporter	0.000177726	0.943777	0.0088791	0.00114893	0.0135311	0.00345945	0.0319334	0.00210258	26	356861	0.00728575	32	321561	0.00995146	29	308508	0.00940008	63	342196	0.0184105	31	287497	0.0107827	34	298244	0.0114001	115	334079	0.034423	50	170762	0.0292805	49	152664	0.0320966
Ca(2+)/H(+)_antiporter_ChaA	0.0028232	0.858666	0.000516823	0.000167647	0.00126941	0.000967733	0.00616286	0.0014592	1	356861	0.000280221	2	321561	0.000621966	2	308508	0.000648281	5	342196	0.00146115	0	287497	0	7	298244	0.00234707	24	334079	0.00718393	7	170762	0.00409927	11	152664	0.00720537
Cadmium-induced_protein_CadI	0.00819708	0.798371	0.00716344	0.0009286	0.00843509	0.00221718	0.0152784	0.00196062	29	356861	0.00812641	19	321561	0.00590868	23	308508	0.00745524	29	342196	0.00847467	32	287497	0.0111306	17	298244	0.00570003	51	334079	0.0152658	22	170762	0.0128834	27	152664	0.0176859
Cadmium-transporting_ATPase	0.0116536	0.773282	0.00120582	0.000177072	0.000826524	0.000467694	0.00384058	0.00115336	5	356861	0.00140111	4	321561	0.00124393	3	308508	0.000972422	5	342196	0.00146115	1	287497	0.00034783	2	298244	0.000670592	18	334079	0.00538795	6	170762	0.00351366	4	152664	0.00262013
Cadmium_resistance_transcriptional_regulatory_protein_CadC	0.00130304	0.890776	0.00235628	0.000627093	0.00307964	0.000725155	0.00699716	0.000780933	7	356861	0.00196155	6	321561	0.0018659	10	308508	0.00324141	13	342196	0.00379899	6	287497	0.00208698	10	298244	0.00335296	25	334079	0.00748326	13	170762	0.00761294	9	152664	0.0058953
Caffeate_CoA-transferase	0.00419745	0.83869	0.00309625	0.000839593	0.00335277	0.000344225	0.000494534	0.000372217	14	356861	0.0039231	11	321561	0.00342081	6	308508	0.00194484	11	342196	0.00321453	11	287497	0.00382613	9	298244	0.00301766	3	334079	0.000897991	1	170762	0.00058561	0	152664	0
Caffeine_dehydrogenase_subunit_gamma	0.0305649	0.687339	0.00539866	0.000459238	0.00593283	0.0010582	0.00818431	0.000811062	17	356861	0.00476376	18	321561	0.00559769	18	308508	0.00583453	19	342196	0.00555237	14	287497	0.00486962	22	298244	0.00737651	24	334079	0.00718393	14	170762	0.00819854	14	152664	0.00917047
Caffeyl-CoA_reductase-Etf_complex_subunit_CarD	0.000518648	0.919655	0	0	0.000544471	0.000575855	0.00328385	0.000457813	0	356861	0	0	321561	0	0	308508	0	1	342196	0.00029223	0	287497	0	4	298244	0.00134118	10	334079	0.0029933	5	170762	0.00292805	6	152664	0.0039302
Caffeyl-CoA_reductase-Etf_complex_subunit_CarE	3.51e-05	0.96726	0.00113731	0.00042132	0.00162559	0.00011906	0.00671663	0.000674277	2	356861	0.000560442	5	321561	0.00155492	4	308508	0.00129656	5	342196	0.00146115	5	287497	0.00173915	5	298244	0.00167648	20	334079	0.00598661	13	170762	0.00761294	10	152664	0.00655033
CAI-1_autoinducer_synthase	0.0332184	0.67854	0.000797044	0.000229242	0.000548649	0.000324112	0	0	4	356861	0.00112089	2	321561	0.000621966	2	308508	0.000648281	1	342196	0.00029223	1	287497	0.00034783	3	298244	0.00100589	0	334079	0	0	170762	0	0	152664	0
Calcium-transporting_ATPase_1	0.046459	0.640507	0.00425555	0.00166484	0.00176189	0.000912482	0.000498884	0.000705529	13	356861	0.00364287	21	321561	0.00653064	8	308508	0.00259313	3	342196	0.000876691	4	287497	0.00139132	9	298244	0.00301766	5	334079	0.00149665	0	170762	0	0	152664	0
Calcium_dodecin	0.0411878	0.654653	0.00289332	0.000733627	0.00521082	0.000929535	0.00338363	0.000414154	14	356861	0.0039231	8	321561	0.00248786	7	308508	0.00226898	22	342196	0.00642906	12	287497	0.00417396	15	298244	0.00502944	11	334079	0.00329263	5	170762	0.00292805	6	152664	0.0039302
Calerythrin	0.0030895	0.854355	0.00378993	0.000700758	0.00155272	0.000864037	0	0	10	356861	0.00280221	14	321561	0.00435376	13	308508	0.00421383	2	342196	0.00058446	4	287497	0.00139132	8	298244	0.00268237	0	334079	0	0	170762	0	0	152664	0
Capreomycidine_synthase	0.00162063	0.882539	0.00583932	0.00110588	0.00632065	0.000492469	0.00139827	0.000703383	25	356861	0.00700553	14	321561	0.00435376	19	308508	0.00615867	24	342196	0.00701352	17	287497	0.00591311	18	298244	0.00603533	4	334079	0.00119732	4	170762	0.00234244	1	152664	0.000655033
Capsule_biosynthesis_protein_CapB	0.00355189	0.847424	0.00112705	0.000203644	0.000552827	0.000184554	9.98e-05	0.000141106	3	356861	0.000840663	4	321561	0.00124393	4	308508	0.00129656	1	342196	0.00029223	2	287497	0.000695659	2	298244	0.000670592	1	334079	0.00029933	0	170762	0	0	152664	0
Capsule_biosynthesis_protein_CapC	0.000373597	0.927978	0.000703637	9.75e-05	0.000863591	0.000152516	0	0	3	356861	0.000840663	2	321561	0.000621966	2	308508	0.000648281	3	342196	0.000876691	3	287497	0.00104349	2	298244	0.000670592	0	334079	0	0	170762	0	0	152664	0
Carbamate_kinase_2	0.0116245	0.773471	0.00132851	0.000212633	0.00284176	0.000889863	0.00513186	0.00114484	4	356861	0.00112089	4	321561	0.00124393	5	308508	0.0016207	14	342196	0.00409122	6	287497	0.00208698	7	298244	0.00234707	20	334079	0.00598661	6	170762	0.00351366	9	152664	0.0058953
Carbamoyl-phosphate_synthase_arginine-specific_large_chain	0.0222575	0.718707	0	0	0.00019482	0.000275517	0.000613101	3.01e-05	0	356861	0	0	321561	0	0	308508	0	2	342196	0.00058446	0	287497	0	0	298244	0	2	334079	0.000598661	1	170762	0.00058561	1	152664	0.000655033
Carbamoyl-phosphate_synthase_large_chain	2.93e-05	0.969156	0.0513099	0.00166255	0.0593735	0.00242579	0.0771293	0.0015678	182	356861	0.0510002	159	321561	0.0494463	165	308508	0.0534832	195	342196	0.0569849	168	287497	0.0584354	187	298244	0.0627003	260	334079	0.0778259	128	170762	0.0749581	120	152664	0.078604
Carbamoyl-phosphate_synthase_small_chain	2.37e-05	0.971261	0.0499381	0.00324183	0.0568694	0.00272276	0.100622	0.00517397	165	356861	0.0462365	159	321561	0.0494463	167	308508	0.0541315	182	342196	0.0531859	166	287497	0.0577397	178	298244	0.0596827	317	334079	0.0948877	170	170762	0.0995538	164	152664	0.107425
Carbamoyl_dehydratase_HypE	9.51e-05	0.954356	0.00369036	0.000960378	0.00799933	0.00263538	0.0327475	0.00395639	18	356861	0.00504398	10	321561	0.00310983	9	308508	0.00291727	40	342196	0.0116892	19	287497	0.00660876	17	298244	0.00570003	128	334079	0.0383143	52	170762	0.0304517	45	152664	0.0294765
Carbamoyltransferase_HypF	0.00723919	0.806552	0.00309187	0.0010432	0.00413388	0.00102387	0.0160261	0.00475728	14	356861	0.0039231	12	321561	0.0037318	5	308508	0.0016207	18	342196	0.00526014	8	287497	0.00278264	13	298244	0.00435885	76	334079	0.0227491	22	170762	0.0128834	19	152664	0.0124456
Carbohydrate_deacetylase	0.000136265	0.948541	0.00381891	0.000510826	0.00274978	0.000729226	0.0132902	0.00169092	16	356861	0.00448354	12	321561	0.0037318	10	308508	0.00324141	6	342196	0.00175338	10	287497	0.0034783	9	298244	0.00301766	51	334079	0.0152658	23	170762	0.013469	17	152664	0.0111356
Carbohydrate_esterase	0.0211369	0.723509	0.00449037	0.00157076	0.00425818	0.000710731	0.000789514	0.000558372	20	356861	0.00560442	18	321561	0.00559769	7	308508	0.00226898	18	342196	0.00526014	11	287497	0.00382613	11	298244	0.00368826	4	334079	0.00119732	2	170762	0.00117122	0	152664	0
Carbon_dioxide_concentrating_mechanism_protein_CcmM	0.00172732	0.880016	0.000103661	0.000146599	0.00019482	0.000275517	0.00163975	0.000324193	0	356861	0	1	321561	0.000310983	0	308508	0	2	342196	0.00058446	0	287497	0	0	298244	0	4	334079	0.00119732	3	170762	0.00175683	3	152664	0.0019651
Carbon_monoxide_dehydrogenase_large_chain	0.0179483	0.738177	0.0296996	0.00234647	0.0409461	0.00432378	0.0384649	0.000751603	102	356861	0.0285826	106	321561	0.0329642	85	308508	0.027552	161	342196	0.0470491	108	287497	0.0375656	114	298244	0.0382237	129	334079	0.0386136	64	170762	0.0374791	60	152664	0.039302
Carbonic_anhydrase	0.00103973	0.898693	0.019544	0.00362062	0.0136257	0.00231534	0.00136356	0.000957176	88	356861	0.0246595	54	321561	0.0167931	53	308508	0.0171795	38	342196	0.0111047	48	287497	0.0166958	39	298244	0.0130765	1	334079	0.00029933	2	170762	0.00117122	4	152664	0.00262013
Carbonic_anhydrase_1	0.0017602	0.879259	0.0174691	0.0023883	0.0121646	0.00348615	0.00141706	0.000715904	52	356861	0.0145715	56	321561	0.017415	63	308508	0.0204209	27	342196	0.00789022	35	287497	0.012174	49	298244	0.0164295	2	334079	0.000598661	4	170762	0.00234244	2	152664	0.00131007
Carbonic_anhydrase_2	0.00147455	0.88618	0.0216752	0.0052209	0.0184158	0.00125256	0.00161226	0.000974682	100	356861	0.0280221	70	321561	0.0217688	47	308508	0.0152346	57	342196	0.0166571	56	287497	0.0194785	57	298244	0.0191119	2	334079	0.000598661	5	170762	0.00292805	2	152664	0.00131007
Carboxy-S-adenosyl-L-methionine_synthase	0.00738521	0.80526	0.00825541	0.00150789	0.00667502	0.00195886	0.00142576	0.000267856	32	356861	0.00896708	31	321561	0.00964047	19	308508	0.00615867	25	342196	0.00730575	25	287497	0.00869574	12	298244	0.00402355	6	334079	0.00179598	2	170762	0.00117122	2	152664	0.00131007
Carboxylesterase	0.00816536	0.798631	0.0136719	0.00250293	0.00785901	0.000440634	0.00476163	0.00196472	44	356861	0.0123297	37	321561	0.0115064	53	308508	0.0171795	27	342196	0.00789022	21	287497	0.00730442	25	298244	0.0083824	8	334079	0.00239464	8	170762	0.00468488	11	152664	0.00720537
Carboxylesterase_A	0.00155325	0.88419	0.0288726	0.00482994	0.0214393	0.00305842	0.00570155	0.00199609	80	356861	0.0224177	97	321561	0.0301654	105	308508	0.0340348	71	342196	0.0207483	52	287497	0.0180871	76	298244	0.0254825	15	334079	0.00448996	7	170762	0.00409927	13	152664	0.00851543
Carboxylesterase_B	0.00209183	0.872108	0.00991855	0.00192932	0.00767547	0.00124485	0.00163975	0.000324193	30	356861	0.00840664	28	321561	0.00870752	39	308508	0.0126415	32	342196	0.00935137	21	287497	0.00730442	19	298244	0.00637062	4	334079	0.00119732	3	170762	0.00175683	3	152664	0.0019651
Carboxylesterase_LipF	0.0154864	0.750742	0.000905091	0.000209173	0.00115582	0.000449126	0	0	4	356861	0.00112089	2	321561	0.000621966	3	308508	0.000972422	6	342196	0.00175338	3	287497	0.00104349	2	298244	0.000670592	0	334079	0	0	170762	0	0	152664	0
Carboxylesterase_NlhH	8.65e-06	0.979473	0.0394766	0.00271	0.0322369	0.00164051	0.00873234	0.000890573	129	356861	0.0361485	127	321561	0.0394948	132	308508	0.0427866	103	342196	0.0300997	98	287497	0.0340873	97	298244	0.0325237	28	334079	0.00838125	17	170762	0.00995538	12	152664	0.0078604
Carboxylesterase_YbfK	0.0181185	0.737352	0.00450234	0.000769616	0.00200813	0.00113161	0.00132163	0.000350715	13	356861	0.00364287	14	321561	0.00435376	17	308508	0.00551039	2	342196	0.00058446	6	287497	0.00208698	10	298244	0.00335296	3	334079	0.000897991	3	170762	0.00175683	2	152664	0.00131007
Carboxylic_acid_reductase	0.0325148	0.680826	0.00223508	0.000398702	0.00122034	0.00100763	0	0	7	356861	0.00196155	9	321561	0.00279885	6	308508	0.00194484	9	342196	0.00263007	2	287497	0.000695659	1	298244	0.000335296	0	334079	0	0	170762	0	0	152664	0
Carboxymethylenebutenolidase	0.0155726	0.75028	0.0166539	0.00110647	0.0144104	0.00194514	0.0097315	0.00181549	64	356861	0.0179342	54	321561	0.0167931	47	308508	0.0152346	43	342196	0.0125659	39	287497	0.0135654	51	298244	0.0171001	28	334079	0.00838125	21	170762	0.0122978	13	152664	0.00851543
Carboxynorspermidine/carboxyspermidine_decarboxylase	0.000219874	0.939643	0.0027314	9.78e-05	0.00236488	0.000522302	0	0	10	356861	0.00280221	9	321561	0.00279885	8	308508	0.00259313	8	342196	0.00233784	5	287497	0.00173915	9	298244	0.00301766	0	334079	0	0	170762	0	0	152664	0
Carboxynorspermidine_synthase	0.000813596	0.906645	0.00858275	0.00115188	0.00874714	0.000930525	0.00237142	0.000726365	25	356861	0.00700553	29	321561	0.00901851	30	308508	0.00972422	28	342196	0.00818244	23	287497	0.00800008	30	298244	0.0100589	5	334079	0.00149665	4	170762	0.00234244	5	152664	0.00327517
Carboxypeptidase	0.00248886	0.864481	0.0123158	0.00273181	0.0107665	0.000537015	0.00294259	0.000404933	33	356861	0.0092473	38	321561	0.0118174	49	308508	0.0158829	37	342196	0.0108125	29	287497	0.0100871	34	298244	0.0114001	9	334079	0.00269397	6	170762	0.00351366	4	152664	0.00262013
Carboxypeptidase_T	0.000341164	0.930125	0.00275042	0.000347459	0.00246647	0.000269191	0.00478624	0.000217646	9	356861	0.00252199	8	321561	0.00248786	10	308508	0.00324141	9	342196	0.00263007	6	287497	0.00208698	8	298244	0.00268237	17	334079	0.00508862	8	170762	0.00468488	7	152664	0.00458523
Cardiolipin_synthase	0.0439593	0.647074	0.0124011	0.00262817	0.0117921	0.00084823	0.0185434	0.00275435	57	356861	0.0159726	37	321561	0.0115064	30	308508	0.00972422	44	342196	0.0128581	31	287497	0.0107827	35	298244	0.0117354	50	334079	0.0149665	37	170762	0.0216676	29	152664	0.018996
Cardiolipin_synthase_B	0.00119447	0.893898	0.0170931	0.0024651	0.0155137	0.00275769	0.00267945	0.00107429	73	356861	0.0204561	47	321561	0.0146162	50	308508	0.016207	40	342196	0.0116892	52	287497	0.0180871	50	298244	0.0167648	12	334079	0.00359196	2	170762	0.00117122	5	152664	0.00327517
Cardiolipin_synthase_C	0.0269182	0.700303	0.00458229	0.00132711	0.00416802	0.00125331	0.000685387	0.000767417	22	356861	0.00616487	15	321561	0.00466474	9	308508	0.00291727	9	342196	0.00263007	12	287497	0.00417396	17	298244	0.00570003	1	334079	0.00029933	3	170762	0.00175683	0	152664	0
Carminomycin_4-O-methyltransferase_DnrK	0.0206195	0.725784	0.000201454	0.000143573	0.000422529	0.000114617	0	0	1	356861	0.000280221	0	321561	0	1	308508	0.000324141	2	342196	0.00058446	1	287497	0.00034783	1	298244	0.000335296	0	334079	0	0	170762	0	0	152664	0
Carnitine_monooxygenase_reductase_subunit	0.0362001	0.669197	0.0117879	0.00287942	0.00998362	0.00155512	0.0045505	0.00182265	54	356861	0.0151319	39	321561	0.0121283	25	308508	0.00810352	31	342196	0.00905914	35	287497	0.012174	26	298244	0.00871769	9	334079	0.00269397	12	170762	0.00702733	6	152664	0.0039302
Carnitine_transport_permease_protein_OpuCB	0.00880334	0.793518	0.00635793	0.00123716	0.00868497	0.000874467	0.0185637	0.00442281	17	356861	0.00476376	21	321561	0.00653064	24	308508	0.00777938	26	342196	0.00759798	28	287497	0.00973923	26	298244	0.00871769	76	334079	0.0227491	35	170762	0.0204964	19	152664	0.0124456
Carnitinyl-CoA_dehydratase	0.000578635	0.91667	0.0512074	0.00143521	0.0535224	0.00597041	0.0256837	0.00238346	189	356861	0.0529618	159	321561	0.0494463	158	308508	0.0512142	177	342196	0.0517247	177	287497	0.0615659	141	298244	0.0472767	77	334079	0.0230484	43	170762	0.0251812	44	152664	0.0288215
Catabolite_control_protein_A	1.15e-05	0.977413	0.0978224	0.00730154	0.071201	0.00521481	0.00885527	0.00398319	315	356861	0.0882697	319	321561	0.0992036	327	308508	0.105994	219	342196	0.0639984	219	287497	0.0761747	219	298244	0.0734298	23	334079	0.0068846	9	170762	0.00527049	22	152664	0.0144107
Catalase	0.00149388	0.885684	0.0112907	0.000960702	0.00719678	0.00105931	0.00332143	0.00143337	36	356861	0.010088	40	321561	0.0124393	35	308508	0.0113449	27	342196	0.00789022	23	287497	0.00800008	17	298244	0.00570003	6	334079	0.00179598	5	170762	0.00292805	8	152664	0.00524027
Catalase-related_peroxidase	0.00176293	0.879197	0.00229921	0.000708978	0.00394741	0.00052205	0.00811489	0.00130145	10	356861	0.00280221	9	321561	0.00279885	4	308508	0.00129656	16	342196	0.00467568	10	287497	0.0034783	11	298244	0.00368826	24	334079	0.00718393	17	170762	0.00995538	11	152664	0.00720537
Catalase_C	0.0102978	0.782439	0.00260871	0.000483488	0.00103096	0.00085219	0	0	11	356861	0.00308243	9	321561	0.00279885	6	308508	0.00194484	0	342196	0	6	287497	0.00208698	3	298244	0.00100589	0	334079	0	0	170762	0	0	152664	0
Catalase_HPII	0.00668455	0.811625	0.0028702	0.000723466	0.00121742	0.000462462	0.000218344	0.000308786	7	356861	0.00196155	12	321561	0.0037318	9	308508	0.00291727	2	342196	0.00058446	4	287497	0.00139132	5	298244	0.00167648	0	334079	0	0	170762	0	1	152664	0.000655033
Catechol_O-methyltransferase	0.0309832	0.685919	0.0130631	0.00199839	0.0154138	0.000511856	0.0196294	0.00242515	41	356861	0.0114891	38	321561	0.0118174	49	308508	0.0158829	53	342196	0.0154882	46	287497	0.0160002	44	298244	0.014753	77	334079	0.0230484	31	170762	0.0181539	27	152664	0.0176859
Catecholate_siderophore_receptor_Fiu	0.0424713	0.651102	0.00165821	0.00103602	0.00195489	0.000340803	0	0	11	356861	0.00308243	4	321561	0.00124393	2	308508	0.000648281	6	342196	0.00175338	7	287497	0.00243481	5	298244	0.00167648	0	334079	0	0	170762	0	0	152664	0
Cation/acetate_symporter_ActP	0.035764	0.670531	0.0225668	0.00181107	0.0220903	0.00379464	0.0139307	0.00234058	73	356861	0.0204561	80	321561	0.0248786	69	308508	0.0223657	60	342196	0.0175338	63	287497	0.0219133	80	298244	0.0268237	36	334079	0.0107759	25	170762	0.0146403	25	152664	0.0163758
Cation_efflux_system_protein_CusA	0.0244391	0.709801	0.0114342	0.00533688	0.0130478	0.00159396	0.0016441	0.00034143	64	356861	0.0179342	37	321561	0.0115064	15	308508	0.00486211	37	342196	0.0108125	40	287497	0.0139132	43	298244	0.0144177	6	334079	0.00179598	2	170762	0.00117122	3	152664	0.0019651
Cation_efflux_system_protein_CusB	0.0354106	0.671619	0.00670464	0.00318992	0.00688491	0.00142517	0.000617452	0.000489526	37	356861	0.0103682	23	321561	0.00715261	8	308508	0.00259313	17	342196	0.00496791	21	287497	0.00730442	25	298244	0.0083824	4	334079	0.00119732	0	170762	0	1	152664	0.000655033
Cbb3-type_cytochrome_c_oxidase_subunit_CcoP	0.00779358	0.801735	0.00162485	0.000392671	0.000650237	4.76e-05	0.000318121	0.000267746	5	356861	0.00140111	7	321561	0.00217688	4	308508	0.00129656	2	342196	0.00058446	2	287497	0.000695659	2	298244	0.000670592	1	334079	0.00029933	0	170762	0	1	152664	0.000655033
CC-adding_tRNA_nucleotidyltransferase	0.003439	0.849058	0.00487597	0.000478812	0.00561007	0.000227558	0.0113048	0.00203022	17	356861	0.00476376	14	321561	0.00435376	17	308508	0.00551039	19	342196	0.00555237	17	287497	0.00591311	16	298244	0.00536473	38	334079	0.0113746	15	170762	0.00878416	21	152664	0.0137557
CDP-6-deoxy-L-threo-D-glycero-4-hexulose-3-dehydrase_reductase	0.019865	0.72917	0.00410791	0.000917088	0.00366718	0.00150935	0.000318121	0.000267746	19	356861	0.0053242	10	321561	0.00310983	12	308508	0.00388969	11	342196	0.00321453	6	287497	0.00208698	17	298244	0.00570003	1	334079	0.00029933	0	170762	0	1	152664	0.000655033
CDP-diacylglycerol--glycerol-3-phosphate_3-phosphatidyltransferase	2.82e-05	0.969556	0.035841	0.00225814	0.0444108	0.001662	0.0722288	0.00385556	133	356861	0.0372694	105	321561	0.0326532	116	308508	0.0376003	157	342196	0.0458801	121	287497	0.0420874	135	298244	0.045265	227	334079	0.067948	122	170762	0.0714445	118	152664	0.0772939
Cell-division_control_histidine_kinase_PdhS	0.00513582	0.827468	0.00749463	0.0016865	0.00688601	0.000850463	0.00213429	0.000156495	35	356861	0.00980774	22	321561	0.00684163	18	308508	0.00583453	25	342196	0.00730575	22	287497	0.00765225	17	298244	0.00570003	7	334079	0.00209531	4	170762	0.00234244	3	152664	0.0019651
Cell_division_ATP-binding_protein_FtsE	0.000157842	0.945957	0.0423775	0.0055762	0.043217	0.00558893	0.0976912	0.00724289	139	356861	0.0389507	122	321561	0.0379399	155	308508	0.0502418	130	342196	0.0379899	117	287497	0.0406961	152	298244	0.050965	304	334079	0.0909964	184	170762	0.107752	144	152664	0.0943248
Cell_division_coordinator_CpoB	0.00775572	0.802057	0.0380082	0.012992	0.0546487	0.00438859	0.0148258	0.003066	196	356861	0.0549233	115	321561	0.035763	72	308508	0.0233381	170	342196	0.0496791	155	287497	0.0539136	180	298244	0.0603533	46	334079	0.0137692	20	170762	0.0117122	29	152664	0.018996
Cell_division_inhibitor_SulA	0.0129847	0.764959	0.000599976	0.000218922	0.000534294	0.000136458	0	0	3	356861	0.000840663	1	321561	0.000310983	2	308508	0.000648281	2	342196	0.00058446	1	287497	0.00034783	2	298244	0.000670592	0	334079	0	0	170762	0	0	152664	0
Cell_division_protein_DedD	0.0116878	0.77306	0.00141166	0.000339403	0.0012216	0.000478924	0	0	6	356861	0.00168133	3	321561	0.000932949	5	308508	0.0016207	2	342196	0.00058446	5	287497	0.00173915	4	298244	0.00134118	0	334079	0	0	170762	0	0	152664	0
Cell_division_protein_FtsB	0.00269378	0.860859	0.00466983	0.00148981	0.00726855	0.000645893	0.00124499	0.00056028	24	356861	0.00672531	13	321561	0.00404278	10	308508	0.00324141	22	342196	0.00642906	23	287497	0.00800008	22	298244	0.00737651	2	334079	0.000598661	2	170762	0.00117122	3	152664	0.0019651
Cell_division_protein_FtsL	0.000182911	0.943235	0.0173854	0.000834402	0.0217542	0.0012825	0.0368353	0.00319268	66	356861	0.0184946	53	321561	0.0164821	53	308508	0.0171795	69	342196	0.0201639	67	287497	0.0233046	65	298244	0.0217942	138	334079	0.0413076	60	170762	0.0351366	52	152664	0.0340617
Cell_division_protein_FtsN	0.0351739	0.672352	0.00393105	0.00198765	0.00473338	0.00130005	0.000195203	0.000276059	24	356861	0.00672531	9	321561	0.00279885	7	308508	0.00226898	10	342196	0.0029223	17	287497	0.00591311	16	298244	0.00536473	0	334079	0	1	170762	0.00058561	0	152664	0
Cell_division_protein_FtsQ	0.0126117	0.767231	0.0332921	0.000723886	0.0337956	0.00247646	0.027176	0.00125818	122	356861	0.034187	107	321561	0.0332752	100	308508	0.0324141	104	342196	0.0303919	100	287497	0.034783	108	298244	0.036212	90	334079	0.0269397	44	170762	0.0257669	44	152664	0.0288215
Cell_division_protein_FtsX	0.000100755	0.953468	0.0237391	0.00538528	0.026478	0.00295017	0.0606609	0.00189796	81	356861	0.0226979	57	321561	0.017726	95	308508	0.0307934	90	342196	0.0263007	66	287497	0.0229568	90	298244	0.0301766	211	334079	0.0631587	100	170762	0.058561	92	152664	0.0602631
Cell_division_protein_FtsZ	0.000236152	0.938189	0.0294166	0.00245018	0.0298297	0.00277668	0.0627751	0.00587918	96	356861	0.0269012	92	321561	0.0286104	101	308508	0.0327382	89	342196	0.0260085	89	287497	0.0309568	97	298244	0.0325237	224	334079	0.06705	93	170762	0.0544618	102	152664	0.0668134
Cell_division_protein_SepF	0.00058753	0.916245	0.0272468	0.00995054	0.0290881	0.00505273	0.0777554	0.00504606	66	356861	0.0184946	71	321561	0.0220798	127	308508	0.0411659	89	342196	0.0260085	72	287497	0.0250437	108	298244	0.036212	261	334079	0.0781252	143	170762	0.0837423	109	152664	0.0713986
cell_division_protein_WhiA	0.00416187	0.839147	0.00062487	0.000282597	0.000602994	0.000623202	0.00453755	0.00122438	1	356861	0.000280221	2	321561	0.000621966	3	308508	0.000972422	5	342196	0.00146115	1	287497	0.00034783	0	298244	0	16	334079	0.00478929	5	170762	0.00292805	9	152664	0.0058953
Cell_division_protein_ZapA	0.00817887	0.79852	0.00271527	0.000627519	0.00441718	0.0002137	0.00196222	0.000598956	12	356861	0.00336265	6	321561	0.0018659	9	308508	0.00291727	15	342196	0.00438345	12	287497	0.00417396	14	298244	0.00469414	7	334079	0.00209531	2	170762	0.00117122	4	152664	0.00262013
Cell_division_protein_ZapD	0.00838106	0.796874	0.00449766	0.000999913	0.00552827	0.00184554	0	0	21	356861	0.00588464	13	321561	0.00404278	11	308508	0.00356555	10	342196	0.0029223	20	287497	0.00695659	20	298244	0.00670592	0	334079	0	0	170762	0	0	152664	0
Cell_division_protein_ZapE	0.000289411	0.933854	0.024331	0.00309728	0.0225862	0.00226435	0.00452014	0.00152445	101	356861	0.0283023	77	321561	0.0239457	64	308508	0.020745	67	342196	0.0195794	72	287497	0.0250437	69	298244	0.0231354	8	334079	0.00239464	9	170762	0.00527049	9	152664	0.0058953
Cell_division_protein_ZipA	0.00145289	0.88674	0.00209627	0.000509113	0.0026153	0.000414103	9.98e-05	0.000141106	10	356861	0.00280221	6	321561	0.0018659	5	308508	0.0016207	7	342196	0.00204561	8	287497	0.00278264	9	298244	0.00301766	1	334079	0.00029933	0	170762	0	0	152664	0
Cell_division_suppressor_protein_YneA	0.0265795	0.701566	0.00212703	0.000495005	0.00207501	0.000765057	0.000318121	0.000267746	7	356861	0.00196155	9	321561	0.00279885	5	308508	0.0016207	6	342196	0.00175338	9	287497	0.00313047	4	298244	0.00134118	1	334079	0.00029933	0	170762	0	1	152664	0.000655033
Cell_division_topological_specificity_factor	0.00179508	0.878467	0.0125106	0.00256932	0.0114938	0.000630511	0.00281967	0.000921651	56	356861	0.0156924	40	321561	0.0124393	29	308508	0.00940008	42	342196	0.0122737	33	287497	0.0114784	32	298244	0.0107295	8	334079	0.00239464	7	170762	0.00409927	3	152664	0.0019651
Cell_shape-determining_protein_MreB	1.31e-06	0.989046	0.0439087	0.00268464	0.0575895	0.00251879	0.138055	0.00661538	148	356861	0.0414727	137	321561	0.0426047	147	308508	0.0476487	199	342196	0.0581538	156	287497	0.0542614	180	298244	0.0603533	490	334079	0.146672	223	170762	0.130591	209	152664	0.136902
Cell_shape-determining_protein_MreC	0.00179792	0.878403	0.00577377	0.000561757	0.00842076	0.0013744	0.0163759	0.00249514	20	356861	0.00560442	21	321561	0.00653064	16	308508	0.00518625	34	342196	0.00993583	19	287497	0.00660876	26	298244	0.00871769	62	334079	0.0185585	22	170762	0.0128834	27	152664	0.0176859
Cell_wall-binding_protein_YocH	0.000958312	0.901409	0.00058095	0.000458517	0.00223276	0.00066111	0.0045679	0.000480102	4	356861	0.00112089	2	321561	0.000621966	0	308508	0	10	342196	0.0029223	7	287497	0.00243481	4	298244	0.00134118	17	334079	0.00508862	8	170762	0.00468488	6	152664	0.0039302
Cell_wall_biosynthesis_protein_LcpA	0.0429329	0.649842	0.0164519	0.00453368	0.0123605	0.00120347	0.00682649	0.00177345	43	356861	0.0120495	47	321561	0.0146162	70	308508	0.0226898	37	342196	0.0108125	36	287497	0.0125219	41	298244	0.0137471	15	334079	0.00448996	15	170762	0.00878416	11	152664	0.00720537
Cell_wall_protein	0.0288698	0.693229	0.00285847	0.000500175	0.00239177	0.000302546	0.00114957	0.000590602	9	356861	0.00252199	8	321561	0.00248786	11	308508	0.00356555	7	342196	0.00204561	8	287497	0.00278264	7	298244	0.00234707	3	334079	0.000897991	1	170762	0.00058561	3	152664	0.0019651
Cellobiose_2-epimerase	0.0176901	0.739438	0.00924483	0.00324386	0.00749391	0.0013807	0.00111199	0.000695895	45	356861	0.01261	33	321561	0.0102624	15	308508	0.00486211	21	342196	0.00613683	20	287497	0.00695659	28	298244	0.00938829	7	334079	0.00209531	1	170762	0.00058561	1	152664	0.000655033
Cellobiose_phosphorylase	0.00350383	0.848115	0.000954578	0.000944936	0.00324701	0.000323375	0	0	8	356861	0.00224177	2	321561	0.000621966	0	308508	0	10	342196	0.0029223	9	287497	0.00313047	11	298244	0.00368826	0	334079	0	0	170762	0	0	152664	0
Cellodextrinase	0.0235581	0.713331	0.000394136	0.000279826	0.00076618	0.000199215	0	0	2	356861	0.000560442	2	321561	0.000621966	0	308508	0	2	342196	0.00058446	3	287497	0.00104349	2	298244	0.000670592	0	334079	0	0	170762	0	0	152664	0
Cellulase/esterase_CelE	0.00962127	0.787311	0.0036772	0.00129136	0.00489296	0.00129107	9.98e-05	0.000141106	18	356861	0.00504398	13	321561	0.00404278	6	308508	0.00194484	13	342196	0.00379899	12	287497	0.00417396	20	298244	0.00670592	1	334079	0.00029933	0	170762	0	0	152664	0
Cellulase_1	0.00176617	0.879123	0.00471992	0.000964066	0.00360502	0.00072288	0.000195203	0.000276059	12	356861	0.00336265	17	321561	0.00528671	17	308508	0.00551039	9	342196	0.00263007	11	287497	0.00382613	13	298244	0.00435885	0	334079	0	1	170762	0.00058561	0	152664	0
Cellulose_biosynthesis_protein_BcsG	0.021831	0.720515	0.00157506	0.000765071	9.74e-05	0.000137759	0	0	9	356861	0.00252199	5	321561	0.00155492	2	308508	0.000648281	1	342196	0.00029223	0	287497	0	0	298244	0	0	334079	0	0	170762	0	0	152664	0
Cellulose_synthase_catalytic_subunit_[UDP-forming]	0.0198972	0.729024	0.00373137	0.000601912	0.00339041	0.000795971	0.00144455	0.00036824	14	356861	0.0039231	14	321561	0.00435376	9	308508	0.00291727	15	342196	0.00438345	7	287497	0.00243481	10	298244	0.00335296	4	334079	0.00119732	2	170762	0.00117122	3	152664	0.0019651
Cellulose_synthase_operon_protein_C	0.000660321	0.91292	0.00120582	0.000177072	0.00076618	0.000199215	0	0	5	356861	0.00140111	4	321561	0.00124393	3	308508	0.000972422	2	342196	0.00058446	3	287497	0.00104349	2	298244	0.000670592	0	334079	0	0	170762	0	0	152664	0
Cephalosporin-C_deacetylase	0.00298928	0.855947	0.0185728	0.00212263	0.0173591	0.00138533	0.00942931	0.00136949	56	356861	0.0156924	62	321561	0.0192809	64	308508	0.020745	66	342196	0.0192872	48	287497	0.0166958	48	298244	0.0160942	26	334079	0.00778259	16	170762	0.00936977	17	152664	0.0111356
cGAMP-activated_phospholipase	0.0407065	0.656003	0.000383882	0.000347049	0.000762003	0.000178328	0	0	3	356861	0.000840663	1	321561	0.000310983	0	308508	0	2	342196	0.00058446	2	287497	0.000695659	3	298244	0.00100589	0	334079	0	0	170762	0	0	152664	0
Chaperedoxin	0.0248419	0.708216	0.00585544	0.000473136	0.00498798	0.00190852	0.00161661	0.0005153	23	356861	0.00644509	17	321561	0.00528671	18	308508	0.00583453	9	342196	0.00263007	21	287497	0.00730442	15	298244	0.00502944	4	334079	0.00119732	4	170762	0.00234244	2	152664	0.00131007
Chaperone_protein_ClpB	0.00277381	0.859495	0.0515336	0.0039057	0.0504334	0.00258007	0.0714929	0.00490203	175	356861	0.0490387	156	321561	0.0485133	176	308508	0.0570488	164	342196	0.0479258	142	287497	0.0493918	161	298244	0.0539826	262	334079	0.0784246	116	170762	0.0679308	104	152664	0.0681235
Chaperone_protein_ClpB_1	0.00212036	0.87153	0.00247286	0.00152683	0.00425525	0.000764527	0.00900132	0.000664374	12	356861	0.00336265	12	321561	0.0037318	1	308508	0.000324141	11	342196	0.00321453	13	287497	0.00452179	15	298244	0.00502944	30	334079	0.00897991	14	170762	0.00819854	15	152664	0.0098255
Chaperone_protein_DnaJ	0.00184603	0.877328	0.0910221	0.0120886	0.105865	0.0116369	0.157365	0.007581	371	356861	0.103962	303	321561	0.0942278	231	308508	0.0748765	396	342196	0.115723	323	287497	0.112349	267	298244	0.089524	557	334079	0.166727	253	170762	0.148159	240	152664	0.157208
Chaperone_protein_DnaJ_1	0.0211801	0.723321	0.00835961	0.00259752	0.00785901	0.000440634	0.0155777	0.00270744	19	356861	0.0053242	26	321561	0.00808556	36	308508	0.0116691	27	342196	0.00789022	21	287497	0.00730442	25	298244	0.0083824	60	334079	0.0179598	29	170762	0.0169827	18	152664	0.0117906
Chaperone_protein_HscA	2.5e-05	0.970744	0.0125486	0.00188309	0.0156559	0.00049816	0.00029933	0.000423317	54	356861	0.0151319	38	321561	0.0118174	33	308508	0.0106966	52	342196	0.015196	47	287497	0.016348	46	298244	0.0154236	3	334079	0.000897991	0	170762	0	0	152664	0
Chaperone_protein_HscC	0.01929	0.731809	0.00150945	0.000627585	0.00176007	0.000520165	0	0	7	356861	0.00196155	2	321561	0.000621966	6	308508	0.00194484	4	342196	0.00116892	7	287497	0.00243481	5	298244	0.00167648	0	334079	0	0	170762	0	0	152664	0
Chaperone_protein_HtpG	0.000299326	0.933107	0.0215346	0.000913521	0.0183561	0.00377804	0.00235263	0.000214378	73	356861	0.0204561	69	321561	0.0214578	70	308508	0.0226898	64	342196	0.0187027	39	287497	0.0135654	68	298244	0.0228001	7	334079	0.00209531	4	170762	0.00234244	4	152664	0.00262013
Chaperone_protein_TorD	0.00480305	0.831278	0.00391671	0.000601864	0.00270254	0.000323899	0.00134477	0.0004526	17	356861	0.00476376	11	321561	0.00342081	11	308508	0.00356555	9	342196	0.00263007	9	287497	0.00313047	7	298244	0.00234707	3	334079	0.000897991	2	170762	0.00117122	3	152664	0.0019651
Chaplin-B	0.00496915	0.829355	0.0021607	0.000538829	0.000892301	0.000441376	0	0	5	356861	0.00140111	8	321561	0.00248786	8	308508	0.00259313	1	342196	0.00029223	3	287497	0.00104349	4	298244	0.00134118	0	334079	0	0	170762	0	0	152664	0
Chaplin-C	0.0365926	0.668005	0.00271267	0.00132545	0.000660415	0.000481911	0	0	3	356861	0.000840663	12	321561	0.0037318	11	308508	0.00356555	1	342196	0.00029223	1	287497	0.00034783	4	298244	0.00134118	0	334079	0	0	170762	0	0	152664	0
Chaplin-F	0.045574	0.642805	0.00156949	0.000829904	0.000320941	0.00027452	0	0	2	356861	0.000560442	5	321561	0.00155492	8	308508	0.00259313	1	342196	0.00029223	0	287497	0	2	298244	0.000670592	0	334079	0	0	170762	0	0	152664	0
Chaplin-G	0.000512003	0.92	0.00101901	0.000167897	0.000209175	0.000148951	0	0	3	356861	0.000840663	4	321561	0.00124393	3	308508	0.000972422	1	342196	0.00029223	0	287497	0	1	298244	0.000335296	0	334079	0	0	170762	0	0	152664	0
Chemoreceptor_glutamine_deamidase_CheD	0.000853754	0.905134	0.0187689	0.00287829	0.0178361	0.00313092	0.00193038	0.000829132	81	356861	0.0226979	57	321561	0.017726	49	308508	0.0158829	53	342196	0.0154882	64	287497	0.0222611	47	298244	0.0157589	3	334079	0.000897991	5	170762	0.00292805	3	152664	0.0019651
Chemotaxis_protein_CheA	0.000334057	0.930614	0.0269484	0.00387881	0.0247455	0.00382606	0.00134912	0.000572755	115	356861	0.0322254	74	321561	0.0230127	79	308508	0.0256071	68	342196	0.0198717	84	287497	0.0292177	75	298244	0.0251472	5	334079	0.00149665	1	170762	0.00058561	3	152664	0.0019651
Chemotaxis_protein_CheW	0.000955372	0.90151	0.0339772	0.00610618	0.0286684	0.00328408	0.00572756	0.00108768	152	356861	0.0425936	97	321561	0.0301654	90	308508	0.0291727	86	342196	0.0251318	95	287497	0.0330438	83	298244	0.0278296	14	334079	0.00419063	11	170762	0.00644171	10	152664	0.00655033
Chemotaxis_protein_CheY	0.00652939	0.813094	0.0492245	0.0117333	0.0585775	0.00362356	0.0225516	0.00314046	233	356861	0.0652915	144	321561	0.0447816	116	308508	0.0376003	183	342196	0.0534781	177	287497	0.0615659	181	298244	0.0606886	66	334079	0.0197558	46	170762	0.0269381	32	152664	0.0209611
Chemotaxis_protein_CheY_	0.0105809	0.780463	0.0235978	0.00511642	0.0243021	0.00355576	0.00871929	0.0021794	108	356861	0.0302639	73	321561	0.0227018	55	308508	0.0178277	66	342196	0.0192872	78	287497	0.0271307	79	298244	0.0264884	22	334079	0.00658527	20	170762	0.0117122	12	152664	0.0078604
Chemotaxis_protein_methyltransferase	0.00274198	0.860034	0.0301276	0.00599506	0.0261619	0.00405488	0.0064072	0.000404616	136	356861	0.0381101	92	321561	0.0286104	73	308508	0.0236623	72	342196	0.0210406	89	287497	0.0309568	79	298244	0.0264884	23	334079	0.0068846	11	170762	0.00644171	9	152664	0.0058953
Chemotaxis_protein_methyltransferase_1	0.0426828	0.650524	0.00532955	0.0022898	0.00746337	0.000407417	0.00294694	0.000274872	30	356861	0.00840664	15	321561	0.00466474	9	308508	0.00291727	24	342196	0.00701352	23	287497	0.00800008	22	298244	0.00737651	11	334079	0.00329263	5	170762	0.00292805	4	152664	0.00262013
CheY-P_phosphatase_CheC	0.0048558	0.830662	0.00326286	0.000331042	0.00387871	0.000363876	0.00150239	0.000614901	10	356861	0.00280221	11	321561	0.00342081	11	308508	0.00356555	13	342196	0.00379899	10	287497	0.0034783	13	298244	0.00435885	7	334079	0.00209531	3	170762	0.00175683	1	152664	0.000655033
Chitin-binding_protein_CbpD	0.0275053	0.69814	0.00365551	0.000450794	0.0038489	0.00183731	0.000195203	0.000276059	13	356861	0.00364287	10	321561	0.00310983	13	308508	0.00421383	7	342196	0.00204561	9	287497	0.00313047	19	298244	0.00637062	0	334079	0	1	170762	0.00058561	0	152664	0
Chitinase_63	0.0332267	0.678514	0.00839476	0.00307378	0.00645167	0.00280582	0.000195203	0.000276059	16	356861	0.00448354	28	321561	0.00870752	37	308508	0.0119932	14	342196	0.00409122	14	287497	0.00486962	31	298244	0.0103942	0	334079	0	1	170762	0.00058561	0	152664	0
Chitinase_A	0.0343739	0.674856	0.000305115	1.84e-05	0.000213353	0.000152562	0	0	1	356861	0.000280221	1	321561	0.000310983	1	308508	0.000324141	1	342196	0.00029223	1	287497	0.00034783	0	298244	0	0	334079	0	0	170762	0	0	152664	0
Chitinase_A1	0.0115306	0.774082	0.00495332	0.00121789	0.00278141	0.00035414	0.00130719	0.0005958	17	356861	0.00476376	21	321561	0.00653064	11	308508	0.00356555	11	342196	0.00321453	8	287497	0.00278264	7	298244	0.00234707	7	334079	0.00209531	2	170762	0.00117122	1	152664	0.000655033
Chitinase_B	1.6e-07	0.994572	0.000305115	1.84e-05	0	0	0	0	1	356861	0.000280221	1	321561	0.000310983	1	308508	0.000324141	0	342196	0	0	287497	0	0	298244	0	0	334079	0	0	170762	0	0	152664	0
Chitinase_D	0.0112837	0.775707	0.00289361	0.000914431	0.00262548	0.000801333	0	0	6	356861	0.00168133	10	321561	0.00310983	12	308508	0.00388969	6	342196	0.00175338	7	287497	0.00243481	11	298244	0.00368826	0	334079	0	0	170762	0	0	152664	0
Chitobiase	0.0308736	0.686289	0.000688997	0.000328705	0.000325119	2.38e-05	0	0	4	356861	0.00112089	2	321561	0.000621966	1	308508	0.000324141	1	342196	0.00029223	1	287497	0.00034783	1	298244	0.000335296	0	334079	0	0	170762	0	0	152664	0
Chitodextrinase	0.038072	0.66359	0.0010439	0.000550206	0.00106859	0.000272917	0	0	1	356861	0.000280221	5	321561	0.00155492	4	308508	0.00129656	4	342196	0.00116892	2	287497	0.000695659	4	298244	0.00134118	0	334079	0	0	170762	0	0	152664	0
Chitooligosaccharide_deacetylase	0.00837335	0.796936	0.00307574	0.00105475	0.00357813	0.00102782	0.00752493	0.000925695	16	356861	0.00448354	9	321561	0.00279885	6	308508	0.00194484	10	342196	0.0029223	8	287497	0.00278264	15	298244	0.00502944	22	334079	0.00658527	15	170762	0.00878416	11	152664	0.00720537
Chitooligosaccharide_deacetylase_ChbG	0.00301573	0.855523	0.00122485	0.000290238	0.00178753	0.000596122	0.00629734	0.0014736	4	356861	0.00112089	3	321561	0.000932949	5	308508	0.0016207	9	342196	0.00263007	4	287497	0.00139132	4	298244	0.00134118	28	334079	0.00838125	9	170762	0.00527049	8	152664	0.00524027
Chitosanase	0.0252968	0.706446	0.00237241	0.000688513	0.000729114	0.000337754	0.000589961	0.000478188	5	356861	0.00140111	9	321561	0.00279885	9	308508	0.00291727	4	342196	0.00116892	1	287497	0.00034783	2	298244	0.000670592	2	334079	0.000598661	2	170762	0.00117122	0	152664	0
Chloramphenicol_3-O_phosphotransferase	0.00760051	0.803386	0.00925889	0.00239463	0.00435266	0.000633029	0.00235263	0.000214378	21	356861	0.00588464	36	321561	0.0111954	33	308508	0.0106966	12	342196	0.00350676	13	287497	0.00452179	15	298244	0.00502944	7	334079	0.00209531	4	170762	0.00234244	4	152664	0.00262013
Chloramphenicol_acetyltransferase	0.00107881	0.897439	0.00489209	0.000488762	0.0023816	0.000594394	0.00120741	0.000466493	15	356861	0.00420332	17	321561	0.00528671	16	308508	0.00518625	8	342196	0.00233784	9	287497	0.00313047	5	298244	0.00167648	6	334079	0.00179598	2	170762	0.00117122	1	152664	0.000655033
Chloramphenicol_acetyltransferase_3	0.0489486	0.634197	0.000502183	0.000128376	0.000310763	0.00024004	0	0	2	356861	0.000560442	2	321561	0.000621966	1	308508	0.000324141	2	342196	0.00058446	1	287497	0.00034783	0	298244	0	0	334079	0	0	170762	0	0	152664	0
Chloramphenicol_efflux_pump	0.000453577	0.923167	0.00385696	0.000584908	0.00309218	0.000593362	0	0	14	356861	0.0039231	10	321561	0.00310983	14	308508	0.00453797	13	342196	0.00379899	9	287497	0.00313047	7	298244	0.00234707	0	334079	0	0	170762	0	0	152664	0
Chloride/fluoride_channel_protein	0.0217332	0.720934	0.00228457	0.000935022	0.00110565	0.000369108	0	0	11	356861	0.00308243	9	321561	0.00279885	3	308508	0.000972422	2	342196	0.00058446	4	287497	0.00139132	4	298244	0.00134118	0	334079	0	0	170762	0	0	152664	0
Chlorite_dismutase	0.00167988	0.881124	0	0	0	0	0.000513325	0.000153948	0	356861	0	0	321561	0	0	308508	0	0	342196	0	0	287497	0	0	298244	0	1	334079	0.00029933	1	170762	0.00058561	1	152664	0.000655033
Chloronitrobenzene_nitroreductase	0.011967	0.771267	0.00558227	0.00171151	0.00374785	0.00117635	0.000218344	0.000308786	26	356861	0.00728575	20	321561	0.00621966	10	308508	0.00324141	8	342196	0.00233784	15	287497	0.00521745	11	298244	0.00368826	0	334079	0	0	170762	0	1	152664	0.000655033
Cholesterol_oxidase	0.0010809	0.897373	0.0271075	0.00451411	0.0278245	0.000287662	0.0107799	0.000892928	79	356861	0.0221375	84	321561	0.0261226	102	308508	0.0330624	94	342196	0.0274696	81	287497	0.0281742	83	298244	0.0278296	40	334079	0.0119732	18	170762	0.010541	15	152664	0.0098255
Choline-binding_protein	0.0442845	0.646206	0.00141753	0.000106109	0.00139371	0.000262781	0.00215743	0.000355168	5	356861	0.00140111	5	321561	0.00155492	4	308508	0.00129656	5	342196	0.00146115	3	287497	0.00104349	5	298244	0.00167648	7	334079	0.00209531	3	170762	0.00175683	4	152664	0.00262013
Choline_dehydrogenase	2.23e-05	0.971851	0.000394136	0.000279826	0.000946645	0.000464702	0.00458669	7.96e-05	2	356861	0.000560442	2	321561	0.000621966	0	308508	0	5	342196	0.00146115	3	287497	0.00104349	1	298244	0.000335296	15	334079	0.00448996	8	170762	0.00468488	7	152664	0.00458523
Choline_transport_system_permease_protein_OpuBB	0.000231652	0.938584	0.0144411	0.00150297	0.0123533	0.000591408	0.0236854	0.00146673	49	356861	0.0137308	42	321561	0.0130613	51	308508	0.0165312	45	342196	0.0131504	35	287497	0.012174	35	298244	0.0117354	83	334079	0.0248444	42	170762	0.0245956	33	152664	0.0216161
Choline_trimethylamine-lyase_activating_enzyme	0.0236884	0.712804	0.000919731	0.000281021	0.000747647	9.18e-05	0.00181616	0.000421707	3	356861	0.000840663	2	321561	0.000621966	4	308508	0.00129656	3	342196	0.000876691	2	287497	0.000695659	2	298244	0.000670592	6	334079	0.00179598	4	170762	0.00234244	2	152664	0.00131007
Chondramide_synthase_cmdD	0.0101006	0.783836	0.0188267	0.00385478	0.0240107	0.00477467	0.0356149	0.00176075	56	356861	0.0156924	78	321561	0.0242567	51	308508	0.0165312	105	342196	0.0306842	62	287497	0.0215654	59	298244	0.0197825	126	334079	0.0377156	61	170762	0.0357222	51	152664	0.0334067
Chondroitinase-AC	0.0303009	0.688241	0.000792658	0.00034006	0.000552827	0.000184554	0	0	4	356861	0.00112089	3	321561	0.000932949	1	308508	0.000324141	1	342196	0.00029223	2	287497	0.000695659	2	298244	0.000670592	0	334079	0	0	170762	0	0	152664	0
Chorismate_dehydratase	0.0478571	0.636937	0.00710815	0.000911162	0.00910097	0.00140113	0.0115434	0.00168296	23	356861	0.00644509	27	321561	0.00839654	20	308508	0.00648281	27	342196	0.00789022	24	287497	0.00834791	33	298244	0.0110648	45	334079	0.0134699	16	170762	0.00936977	18	152664	0.0117906
Chorismate_mutase_AroH	2.63e-05	0.970258	0.0155348	0.00229004	0.0222526	0.00175301	0.0415579	0.00169455	46	356861	0.0128902	49	321561	0.0152382	57	308508	0.018476	81	342196	0.0236706	67	287497	0.0233046	59	298244	0.0197825	141	334079	0.0422056	67	170762	0.0392359	66	152664	0.0432322
Chorismate_pyruvate-lyase	0.000156186	0.946146	0.00170214	0.000411415	0.00117853	0.000606963	0.00841422	0.00114701	8	356861	0.00224177	4	321561	0.00124393	5	308508	0.0016207	5	342196	0.00146115	5	287497	0.00173915	1	298244	0.000335296	27	334079	0.00808192	17	170762	0.00995538	11	152664	0.00720537
Chorismate_synthase	1.12e-05	0.97764	0.0480207	0.000129698	0.0565078	0.00225929	0.0825127	0.003107	172	356861	0.048198	154	321561	0.0478914	148	308508	0.0479728	189	342196	0.0552315	157	287497	0.0546093	178	298244	0.0596827	261	334079	0.0781252	145	170762	0.0849135	129	152664	0.0844993
Chromate_transport_protein	0.0153099	0.751692	0.0100304	0.00175098	0.0102681	0.00101401	0.00554105	0.000769223	43	356861	0.0120495	33	321561	0.0102624	24	308508	0.00777938	40	342196	0.0116892	27	287497	0.0093914	29	298244	0.00972358	18	334079	0.00538795	8	170762	0.00468488	10	152664	0.00655033
Chromosomal_replication_initiator_protein_DnaA	1.08e-05	0.977874	0.0591004	0.00376712	0.0672653	0.00137958	0.0963842	0.0011349	192	356861	0.0538025	197	321561	0.0612636	192	308508	0.062235	235	342196	0.0686741	188	287497	0.065392	202	298244	0.0677298	323	334079	0.0966837	162	170762	0.0948689	149	152664	0.0976
Chromosome-partitioning_ATPase_Soj	0.00339751	0.849667	0.00592544	0.000875127	0.00852945	0.00264786	0.0161489	0.00148698	25	356861	0.00700553	19	321561	0.00590868	15	308508	0.00486211	42	342196	0.0122737	19	287497	0.00660876	20	298244	0.00670592	58	334079	0.0173612	24	170762	0.0140546	26	152664	0.0170309
Chromosome-partitioning_protein_ParB	0.00155461	0.884156	0.0105649	0.00225832	0.00881527	0.00114784	0.00110329	0.000472651	41	356861	0.0114891	41	321561	0.0127503	23	308508	0.00745524	25	342196	0.00730575	29	287497	0.0100871	27	298244	0.00905299	3	334079	0.000897991	3	170762	0.00175683	1	152664	0.000655033
Chromosome_partition_protein_MukF	0.000715896	0.910543	0.000197068	0.000139913	0.000650237	4.76e-05	0	0	1	356861	0.000280221	1	321561	0.000310983	0	308508	0	2	342196	0.00058446	2	287497	0.000695659	2	298244	0.000670592	0	334079	0	0	170762	0	0	152664	0
Chromosome_partition_protein_Smc	0.000684854	0.911855	0.0632556	0.00297731	0.0670145	0.00527814	0.0926231	0.00355713	235	356861	0.065852	190	321561	0.0590868	200	308508	0.0648281	219	342196	0.0639984	180	287497	0.0626093	222	298244	0.0744357	299	334079	0.0894998	155	170762	0.0907696	149	152664	0.0976
Chromosome_partitioning_protein_ParA	0.0455965	0.642746	0.0224611	0.00222441	0.0245847	0.00170807	0.0178811	0.00227648	90	356861	0.0252199	72	321561	0.0223908	61	308508	0.0197726	76	342196	0.0222095	73	287497	0.0253916	78	298244	0.0261531	49	334079	0.0146672	33	170762	0.0193251	30	152664	0.019651
CinA-like_protein	0.00164881	0.881862	0.00686858	0.000701589	0.010908	0.00453163	0.0247221	0.00156715	27	356861	0.00756597	19	321561	0.00590868	22	308508	0.00713109	58	342196	0.0169494	28	287497	0.00973923	18	298244	0.00603533	79	334079	0.0236471	46	170762	0.0269381	36	152664	0.0235812
Cis-3-alkyl-4-alkyloxetan-2-one_decarboxylase	0.0218228	0.72055	0.0104056	0.00241656	0.00833296	0.000594098	0.00391722	0.00152502	46	356861	0.0128902	36	321561	0.0111954	22	308508	0.00713109	26	342196	0.00759798	24	287497	0.00834791	27	298244	0.00905299	19	334079	0.00568728	7	170762	0.00409927	3	152664	0.0019651
Cis-3-hydroxy-L-proline_dehydratase	0.0059255	0.819043	0.00248602	0.000872001	0.00281012	0.000159423	0.000218344	0.000308786	12	356861	0.00336265	9	321561	0.00279885	4	308508	0.00129656	9	342196	0.00263007	8	287497	0.00278264	9	298244	0.00301766	0	334079	0	0	170762	0	1	152664	0.000655033
Citrate_lyase_alpha_chain	0.00901734	0.791858	9.34e-05	0.000132098	0.000213353	0.000152562	0.00102665	0.000307896	1	356861	0.000280221	0	321561	0	0	308508	0	1	342196	0.00029223	1	287497	0.00034783	0	298244	0	2	334079	0.000598661	2	170762	0.00117122	2	152664	0.00131007
Citrate_lyase_subunit_beta-like_protein	0.00423503	0.83821	0.00880738	0.00155826	0.00879491	0.00140748	0.00256662	0.000769741	30	356861	0.00840664	35	321561	0.0108844	22	308508	0.00713109	27	342196	0.00789022	31	287497	0.0107827	23	298244	0.00771181	5	334079	0.00149665	5	170762	0.00292805	5	152664	0.00327517
Citrate_synthase_1	0.0158587	0.74876	0.0242565	0.00738627	0.0232692	0.00178088	0.0412165	0.00325257	66	356861	0.0184946	63	321561	0.0195919	107	308508	0.0346831	86	342196	0.0251318	60	287497	0.0208698	71	298244	0.023806	127	334079	0.038015	78	170762	0.0456776	61	152664	0.039957
Citrate_synthase_2	0.00798376	0.800135	0.00837809	0.0011772	0.0106433	0.00177272	0.0179593	0.00282824	31	356861	0.00868686	31	321561	0.00964047	21	308508	0.00680695	45	342196	0.0131504	27	287497	0.0093914	28	298244	0.00938829	72	334079	0.0215518	25	170762	0.0146403	27	152664	0.0176859
Citrate_transporter	0.00210749	0.87179	0.0121972	0.00128285	0.00774671	0.00254831	0.0016441	0.00034143	42	356861	0.0117693	35	321561	0.0108844	43	308508	0.0139381	25	342196	0.00730575	14	287497	0.00486962	33	298244	0.0110648	6	334079	0.00179598	2	170762	0.00117122	3	152664	0.0019651
Co-chaperone_protein_DjlA	0.00124679	0.892371	0.0135677	0.00179303	0.0143828	0.000784541	0.00523015	0.00153587	57	356861	0.0159726	42	321561	0.0130613	36	308508	0.0116691	53	342196	0.0154882	40	287497	0.0139132	41	298244	0.0137471	18	334079	0.00538795	12	170762	0.00702733	5	152664	0.00327517
Co-chaperone_protein_HscB	0.0196523	0.73014	0.00189333	0.000763992	0.00217424	0.000384244	0.000218344	0.000308786	10	356861	0.00280221	3	321561	0.000932949	6	308508	0.00194484	6	342196	0.00175338	6	287497	0.00208698	8	298244	0.00268237	0	334079	0	0	170762	0	1	152664	0.000655033
CO-responsive_transcriptional_regulator_RcoM	0.00481785	0.831105	0.00244531	0.000334776	0.00141224	0.000207737	0.000931223	0.00029669	8	356861	0.00224177	7	321561	0.00217688	9	308508	0.00291727	4	342196	0.00116892	4	287497	0.00139132	5	298244	0.00167648	3	334079	0.000897991	1	170762	0.00058561	2	152664	0.00131007
Cobalamin_biosynthesis_bifunctional_protein_CbiET	0.000145037	0.94746	0.0025885	0.00089606	0.00256388	0.00035116	0.0132641	0.00181573	5	356861	0.00140111	9	321561	0.00279885	11	308508	0.00356555	10	342196	0.0029223	6	287497	0.00208698	8	298244	0.00268237	52	334079	0.0155652	19	170762	0.0111266	20	152664	0.0131007
Cobalamin_biosynthesis_protein_CbiB	0.00032134	0.931506	0.00474303	0.000529872	0.00474648	8.74e-05	0.00203886	0.000265558	19	356861	0.0053242	13	321561	0.00404278	15	308508	0.00486211	16	342196	0.00467568	14	287497	0.00486962	14	298244	0.00469414	8	334079	0.00239464	3	170762	0.00175683	3	152664	0.0019651
Cobalamin_biosynthesis_protein_CobIJ	0.000204986	0.941038	0.00976955	0.00079502	0.00939973	0.000486024	0.00321878	0.000910357	31	356861	0.00868686	34	321561	0.0105734	31	308508	0.0100484	31	342196	0.00905914	29	287497	0.0100871	27	298244	0.00905299	12	334079	0.00359196	7	170762	0.00409927	3	152664	0.0019651
Cobalt-dependent_inorganic_pyrophosphatase	0.001646	0.881929	0.0014714	0.000781666	0.00199378	0.00087653	0.00571312	0.000230486	9	356861	0.00252199	4	321561	0.00124393	2	308508	0.000648281	3	342196	0.000876691	6	287497	0.00208698	9	298244	0.00301766	18	334079	0.00538795	10	170762	0.0058561	9	152664	0.0058953
Cobalt-factor_III_methyltransferase	3.64e-06	0.984612	0.000516823	0.000167647	0.000938289	0.000457018	0.00920087	0.000715885	1	356861	0.000280221	2	321561	0.000621966	2	308508	0.000648281	5	342196	0.00146115	1	287497	0.00034783	3	298244	0.00100589	32	334079	0.00957857	14	170762	0.00819854	15	152664	0.0098255
Cobalt-precorrin-2_C(20)-methyltransferase	0.00061949	0.914753	0.00061023	3.68e-05	0.000209175	0.000148951	0.00617581	0.00143163	2	356861	0.000560442	2	321561	0.000621966	2	308508	0.000648281	1	342196	0.00029223	0	287497	0	1	298244	0.000335296	17	334079	0.00508862	14	170762	0.00819854	8	152664	0.00524027
Cobalt-precorrin-4_C(11)-methyltransferase	0.000568684	0.91715	0.00411408	0.000987927	0.00368571	0.00143817	0.0210218	0.00382346	10	356861	0.00280221	14	321561	0.00435376	16	308508	0.00518625	10	342196	0.0029223	7	287497	0.00243481	17	298244	0.00570003	76	334079	0.0227491	42	170762	0.0245956	24	152664	0.0157208
Cobalt-precorrin-5B_C(1)-methyltransferase	4.77e-06	0.983163	0.00507304	0.000345845	0.00665887	0.00170864	0.0295431	0.00183923	18	356861	0.00504398	15	321561	0.00466474	17	308508	0.00551039	31	342196	0.00905914	15	287497	0.00521745	17	298244	0.00570003	93	334079	0.0278377	49	170762	0.0286949	49	152664	0.0320966
Cobalt-precorrin-6B_C(15)-methyltransferase_(decarboxylating)	0.0125183	0.767807	0	0	0.000403995	0.000361189	0.00176267	0.000620704	0	356861	0	0	321561	0	0	308508	0	3	342196	0.000876691	0	287497	0	1	298244	0.000335296	5	334079	0.00149665	2	170762	0.00117122	4	152664	0.00262013
Cobalt-precorrin-8_methylmutase	7.76e-06	0.980202	0.00271557	0.00140428	0.00431016	0.00151174	0.0221208	0.00065629	4	356861	0.00112089	8	321561	0.00248786	14	308508	0.00453797	21	342196	0.00613683	7	287497	0.00243481	13	298244	0.00435885	71	334079	0.0212525	39	170762	0.0228388	34	152664	0.0222711
Cobalt/magnesium_transport_protein_CorA	0.000169778	0.944628	0.0578583	0.00527074	0.0578248	0.00211188	0.0983117	0.00563594	180	356861	0.0504398	200	321561	0.0621966	188	308508	0.0609385	208	342196	0.0607839	163	287497	0.0566962	167	298244	0.0559944	339	334079	0.101473	176	170762	0.103067	138	152664	0.0903946
Cobalt_transport_protein_NhlF	0.0489324	0.634238	0.000792658	0.00034006	0.00066877	0.000306703	0	0	4	356861	0.00112089	3	321561	0.000932949	1	308508	0.000324141	1	342196	0.00029223	3	287497	0.00104349	2	298244	0.000670592	0	334079	0	0	170762	0	0	152664	0
Coenzyme_A_biosynthesis_bifunctional_protein_CoaBC	0.026637	0.701351	0.050235	0.00620818	0.0526284	0.0011302	0.0630959	0.000154592	150	356861	0.0420332	166	321561	0.0516232	176	308508	0.0570488	185	342196	0.0540626	151	287497	0.0525223	153	298244	0.0513003	211	334079	0.0631587	108	170762	0.0632459	96	152664	0.0628832
Coenzyme_A_disulfide_reductase	0.000278223	0.934717	0.00435915	0.000469757	0.00606788	0.00185317	0.0233224	0.00342286	16	356861	0.00448354	12	321561	0.0037318	15	308508	0.00486211	24	342196	0.00701352	10	287497	0.0034783	23	298244	0.00771181	72	334079	0.0215518	48	170762	0.0281093	31	152664	0.020306
Coenzyme_PQQ_synthesis_protein_A	0.0183657	0.736163	0.00201312	0.00027874	0.00242758	0.000884108	0.00029498	0.000239094	8	356861	0.00224177	7	321561	0.00217688	5	308508	0.0016207	12	342196	0.00350676	7	287497	0.00243481	4	298244	0.00134118	1	334079	0.00029933	1	170762	0.00058561	0	152664	0
Coenzyme_PQQ_synthesis_protein_B	0.00241051	0.865918	0.014606	0.000252888	0.0141815	0.00149477	0.00771292	0.00152417	51	356861	0.0142913	47	321561	0.0146162	46	308508	0.0149105	50	342196	0.0146115	35	287497	0.012174	47	298244	0.0157589	21	334079	0.00628594	12	170762	0.00702733	15	152664	0.0098255
Cold_shock-like_protein	0.000356818	0.929072	0.00131387	6.53e-05	0.00170865	0.000288389	9.98e-05	0.000141106	5	356861	0.00140111	4	321561	0.00124393	4	308508	0.00129656	7	342196	0.00204561	5	287497	0.00173915	4	298244	0.00134118	1	334079	0.00029933	0	170762	0	0	152664	0
Cold_shock-like_protein_7.0	0.0171884	0.741925	0.00494917	0.00159503	0.00427853	0.000824549	0.000717228	0.000612586	12	356861	0.00336265	14	321561	0.00435376	22	308508	0.00713109	16	342196	0.00467568	9	287497	0.00313047	15	298244	0.00502944	5	334079	0.00149665	0	170762	0	1	152664	0.000655033
Cold_shock-like_protein_CspA	0.000358062	0.92899	0.00449357	0.000603319	0.00550541	0.00173354	0.0141867	0.000985439	13	356861	0.00364287	16	321561	0.00497573	15	308508	0.00486211	26	342196	0.00759798	16	287497	0.00556527	10	298244	0.00335296	51	334079	0.0152658	22	170762	0.0128834	22	152664	0.0144107
Cold_shock-like_protein_CspC	0.0053267	0.825356	0.00240287	0.000792292	0.00580546	0.00166083	0.0105168	0.00190778	10	356861	0.00280221	10	321561	0.00310983	4	308508	0.00129656	27	342196	0.00789022	11	287497	0.00382613	17	298244	0.00570003	43	334079	0.0128712	14	170762	0.00819854	16	152664	0.0104805
Cold_shock-like_protein_CspG	0.00810241	0.79915	0.00340866	0.000948201	0.00455458	0.00116795	0.0099976	0.00199146	16	356861	0.00448354	7	321561	0.00217688	11	308508	0.00356555	21	342196	0.00613683	12	287497	0.00417396	10	298244	0.00335296	37	334079	0.0110752	20	170762	0.0117122	11	152664	0.00720537
Cold_shock-like_protein_CspLA	7.69e-05	0.957481	0.0022058	0.000652787	0.00402447	0.00131282	0.0187936	0.00228059	9	356861	0.00252199	9	321561	0.00279885	4	308508	0.00129656	19	342196	0.00555237	12	287497	0.00417396	7	298244	0.00234707	73	334079	0.0218511	31	170762	0.0181539	25	152664	0.0163758
Cold_shock_protein	0.00407337	0.840295	0.00341601	0.000587082	0.00306237	0.000964866	0.00673977	0.000537501	14	356861	0.0039231	12	321561	0.0037318	8	308508	0.00259313	7	342196	0.00204561	8	287497	0.00278264	13	298244	0.00435885	20	334079	0.00598661	12	170762	0.00702733	11	152664	0.00720537
Cold_shock_protein_2	0.00390033	0.84259	0.00305553	0.000360636	0.00495022	0.00150261	0.00836943	0.000567536	10	356861	0.00280221	9	321561	0.00279885	11	308508	0.00356555	24	342196	0.00701352	10	287497	0.0034783	13	298244	0.00435885	30	334079	0.00897991	13	170762	0.00761294	13	152664	0.00851543
Cold_shock_protein_CapB	0.0162762	0.746574	0.000599976	0.000218922	0.00142242	0.000657366	0.00315658	0.000822399	3	356861	0.000840663	1	321561	0.000310983	2	308508	0.000648281	3	342196	0.000876691	3	287497	0.00104349	7	298244	0.00234707	7	334079	0.00209531	7	170762	0.00409927	5	152664	0.00327517
Cold_shock_protein_CspA	0.00426851	0.837785	0.0545325	0.00544532	0.0590942	0.00578666	0.0305422	0.00528842	213	356861	0.0596871	183	321561	0.0569099	145	308508	0.0470004	205	342196	0.0599072	189	287497	0.0657398	154	298244	0.0516356	80	334079	0.0239464	63	170762	0.0368935	47	152664	0.0307866
Cold_shock_protein_CspB	6.96e-05	0.958865	0.00121607	0.000247144	0.00242341	0.000784165	0.0097402	0.00107211	4	356861	0.00112089	5	321561	0.00155492	3	308508	0.000972422	12	342196	0.00350676	6	287497	0.00208698	5	298244	0.00167648	32	334079	0.00957857	19	170762	0.0111266	13	152664	0.00851543
Cold_shock_protein_CspC	2.94e-05	0.969145	0.00272262	0.000605184	0.00532076	0.00110377	0.0210204	0.00215777	10	356861	0.00280221	11	321561	0.00342081	6	308508	0.00194484	23	342196	0.00672129	15	287497	0.00521745	12	298244	0.00402355	67	334079	0.0200551	41	170762	0.02401	29	152664	0.018996
Colicin_I_receptor	0.0262454	0.702821	0.00356477	0.00162843	0.00272707	0.000535167	0	0	18	356861	0.00504398	14	321561	0.00435376	4	308508	0.00129656	7	342196	0.00204561	8	287497	0.00278264	10	298244	0.00335296	0	334079	0	0	170762	0	0	152664	0
Colistin_resistance_protein_EmrA	1.52e-06	0.988505	0.0109197	0.000405727	0.00647366	0.000377426	0.000736019	0.000546958	41	356861	0.0114891	34	321561	0.0105734	33	308508	0.0106966	22	342196	0.00642906	20	287497	0.00695659	18	298244	0.00603533	3	334079	0.000897991	0	170762	0	2	152664	0.00131007
Colistin_resistance_protein_EmrB	0.00646541	0.813706	0.00487129	0.00152166	0.00299059	0.000367278	0.000199554	0.000282211	25	356861	0.00700553	13	321561	0.00404278	11	308508	0.00356555	12	342196	0.00350676	8	287497	0.00278264	8	298244	0.00268237	2	334079	0.000598661	0	170762	0	0	152664	0
ComE_operon_protein_1	0.00729792	0.806031	0.00820592	0.00105556	0.0103212	0.00325077	0.0199924	0.00270621	28	356861	0.00784619	31	321561	0.00964047	22	308508	0.00713109	51	342196	0.0149037	24	287497	0.00834791	23	298244	0.00771181	69	334079	0.0206538	28	170762	0.0163971	35	152664	0.0229262
Coniferyl-alcohol_dehydrogenase	0.00398662	0.841437	0.00333724	0.000333016	0.00264219	0.000871547	0.000318121	0.000267746	12	356861	0.00336265	12	321561	0.0037318	9	308508	0.00291727	6	342196	0.00175338	11	287497	0.00382613	7	298244	0.00234707	1	334079	0.00029933	0	170762	0	1	152664	0.000655033
Coniferyl_aldehyde_dehydrogenase	0.0436259	0.647968	0.00312405	0.000478778	0.00320212	0.00131631	0.000731669	0.00042536	13	356861	0.00364287	8	321561	0.00248786	10	308508	0.00324141	14	342196	0.00409122	12	287497	0.00417396	4	298244	0.00134118	1	334079	0.00029933	1	170762	0.00058561	2	152664	0.00131007
Conserved_virulence_factor_B	0.0175664	0.740047	0.0015897	0.000518792	0.00057136	0.000431743	0	0	8	356861	0.00224177	5	321561	0.00155492	3	308508	0.000972422	0	342196	0	3	287497	0.00104349	2	298244	0.000670592	0	334079	0	0	170762	0	0	152664	0
Copper-containing_nitrite_reductase	0.000834329	0.905859	0.00153144	0.000461995	0.00270018	0.000967158	0.00983128	0.00174541	4	356861	0.00112089	7	321561	0.00217688	4	308508	0.00129656	8	342196	0.00233784	5	287497	0.00173915	12	298244	0.00402355	29	334079	0.00868058	21	170762	0.0122978	13	152664	0.00851543
Copper-exporting_P-type_ATPase_B	0.0151138	0.752757	0.0101898	0.00155047	0.0108262	0.00283454	0.0186056	0.00199654	38	356861	0.0106484	38	321561	0.0118174	25	308508	0.00810352	49	342196	0.0143193	31	287497	0.0107827	22	298244	0.00737651	68	334079	0.0203545	27	170762	0.0158115	30	152664	0.019651
Copper-sensing_transcriptional_repressor_CsoR	0.0110423	0.777317	0.00644084	0.00197713	0.00919765	0.00158654	0.0197856	0.00469149	24	356861	0.00672531	28	321561	0.00870752	12	308508	0.00388969	37	342196	0.0108125	28	287497	0.00973923	21	298244	0.00704121	66	334079	0.0197558	24	170762	0.0140546	39	152664	0.0255463
Copper-sensing_transcriptional_repressor_RicR	0.000575424	0.916824	0.0274811	0.00411613	0.0299244	0.00347418	0.0562795	0.00415365	83	356861	0.0232584	84	321561	0.0261226	102	308508	0.0330624	119	342196	0.0347754	81	287497	0.0281742	80	298244	0.0268237	196	334079	0.0586688	102	170762	0.0597323	77	152664	0.0504376
Copper_chaperone_CopZ	0.000296471	0.93332	0.012866	0.0021367	0.0172777	0.00391689	0.0379256	0.00237992	40	356861	0.0112088	37	321561	0.0115064	49	308508	0.0158829	78	342196	0.022794	43	287497	0.0149567	42	298244	0.0140824	135	334079	0.0404096	66	170762	0.0386503	53	152664	0.0347168
Copper_homeostasis_protein_CutC	0.000313742	0.93205	0.0166499	0.000834463	0.0107899	0.00301122	0.000417898	0.000296393	56	356861	0.0156924	57	321561	0.017726	51	308508	0.0165312	23	342196	0.00672129	40	287497	0.0139132	35	298244	0.0117354	2	334079	0.000598661	0	170762	0	1	152664	0.000655033
Copper_resistance_protein_A	0.0161957	0.746993	0.0058203	0.00109223	0.00536983	0.000631239	0.00198823	0.00117492	26	356861	0.00728575	15	321561	0.00466474	17	308508	0.00551039	19	342196	0.00555237	13	287497	0.00452179	18	298244	0.00603533	6	334079	0.00179598	6	170762	0.00351366	1	152664	0.000655033
Copper_resistance_protein_B	0.0291074	0.69239	0.00527716	0.00172773	0.00299894	0.000698131	0.0010223	0.00074553	25	356861	0.00700553	19	321561	0.00590868	9	308508	0.00291727	12	342196	0.00350676	10	287497	0.0034783	6	298244	0.00201178	0	334079	0	3	170762	0.00175683	2	152664	0.00131007
Copper_resistance_protein_C	0.0219973	0.719808	0.00130948	0.000246469	0.000967	0.000546165	0	0	5	356861	0.00140111	5	321561	0.00155492	3	308508	0.000972422	3	342196	0.000876691	1	287497	0.00034783	5	298244	0.00167648	0	334079	0	0	170762	0	0	152664	0
Corrinoid_adenosyltransferase	0.000576261	0.916784	0.0639224	0.00511269	0.0668248	0.00188614	0.0932159	0.00419459	208	356861	0.058286	202	321561	0.0628186	218	308508	0.0706627	236	342196	0.0689663	193	287497	0.0671311	192	298244	0.0643768	306	334079	0.0915951	169	170762	0.0989682	136	152664	0.0890845
Creatinine_amidohydrolase	0.00433251	0.836978	0.0067184	0.000647637	0.00646348	0.000812588	0.0101277	0.000742216	21	356861	0.00588464	24	321561	0.00746359	21	308508	0.00680695	23	342196	0.00672129	21	287497	0.00730442	16	298244	0.00536473	33	334079	0.0098779	16	170762	0.00936977	17	152664	0.0111356
CRISPR-associated_endonuclease/helicase_Cas3	0.0239455	0.711769	0.00101901	0.000167897	0.00054265	0.000427027	0	0	3	356861	0.000840663	4	321561	0.00124393	3	308508	0.000972422	2	342196	0.00058446	3	287497	0.00104349	0	298244	0	0	334079	0	0	170762	0	0	152664	0
CRISPR-associated_endonuclease_Cas1	0.00366861	0.845771	0.00733858	0.00109438	0.00605349	0.00162448	0.000889291	0.000642705	30	356861	0.00840664	25	321561	0.00777457	18	308508	0.00583453	21	342196	0.00613683	23	287497	0.00800008	12	298244	0.00402355	5	334079	0.00149665	2	170762	0.00117122	0	152664	0
CRISPR-associated_endonuclease_Cas9	0.0198901	0.729056	0.00295626	0.000707684	0.00317705	0.00082763	0.000636242	0.000535492	10	356861	0.00280221	7	321561	0.00217688	12	308508	0.00388969	14	342196	0.00409122	6	287497	0.00208698	10	298244	0.00335296	2	334079	0.000598661	0	170762	0	2	152664	0.00131007
CRISPR-associated_endoribonuclease_Cas2	0.00754866	0.803834	0.00578082	0.00225521	0.00633083	0.000541365	0.00029498	0.000239094	26	356861	0.00728575	24	321561	0.00746359	8	308508	0.00259313	23	342196	0.00672129	16	287497	0.00556527	20	298244	0.00670592	1	334079	0.00029933	1	170762	0.00058561	0	152664	0
CRISPR-associated_endoribonuclease_Cse3	0.00356329	0.847261	0.0029431	0.000126907	0.00150783	0.000874532	0	0	10	356861	0.00280221	10	321561	0.00310983	9	308508	0.00291727	6	342196	0.00175338	7	287497	0.00243481	1	298244	0.000335296	0	334079	0	0	170762	0	0	152664	0
CRISPR-associated_nuclease/helicase_Cas3	0.00172805	0.879999	0.00152557	9.2e-05	0.000617349	0.000390054	0	0	5	356861	0.00140111	5	321561	0.00155492	5	308508	0.0016207	4	342196	0.00116892	1	287497	0.00034783	1	298244	0.000335296	0	334079	0	0	170762	0	0	152664	0
CRISPR-associated_protein_Cas7/Cst2/DevR	0.0192253	0.732109	0.000197068	0.000139913	0.000422529	0.000114617	0	0	1	356861	0.000280221	1	321561	0.000310983	0	308508	0	2	342196	0.00058446	1	287497	0.00034783	1	298244	0.000335296	0	334079	0	0	170762	0	0	152664	0
CRISPR-associated_protein_Cas8a1/Csx13	0.0143997	0.756714	9.34e-05	0.000132098	0.000325119	2.38e-05	0	0	1	356861	0.000280221	0	321561	0	0	308508	0	1	342196	0.00029223	1	287497	0.00034783	1	298244	0.000335296	0	334079	0	0	170762	0	0	152664	0
CRISPR-associated_protein_CasA/Cse1	0.0481722	0.636142	0.00080143	0.000352055	0.00019482	0.000275517	0	0	4	356861	0.00112089	1	321561	0.000310983	3	308508	0.000972422	2	342196	0.00058446	0	287497	0	0	298244	0	0	334079	0	0	170762	0	0	152664	0
CRISPR_pre-crRNA_endoribonuclease_Cas5d	0.0303925	0.687928	0.00173876	0.000753015	0.000631704	0.000217651	9.98e-05	0.000141106	4	356861	0.00112089	9	321561	0.00279885	4	308508	0.00129656	3	342196	0.000876691	1	287497	0.00034783	2	298244	0.000670592	1	334079	0.00029933	0	170762	0	0	152664	0
CRISPR_system_Cascade_subunit_CasC	0.000408533	0.925799	0.00264386	0.000549504	0.000650237	4.76e-05	0	0	8	356861	0.00224177	11	321561	0.00342081	7	308508	0.00226898	2	342196	0.00058446	2	287497	0.000695659	2	298244	0.000670592	0	334079	0	0	170762	0	0	152664	0
Crossover_junction_endodeoxyribonuclease_RuvC	0.00424607	0.838069	0.054059	0.00444432	0.0588898	0.00324548	0.0718399	0.00154326	183	356861	0.0512805	194	321561	0.0603307	156	308508	0.0505659	214	342196	0.0625373	171	287497	0.0594789	163	298244	0.0546532	236	334079	0.070642	121	170762	0.0708589	113	152664	0.0740188
Crotonobetaine/carnitine--CoA_ligase	0.0135978	0.761316	0.00839125	0.000432743	0.00810525	0.000463129	0.00543258	0.0011261	31	356861	0.00868686	28	321561	0.00870752	24	308508	0.00777938	26	342196	0.00759798	23	287497	0.00800008	26	298244	0.00871769	13	334079	0.00389129	10	170762	0.0058561	10	152664	0.00655033
Crotonyl-CoA_carboxylase/reductase	6.02e-06	0.98181	0.00715906	0.00077868	0.0101743	0.00119273	0.0219256	0.000476036	29	356861	0.00812641	20	321561	0.00621966	22	308508	0.00713109	33	342196	0.0096436	34	287497	0.0118262	27	298244	0.00905299	71	334079	0.0212525	38	170762	0.0222532	34	152664	0.0222711
Crotonyl-CoA_hydratase	0.0231602	0.714954	0.030349	0.000781619	0.0308498	0.000948855	0.0251892	0.00251368	112	356861	0.0313848	97	321561	0.0301654	91	308508	0.0294968	103	342196	0.0300997	87	287497	0.0302612	96	298244	0.0321884	80	334079	0.0239464	49	170762	0.0286949	35	152664	0.0229262
CTP:phosphoglutamine_cytidylyltransferase	0.00250023	0.864275	0.00243215	0.000494288	0.00257824	0.000381714	0.000394757	0.000279186	8	356861	0.00224177	10	321561	0.00310983	6	308508	0.00194484	9	342196	0.00263007	6	287497	0.00208698	9	298244	0.00301766	2	334079	0.000598661	1	170762	0.00058561	0	152664	0
CTP_pyrophosphohydrolase	1.08e-05	0.977913	0.0148379	0.000965001	0.0120067	0.000678498	0.00193038	0.000829132	57	356861	0.0159726	48	321561	0.0149272	42	308508	0.0136139	38	342196	0.0111047	35	287497	0.012174	38	298244	0.0127412	3	334079	0.000897991	5	170762	0.00292805	3	152664	0.0019651
CTP_synthase	0.000106184	0.952646	0.0553083	0.00264366	0.0581287	0.00262107	0.0826052	0.00292327	202	356861	0.0566047	166	321561	0.0516232	178	308508	0.057697	188	342196	0.0549393	167	287497	0.0580876	183	298244	0.0613592	267	334079	0.0799212	148	170762	0.0866703	124	152664	0.0812241
Curved_DNA-binding_protein	0.0333864	0.677999	0.0177233	0.00520684	0.0166826	0.00118175	0.00703188	0.00212228	86	356861	0.024099	57	321561	0.017726	35	308508	0.0113449	52	342196	0.015196	52	287497	0.0180871	50	298244	0.0167648	22	334079	0.00658527	8	170762	0.00468488	15	152664	0.0098255
Cyanate_hydratase	0.00445607	0.835443	0.00733271	0.00103995	0.00690037	0.000664939	0.00324627	0.000679489	31	356861	0.00868686	23	321561	0.00715261	19	308508	0.00615867	24	342196	0.00701352	22	287497	0.00765225	18	298244	0.00603533	14	334079	0.00419063	5	170762	0.00292805	4	152664	0.00262013
Cyclic-di-AMP_phosphodiesterase_PgpH	0.00459355	0.833767	0.00261161	0.000769003	0.00303058	0.00149095	0.00966218	0.00185034	12	356861	0.00336265	5	321561	0.00155492	9	308508	0.00291727	17	342196	0.00496791	8	287497	0.00278264	4	298244	0.00134118	41	334079	0.0122725	14	170762	0.00819854	13	152664	0.00851543
Cyclic-di-GMP-binding_biofilm_dispersal_mediator_protein	2.97e-05	0.969039	0.0298415	0.00250781	0.0194246	0.00274386	0.000589961	0.000478188	95	356861	0.026621	97	321561	0.0301654	101	308508	0.0327382	60	342196	0.0175338	67	287497	0.0233046	52	298244	0.0174354	2	334079	0.000598661	2	170762	0.00117122	0	152664	0
Cyclic_AMP_receptor-like_protein	0.00227422	0.868494	0.00149629	0.000405931	0.00227583	0.000166683	0.000394757	0.000279186	7	356861	0.00196155	5	321561	0.00155492	3	308508	0.000972422	7	342196	0.00204561	7	287497	0.00243481	7	298244	0.00234707	2	334079	0.000598661	1	170762	0.00058561	0	152664	0
Cyclic_dehypoxanthine_futalosine_synthase	3.18e-05	0.968324	0.00863811	0.000747475	0.0118782	0.00132806	0.0225705	0.00107481	28	356861	0.00784619	31	321561	0.00964047	26	308508	0.00842766	38	342196	0.0111047	31	287497	0.0107827	41	298244	0.0137471	77	334079	0.0230484	36	170762	0.021082	36	152664	0.0235812
Cyclic_di-AMP_receptor_A	0.00248068	0.86463	0.00111828	0.000534447	0.00261697	0.00249357	0.00976769	0.000431906	3	356861	0.000840663	6	321561	0.0018659	2	308508	0.000648281	21	342196	0.00613683	3	287497	0.00104349	2	298244	0.000670592	34	334079	0.0101772	17	170762	0.00995538	14	152664	0.00917047
Cyclic_di-GMP-binding_protein	0.00315986	0.853258	0.001708	0.000293541	0.000855235	0.000405819	0	0	7	356861	0.00196155	6	321561	0.0018659	4	308508	0.00129656	3	342196	0.000876691	1	287497	0.00034783	4	298244	0.00134118	0	334079	0	0	170762	0	0	152664	0
Cyclic_di-GMP_phosphodiesterase	0.0223238	0.718428	0.0175386	0.00258729	0.032046	0.00523822	0.0320201	0.00455636	67	356861	0.0187748	64	321561	0.0199029	43	308508	0.0139381	135	342196	0.0394511	82	287497	0.028522	84	298244	0.0281649	104	334079	0.0311304	46	170762	0.0269381	58	152664	0.0379919
Cyclic_di-GMP_phosphodiesterase_CdgJ	0.0392538	0.660145	0.005061	0.0020935	0.00484807	0.00036062	0.00132598	0.000133332	28	356861	0.00784619	9	321561	0.00279885	14	308508	0.00453797	17	342196	0.00496791	15	287497	0.00521745	13	298244	0.00435885	5	334079	0.00149665	2	170762	0.00117122	2	152664	0.00131007
Cyclic_di-GMP_phosphodiesterase_PdeB	0.000676488	0.912215	0.0123329	0.000504168	0.0141211	0.00121073	0.00546877	0.00151503	46	356861	0.0128902	40	321561	0.0124393	36	308508	0.0116691	47	342196	0.0137348	37	287497	0.0128697	47	298244	0.0157589	19	334079	0.00568728	6	170762	0.00351366	11	152664	0.00720537
Cyclic_di-GMP_phosphodiesterase_response_regulator_RpfG	0.00438128	0.836368	0.0109227	0.00124077	0.0176369	0.00202981	0.0326304	0.00653238	39	356861	0.0109286	40	321561	0.0124393	29	308508	0.00940008	70	342196	0.0204561	48	287497	0.0166958	47	298244	0.0157589	138	334079	0.0413076	53	170762	0.0310373	39	152664	0.0255463
Cyclic_nucleotide-gated_potassium_channel	0.000391943	0.926817	0.00401746	0.00102701	0.00857669	0.0020016	0.0194183	0.00219602	16	356861	0.00448354	16	321561	0.00497573	8	308508	0.00259313	39	342196	0.011397	20	287497	0.00695659	22	298244	0.00737651	72	334079	0.0215518	28	170762	0.0163971	31	152664	0.020306
Cyclic_pyranopterin_monophosphate_synthase_2	0.0171582	0.742077	0.0214312	0.00364402	0.0240939	0.00200575	0.0312609	0.000815587	68	356861	0.019055	60	321561	0.018659	82	308508	0.0265795	92	342196	0.0268852	64	287497	0.0222611	69	298244	0.0231354	107	334079	0.0320284	54	170762	0.031623	46	152664	0.0301315
Cyclohexadienyl_dehydratase	0.00057428	0.91688	0.00311089	0.000602181	0.00183895	0.000178173	9.98e-05	0.000141106	13	356861	0.00364287	11	321561	0.00342081	7	308508	0.00226898	6	342196	0.00175338	6	287497	0.00208698	5	298244	0.00167648	1	334079	0.00029933	0	170762	0	0	152664	0
Cyclohexadienyl_dehydrogenase	0.0134378	0.762256	0.010429	0.00184258	0.0113744	0.00223489	0.00441463	0.000706893	45	356861	0.01261	34	321561	0.0105734	25	308508	0.00810352	29	342196	0.00847467	40	287497	0.0139132	35	298244	0.0117354	15	334079	0.00448996	6	170762	0.00351366	8	152664	0.00524027
Cycloisomaltooligosaccharide_glucanotransferase	0.0313372	0.684727	0.00129336	0.000546887	0.000654415	0.00029332	0	0	7	356861	0.00196155	2	321561	0.000621966	4	308508	0.00129656	2	342196	0.00058446	3	287497	0.00104349	1	298244	0.000335296	0	334079	0	0	170762	0	0	152664	0
Cyclopentanol_dehydrogenase	0.00403493	0.840799	0.0232422	0.00260524	0.0178999	0.0022955	0.00967513	0.00237311	91	356861	0.0255001	63	321561	0.0195919	76	308508	0.0246347	69	342196	0.0201639	54	287497	0.0187828	44	298244	0.014753	34	334079	0.0101772	21	170762	0.0122978	10	152664	0.00655033
Cyclopropane-fatty-acyl-phospholipid_synthase	0.000564404	0.917359	0.0116117	0.00139709	0.0102437	0.00184849	0.00114522	0.000680296	43	356861	0.0120495	42	321561	0.0130613	30	308508	0.00972422	27	342196	0.00789022	30	287497	0.0104349	37	298244	0.0124059	1	334079	0.00029933	2	170762	0.00117122	3	152664	0.0019651
Cyclopropane_mycolic_acid_synthase_2	0.0314018	0.684511	0.000408776	0.000151811	9.74e-05	0.000137759	0	0	1	356861	0.000280221	2	321561	0.000621966	1	308508	0.000324141	1	342196	0.00029223	0	287497	0	0	298244	0	0	334079	0	0	170762	0	0	152664	0
Cyclopropane_mycolic_acid_synthase_MmaA2	0.0291337	0.692297	0.000398522	0.000114621	0.000209175	0.000148951	0	0	2	356861	0.000560442	1	321561	0.000310983	1	308508	0.000324141	1	342196	0.00029223	0	287497	0	1	298244	0.000335296	0	334079	0	0	170762	0	0	152664	0
Cycloserine_biosynthesis_protein_DcsG	0.00063039	0.914256	0.00932124	0.000236325	0.00761695	0.000504926	0.00593146	0.000477524	33	356861	0.0092473	31	321561	0.00964047	28	308508	0.00907594	28	342196	0.00818244	20	287497	0.00695659	23	298244	0.00771181	18	334079	0.00538795	10	170762	0.0058561	10	152664	0.00655033
Cypemycin_N-terminal_methyltransferase	5.51e-05	0.961947	0.011212	0.00123189	0.00917745	0.00168737	0.0265282	0.00165915	34	356861	0.00952752	40	321561	0.0124393	36	308508	0.0116691	24	342196	0.00701352	32	287497	0.0111306	28	298244	0.00938829	91	334079	0.0272391	48	170762	0.0281093	37	152664	0.0242362
Cys-tRNA(Pro)/Cys-tRNA(Cys)_deacylase_YbaK	0.000215253	0.940069	0.0319758	0.0028019	0.0346812	0.00101668	0.0169817	0.00164501	103	356861	0.0288628	101	321561	0.0314093	110	308508	0.0356555	119	342196	0.0347754	96	287497	0.0333917	107	298244	0.0358767	50	334079	0.0149665	29	170762	0.0169827	29	152664	0.018996
CysO-cysteine_peptidase	9.42e-05	0.954501	0.0138809	0.00462456	0.0183064	0.00168115	0.0439741	0.000977686	38	356861	0.0106484	34	321561	0.0105734	63	308508	0.0204209	62	342196	0.0181183	47	287497	0.016348	61	298244	0.0204531	143	334079	0.0428042	75	170762	0.0439208	69	152664	0.0451973
Cystathionine_beta-lyase	0.00815955	0.798679	0.020547	0.00469306	0.0206551	0.00219839	0.00749023	0.00142465	87	356861	0.0243792	75	321561	0.0233237	43	308508	0.0139381	68	342196	0.0198717	68	287497	0.0236524	55	298244	0.0184413	19	334079	0.00568728	13	170762	0.00761294	14	152664	0.00917047
Cystathionine_beta-lyase_MetC	0.00209682	0.872007	0.0138742	0.00191366	0.0142154	0.00307277	0.00214299	0.00087515	57	356861	0.0159726	46	321561	0.0143052	35	308508	0.0113449	52	342196	0.015196	50	287497	0.0173915	30	298244	0.0100589	11	334079	0.00329263	2	170762	0.00117122	3	152664	0.0019651
Cystathionine_beta-lyase_PatB	0.00162333	0.882474	0.00350354	0.000697405	0.00250354	0.000326381	0.000394757	0.000279186	16	356861	0.00448354	10	321561	0.00310983	9	308508	0.00291727	7	342196	0.00204561	8	287497	0.00278264	8	298244	0.00268237	2	334079	0.000598661	1	170762	0.00058561	0	152664	0
Cystathionine_gamma-lyase	0.0421202	0.652066	0.00753861	0.00224879	0.0102961	0.00302605	0.00288475	0.000871829	29	356861	0.00812641	32	321561	0.00995146	14	308508	0.00453797	47	342196	0.0137348	31	287497	0.0107827	19	298244	0.00637062	6	334079	0.00179598	5	170762	0.00292805	6	152664	0.0039302
Cystathionine_gamma-synthase/O-acetylhomoserine_(thiol)-lyase	0.0339194	0.676295	0.000310983	0.000439796	0.0010913	0.000218604	9.98e-05	0.000141106	0	356861	0	3	321561	0.000932949	0	308508	0	3	342196	0.000876691	4	287497	0.00139132	3	298244	0.00100589	1	334079	0.00029933	0	170762	0	0	152664	0
Cysteine/Cysteine_sulfinic_acid_decarboxylase	0.000258295	0.936315	0.00717666	0.00079042	0.00645513	0.000300379	0.0189758	0.00245102	26	356861	0.00728575	26	321561	0.00808556	19	308508	0.00615867	23	342196	0.00672129	19	287497	0.00660876	18	298244	0.00603533	61	334079	0.0182592	28	170762	0.0163971	34	152664	0.0222711
Cysteine/O-acetylserine_efflux_protein	0.00580355	0.820293	0.00518227	0.00141194	0.00330679	0.00101142	0	0	25	356861	0.00700553	16	321561	0.00497573	11	308508	0.00356555	7	342196	0.00204561	13	287497	0.00452179	10	298244	0.00335296	0	334079	0	0	170762	0	0	152664	0
Cysteine_desulfurase	0.0283041	0.695246	0.015676	0.00105431	0.0135361	0.00234691	0.00930351	0.00161261	57	356861	0.0159726	54	321561	0.0167931	44	308508	0.0142622	35	342196	0.0102281	43	287497	0.0149567	46	298244	0.0154236	32	334079	0.00957857	19	170762	0.0111266	11	152664	0.00720537
Cysteine_desulfurase_SufS	3.67e-05	0.966758	0.0231536	0.00089273	0.0303633	0.00177579	0.0664869	0.00575539	79	356861	0.0221375	74	321561	0.0230127	75	308508	0.0243106	104	342196	0.0303919	81	287497	0.0281742	97	298244	0.0325237	230	334079	0.068846	100	170762	0.058561	110	152664	0.0720537
Cysteine_desulfuration_protein_SufE	0.000447442	0.923515	0.0152394	0.00189418	0.0135283	0.002423	0.00122185	0.000476918	57	356861	0.0159726	55	321561	0.0171041	39	308508	0.0126415	37	342196	0.0108125	48	287497	0.0166958	39	298244	0.0130765	2	334079	0.000598661	3	170762	0.00175683	2	152664	0.00131007
Cysteine_protease_StiP	0.0325274	0.680785	0.00267604	0.00086267	0.000985533	0.000490678	0.000490184	0.000496829	7	356861	0.00196155	7	321561	0.00217688	12	308508	0.00388969	2	342196	0.00058446	2	287497	0.000695659	5	298244	0.00167648	1	334079	0.00029933	2	170762	0.00117122	0	152664	0
Cytidine_diphosphoramidate_kinase	0.0353437	0.671826	0.000821938	0.000185606	0.000896479	0.000455322	0	0	2	356861	0.000560442	3	321561	0.000932949	3	308508	0.000972422	1	342196	0.00029223	4	287497	0.00139132	3	298244	0.00100589	0	334079	0	0	170762	0	0	152664	0
Cytochrome_b	0.00101846	0.899389	0.00846415	0.000762234	0.00530166	0.00133462	0.00161661	0.0005153	34	356861	0.00952752	26	321561	0.00808556	24	308508	0.00777938	18	342196	0.00526014	20	287497	0.00695659	11	298244	0.00368826	4	334079	0.00119732	4	170762	0.00234244	2	152664	0.00131007
Cytochrome_b/c1	4.06e-05	0.965637	0.0223794	0.0023217	0.0195675	0.000818417	0.00401987	0.000948326	87	356861	0.0243792	76	321561	0.0236347	59	308508	0.0191243	63	342196	0.0184105	58	287497	0.0201741	60	298244	0.0201178	13	334079	0.00389129	5	170762	0.00292805	8	152664	0.00524027
Cytochrome_b561_	0.0139566	0.759235	0.00810925	0.00160353	0.00802399	0.00251711	0.00139827	0.000703383	37	356861	0.0103682	23	321561	0.00715261	21	308508	0.00680695	19	342196	0.00555237	33	287497	0.0114784	21	298244	0.00704121	4	334079	0.00119732	4	170762	0.00234244	1	152664	0.000655033
Cytochrome_b6	1.96e-05	0.973015	0.00584839	0.00183148	0.0111053	0.00299038	0.0504595	0.00454683	17	356861	0.00476376	14	321561	0.00435376	26	308508	0.00842766	50	342196	0.0146115	21	287497	0.00730442	34	298244	0.0114001	189	334079	0.0565734	78	170762	0.0456776	75	152664	0.0491275
Cytochrome_b6-f_complex_iron-sulfur_subunit	4.5e-05	0.964442	0.0741283	0.0039586	0.0868762	0.00402277	0.125281	0.00451974	283	356861	0.0793026	236	321561	0.073392	215	308508	0.0696903	316	342196	0.0923447	238	287497	0.0827835	255	298244	0.0855005	439	334079	0.131406	206	170762	0.120636	189	152664	0.123801
Cytochrome_b6-f_complex_subunit_4	0.00132939	0.890044	0.00144532	0.000836785	0.00170865	0.000288389	0.00564083	0.000762274	4	356861	0.00112089	2	321561	0.000621966	8	308508	0.00259313	7	342196	0.00204561	5	287497	0.00173915	4	298244	0.00134118	19	334079	0.00568728	8	170762	0.00468488	10	152664	0.00655033
Cytochrome_bc1_complex_cytochrome_b_subunit	0.0302808	0.68831	0.0159862	0.00590757	0.0116111	0.00275592	0.0250764	0.000486136	40	356861	0.0112088	40	321561	0.0124393	75	308508	0.0243106	39	342196	0.011397	24	287497	0.00834791	45	298244	0.0150883	86	334079	0.0257424	42	170762	0.0245956	38	152664	0.0248913
Cytochrome_bc1_complex_cytochrome_c_subunit	0.000256305	0.936479	0.0194078	0.00394319	0.0189005	0.00133915	0.0440637	0.0032749	61	356861	0.0170935	52	321561	0.0161711	77	308508	0.0249588	61	342196	0.017826	52	287497	0.0180871	62	298244	0.0207883	137	334079	0.0410083	83	170762	0.0486057	65	152664	0.0425772
Cytochrome_bc1_complex_Rieske_iron-sulfur_subunit	0.000859562	0.904919	0.0163716	0.00521416	0.0173867	0.001457	0.042541	0.00410759	42	356861	0.0117693	44	321561	0.0136833	73	308508	0.0236623	56	342196	0.0163649	47	287497	0.016348	58	298244	0.0194472	123	334079	0.0368176	79	170762	0.0462632	68	152664	0.0445423
Cytochrome_bd-I_ubiquinol_oxidase_subunit_2	2.87e-05	0.969392	0.0181854	0.00117022	0.0129946	0.000947717	0.00303367	0.0012151	68	356861	0.019055	61	321561	0.01897	51	308508	0.0165312	41	342196	0.0119814	41	287497	0.014261	38	298244	0.0127412	6	334079	0.00179598	8	170762	0.00468488	4	152664	0.00262013
Cytochrome_bd-II_ubiquinol_oxidase_subunit_1	0.00687506	0.809852	0.00254458	0.000230002	0.00358884	0.000931341	0.000490184	0.000496829	8	356861	0.00224177	9	321561	0.00279885	8	308508	0.00259313	11	342196	0.00321453	14	287497	0.00486962	8	298244	0.00268237	1	334079	0.00029933	2	170762	0.00117122	0	152664	0
Cytochrome_bo(3)_ubiquinol_oxidase_subunit_1	0.0021322	0.871291	0.0084993	0.000279987	0.0047859	0.00163305	0.00137948	0.00100062	31	356861	0.00868686	28	321561	0.00870752	25	308508	0.00810352	15	342196	0.00438345	20	287497	0.00695659	9	298244	0.00301766	6	334079	0.00179598	4	170762	0.00234244	0	152664	0
Cytochrome_bo(3)_ubiquinol_oxidase_subunit_2	0.0128449	0.765805	0.00345115	0.000641792	0.00222384	0.00115178	9.98e-05	0.000141106	11	356861	0.00308243	14	321561	0.00435376	9	308508	0.00291727	4	342196	0.00116892	11	287497	0.00382613	5	298244	0.00167648	1	334079	0.00029933	0	170762	0	0	152664	0
Cytochrome_bo(3)_ubiquinol_oxidase_subunit_3	0.000277366	0.934784	0.0133065	0.00110687	0.00789969	0.0019977	0.000912432	0.000414077	53	356861	0.0148517	41	321561	0.0127503	38	308508	0.0123173	19	342196	0.00555237	30	287497	0.0104349	23	298244	0.00771181	5	334079	0.00149665	1	170762	0.00058561	1	152664	0.000655033
Cytochrome_bo(3)_ubiquinol_oxidase_subunit_4	0.0338434	0.676537	0.00389508	0.00127709	0.00189455	0.000932932	0.000436689	0.000617571	9	356861	0.00252199	18	321561	0.00559769	11	308508	0.00356555	3	342196	0.000876691	9	287497	0.00313047	5	298244	0.00167648	0	334079	0	0	170762	0	2	152664	0.00131007
Cytochrome_c-552	0.00302468	0.855381	0.00810048	0.00173391	0.00855703	0.00168529	0.000903732	0.000620465	37	356861	0.0103682	25	321561	0.00777457	19	308508	0.00615867	28	342196	0.00818244	31	287497	0.0107827	20	298244	0.00670592	1	334079	0.00029933	3	170762	0.00175683	1	152664	0.000655033
Cytochrome_c-553I	0.0304024	0.687894	0.00333433	0.00125011	0.00300077	0.000404164	0.000708528	0.000357952	11	356861	0.00308243	16	321561	0.00497573	6	308508	0.00194484	11	342196	0.00321453	7	287497	0.00243481	10	298244	0.00335296	1	334079	0.00029933	2	170762	0.00117122	1	152664	0.000655033
Cytochrome_c-554(548)	0.0274888	0.6982	0.000921213	0.000449528	0.00107694	0.000301338	0	0	2	356861	0.000560442	5	321561	0.00155492	2	308508	0.000648281	4	342196	0.00116892	4	287497	0.00139132	2	298244	0.000670592	0	334079	0	0	170762	0	0	152664	0
Cytochrome_c-555	0.01903	0.733019	0.00327429	0.00141	0.00323683	0.000188713	0.000318121	0.000267746	16	356861	0.00448354	13	321561	0.00404278	4	308508	0.00129656	11	342196	0.00321453	10	287497	0.0034783	9	298244	0.00301766	1	334079	0.00029933	0	170762	0	1	152664	0.000655033
Cytochrome_c-556	0.0214415	0.722187	0.00426105	0.00155796	0.00318249	0.000834142	0.000318121	0.000267746	23	356861	0.00644509	11	321561	0.00342081	9	308508	0.00291727	7	342196	0.00204561	10	287497	0.0034783	12	298244	0.00402355	1	334079	0.00029933	0	170762	0	1	152664	0.000655033
Cytochrome_c1	0.00103194	0.898946	0.00260871	0.000483488	0.00183895	0.000178173	0.000195203	0.000276059	11	356861	0.00308243	9	321561	0.00279885	6	308508	0.00194484	6	342196	0.00175338	6	287497	0.00208698	5	298244	0.00167648	0	334079	0	1	170762	0.00058561	0	152664	0
Cytochrome_c2	0.0010821	0.897335	0.0139899	0.0017963	0.0127602	0.00236215	0.00200702	0.00106635	47	356861	0.0131704	53	321561	0.0164821	38	308508	0.0123173	55	342196	0.0160727	33	287497	0.0114784	32	298244	0.0107295	4	334079	0.00119732	6	170762	0.00351366	2	152664	0.00131007
Cytochrome_c2_iso-2	0.0393425	0.659889	0.000906573	0.000504618	0.00107694	0.000301338	0	0	3	356861	0.000840663	5	321561	0.00155492	1	308508	0.000324141	4	342196	0.00116892	4	287497	0.00139132	2	298244	0.000670592	0	334079	0	0	170762	0	0	152664	0
Cytochrome_c4	0.000306231	0.932596	0.00803487	0.00127839	0.0095462	0.00118178	0.000731669	0.00042536	35	356861	0.00980774	22	321561	0.00684163	23	308508	0.00745524	28	342196	0.00818244	27	287497	0.0093914	33	298244	0.0110648	1	334079	0.00029933	1	170762	0.00058561	2	152664	0.00131007
Cytochrome_c5	0.00676648	0.810858	0.000398522	0.000114621	0.000422529	0.000114617	0	0	2	356861	0.000560442	1	321561	0.000310983	1	308508	0.000324141	2	342196	0.00058446	1	287497	0.00034783	1	298244	0.000335296	0	334079	0	0	170762	0	0	152664	0
Cytochrome_c551_peroxidase	0.013068	0.764457	0.0105921	0.0041568	0.0112232	0.00181033	0.000908082	0.000210853	56	356861	0.0156924	34	321561	0.0105734	17	308508	0.00551039	30	342196	0.00876691	34	287497	0.0118262	39	298244	0.0130765	3	334079	0.000897991	2	170762	0.00117122	1	152664	0.000655033
Cytochrome_c6	0.0171207	0.742265	0.00597463	0.00334207	0.0089581	0.00186767	0.0178755	0.00345962	37	356861	0.0103682	17	321561	0.00528671	7	308508	0.00226898	24	342196	0.00701352	33	287497	0.0114784	25	298244	0.0083824	76	334079	0.0227491	27	170762	0.0158115	23	152664	0.0150658
Cytochrome_c_oxidase_assembly_protein_CtaG	0.000145473	0.947407	0.0204143	0.00259728	0.0213401	0.00170795	0.00362798	0.00117138	84	356861	0.0235386	66	321561	0.0205249	53	308508	0.0171795	67	342196	0.0195794	68	287497	0.0236524	62	298244	0.0207883	10	334079	0.0029933	9	170762	0.00527049	4	152664	0.00262013
Cytochrome_c_oxidase_polypeptide_I+III	0.000443407	0.923745	0.00228895	0.000742521	0.0043036	0.000935805	0.0144369	0.00236025	11	356861	0.00308243	8	321561	0.00248786	4	308508	0.00129656	16	342196	0.00467568	15	287497	0.00521745	9	298244	0.00301766	55	334079	0.0164632	19	170762	0.0111266	24	152664	0.0157208
Cytochrome_c_oxidase_subunit_1	0.0034773	0.848499	0.0349883	0.00123119	0.0374127	0.00603803	0.0617729	0.00635553	131	356861	0.036709	109	321561	0.0338971	106	308508	0.0343589	115	342196	0.0336065	94	287497	0.032696	137	298244	0.0459355	193	334079	0.0577708	97	170762	0.0568042	108	152664	0.0707436
Cytochrome_c_oxidase_subunit_2	0.000287298	0.934015	0.0493504	0.00236783	0.0552933	0.00523143	0.0956136	0.00751947	186	356861	0.0521211	149	321561	0.0463365	153	308508	0.0495935	198	342196	0.0578616	138	287497	0.0480005	179	298244	0.060018	349	334079	0.104466	147	170762	0.0860847	147	152664	0.0962899
Cytochrome_c_oxidase_subunit_3	0.000363506	0.928632	0.0293311	0.00300374	0.0296158	0.00437024	0.0666877	0.00654504	119	356861	0.0333463	84	321561	0.0261226	88	308508	0.0285244	86	342196	0.0251318	81	287497	0.0281742	106	298244	0.0355414	221	334079	0.066152	128	170762	0.0749581	90	152664	0.058953
Cytochrome_f	0.00799893	0.800009	0.000502183	0.000128376	9.74e-05	0.000137759	0	0	2	356861	0.000560442	2	321561	0.000621966	1	308508	0.000324141	1	342196	0.00029223	0	287497	0	0	298244	0	0	334079	0	0	170762	0	0	152664	0
Cytochrome_P-450_monooxygenase_DoxA	0.0364384	0.668472	0.00261339	0.00129331	0.00108712	0.000192122	0	0	3	356861	0.000840663	10	321561	0.00310983	12	308508	0.00388969	3	342196	0.000876691	3	287497	0.00104349	4	298244	0.00134118	0	334079	0	0	170762	0	0	152664	0
Cytochrome_P450-SU2	0.000931333	0.902343	0.00736377	0.00130047	0.00438373	0.00113074	0	0	20	356861	0.00560442	28	321561	0.00870752	24	308508	0.00777938	11	342196	0.00321453	17	287497	0.00591311	12	298244	0.00402355	0	334079	0	0	170762	0	0	152664	0
Cytochrome_P450_105A3	0.0121322	0.770219	0.00796109	0.00268998	0.00417038	0.00108397	0.000413548	0.000293793	17	356861	0.00476376	25	321561	0.00777457	35	308508	0.0113449	10	342196	0.0029223	16	287497	0.00556527	12	298244	0.00402355	0	334079	0	1	170762	0.00058561	1	152664	0.000655033
Cytochrome_P450_107B1	0.00220394	0.869863	0.0236971	0.00309963	0.0159057	0.00181168	0.00940764	0.00155746	69	356861	0.0193353	82	321561	0.0255006	81	308508	0.0262554	49	342196	0.0143193	43	287497	0.0149567	55	298244	0.0184413	35	334079	0.0104766	18	170762	0.010541	11	152664	0.00720537
Cytochrome_P450_116	0.00378145	0.844205	0.00575913	0.000686933	0.00667922	0.00163393	0.0012262	6.03e-05	21	356861	0.00588464	21	321561	0.00653064	15	308508	0.00486211	29	342196	0.00847467	13	287497	0.00452179	21	298244	0.00704121	4	334079	0.00119732	2	170762	0.00117122	2	152664	0.00131007
Cytochrome_P450_130	0.00347781	0.848492	0.00277093	0.000574834	0.00357031	0.000752283	0.000394757	0.000279186	7	356861	0.00196155	10	321561	0.00310983	10	308508	0.00324141	12	342196	0.00350676	13	287497	0.00452179	8	298244	0.00268237	2	334079	0.000598661	1	170762	0.00058561	0	152664	0
Cytochrome_P450_144	0.0477773	0.637139	0.000813166	0.000533294	0.00117435	0.000357353	0	0	2	356861	0.000560442	5	321561	0.00155492	1	308508	0.000324141	5	342196	0.00146115	4	287497	0.00139132	2	298244	0.000670592	0	334079	0	0	170762	0	0	152664	0
Cytochrome_P450_165B3	0.00281746	0.858762	0.00678425	0.00188306	0.00497001	0.000290124	0.00029498	0.000239094	18	356861	0.00504398	19	321561	0.00590868	29	308508	0.00940008	16	342196	0.00467568	14	287497	0.00486962	16	298244	0.00536473	1	334079	0.00029933	1	170762	0.00058561	0	152664	0
Cytochrome_P450_CYP107DY1	0.0312019	0.685181	0.00492286	0.00118114	0.00441118	0.000517283	0.00180172	0.000955123	12	356861	0.00336265	20	321561	0.00621966	16	308508	0.00518625	16	342196	0.00467568	14	287497	0.00486962	11	298244	0.00368826	10	334079	0.0029933	3	170762	0.00175683	1	152664	0.000655033
Cytochrome_P450_FAS1	0.0116863	0.77307	0.00464844	0.00177541	0.00304201	0.000346714	0	0	11	356861	0.00308243	12	321561	0.0037318	22	308508	0.00713109	9	342196	0.00263007	10	287497	0.0034783	9	298244	0.00301766	0	334079	0	0	170762	0	0	152664	0
Cytochrome_P450_monooxygenase_PikC	0.00496173	0.82944	0.0130254	0.003011	0.00687766	0.000385825	0.00310744	0.00104517	32	356861	0.00896708	52	321561	0.0161711	43	308508	0.0139381	25	342196	0.00730575	20	287497	0.00695659	19	298244	0.00637062	8	334079	0.00239464	4	170762	0.00234244	7	152664	0.00458523
Cytoplasmic_alpha-amylase	0.0289476	0.692953	0.000713891	0.000158994	0.000418351	0.000297901	0	0	2	356861	0.000560442	3	321561	0.000932949	2	308508	0.000648281	2	342196	0.00058446	0	287497	0	2	298244	0.000670592	0	334079	0	0	170762	0	0	152664	0
Cytoplasmic_trehalase	0.0176218	0.739774	0.00519252	0.00129169	0.00368333	0.00169268	0.000199554	0.000282211	24	356861	0.00672531	17	321561	0.00528671	11	308508	0.00356555	5	342196	0.00146115	16	287497	0.00556527	12	298244	0.00402355	2	334079	0.000598661	0	170762	0	0	152664	0
Cytosine_deaminase	0.0143297	0.757109	0.00819857	0.000147306	0.00940755	0.00140987	0.00544128	0.000801354	30	356861	0.00840664	26	321561	0.00808556	25	308508	0.00810352	29	342196	0.00847467	24	287497	0.00834791	34	298244	0.0114001	17	334079	0.00508862	8	170762	0.00468488	10	152664	0.00655033
Cytoskeleton_protein_RodZ	0.012456	0.768193	0.0031343	0.000242313	0.00366061	0.00136464	0.00029498	0.000239094	12	356861	0.00336265	9	321561	0.00279885	10	308508	0.00324141	6	342196	0.00175338	14	287497	0.00486962	13	298244	0.00435885	1	334079	0.00029933	1	170762	0.00058561	0	152664	0
Cytosol_aminopeptidase	0.00264656	0.861677	0.0309575	0.00291403	0.039656	0.00131588	0.0423575	0.00108175	120	356861	0.0336265	104	321561	0.0323422	83	308508	0.0269037	137	342196	0.0400355	118	287497	0.0410439	113	298244	0.0378884	139	334079	0.0416069	71	170762	0.0415783	67	152664	0.0438872
D-3-phosphoglycerate_dehydrogenase	0.00241611	0.865814	0.0443846	0.00170598	0.0479771	0.00293447	0.0623787	0.00407274	150	356861	0.0420332	145	321561	0.0450925	142	308508	0.046028	154	342196	0.0450034	135	287497	0.046957	155	298244	0.0519709	200	334079	0.0598661	101	170762	0.0591466	104	152664	0.0681235
D-Ala-D/L-Ala_epimerase	0.025854	0.704306	0.00299407	0.00121137	0.00237324	4.37e-05	0.000394757	0.000279186	13	356861	0.00364287	13	321561	0.00404278	4	308508	0.00129656	8	342196	0.00233784	7	287497	0.00243481	7	298244	0.00234707	2	334079	0.000598661	1	170762	0.00058561	0	152664	0
D-alanine--D-alanine_ligase_A	8.78e-05	0.955547	0.0140657	0.000564507	0.0142209	0.000100767	0.0254105	0.00189972	51	356861	0.0142913	47	321561	0.0146162	41	308508	0.0132898	49	342196	0.0143193	41	287497	0.014261	42	298244	0.0140824	92	334079	0.0275384	44	170762	0.0257669	35	152664	0.0229262
D-alanine--D-alanine_ligase_B	0.0276431	0.697637	0.0198002	0.00141431	0.0245464	0.000644489	0.0177033	0.0028704	69	356861	0.0193353	59	321561	0.018348	67	308508	0.0217174	85	342196	0.0248396	68	287497	0.0236524	75	298244	0.0251472	63	334079	0.0188578	35	170762	0.0204964	21	152664	0.0137557
D-alanine--D-alanyl_carrier_protein_ligase	0.000131064	0.949204	0.0249667	0.000940528	0.0145937	0.00373638	0.00142141	0.000241606	85	356861	0.0238188	84	321561	0.0261226	77	308508	0.0249588	68	342196	0.0198717	35	287497	0.012174	35	298244	0.0117354	4	334079	0.00119732	3	170762	0.00175683	2	152664	0.00131007
D-alanine_aminotransferase	0.0297051	0.690298	0.0171851	0.00229872	0.0168386	0.00123606	0.0112672	0.00175655	72	356861	0.0201759	54	321561	0.0167931	45	308508	0.0145863	57	342196	0.0166571	53	287497	0.018435	46	298244	0.0154236	42	334079	0.0125719	15	170762	0.00878416	19	152664	0.0124456
[truncated: 3,687 more rows]

## Sheet: Biosynthetic Gene Clusters 
Biosynthetic Gene Clusters detected across rhizosheath, rhizosphere and barren soil.
[truncated: 48 more rows]

[truncated: 1 more sheets: Viral contigs ]
