# Supplementary material for: The plant rhizosheath–root niche is an edaphic “mini-oasis” in hyperarid deserts with enhanced microbial competition
Source: ISME Commun. 2022 Jun 3;2:47. doi: 10.1038/s43705-022-00130-7 (PMC9723607; doi:10.1038/s43705-022-00130-7)
Supplement: Supplementary file 6 — Supplementary Data S4 [file 43705_2022_130_MOESM6_ESM.xlsx]

## Sheet: MAG_Stats
Bin Id	Phylum	Taxonomy (GTDB-Tk)	Completeness (%)	Contamination (%)	Genome Size (bp)	G+C (%)	No. of Contigs	Longest Contig (bp)	MiMAG Classification	5S rRNA	16S rRNA	23S rRNA	# tRNA	CRISPR-Cas	PGP Genes
NVS_73.12	Actinobacteriota	d__Bacteria;p__Actinobacteriota;c__Acidimicrobiia;o__;f__;g__;s__	92.12	4.13	2806258	71.2	134	82674	Medium-quality draft	0	0	0	37	0	50
NVS_73.14	Actinobacteriota	d__Bacteria;p__Actinobacteriota;c__Acidimicrobiia;o__Acidimicrobiales;f__GCA-2861595;g__;s__	83.48	3.85	2561267	71.91	102	115115	Medium-quality draft	0	0	0	38	0	42
NVS_73.7	Actinobacteriota	d__Bacteria;p__Actinobacteriota;c__Acidimicrobiia;o__Acidimicrobiales;f__;g__;s__	97.44	3.56	2050894	62.96	78	87248	High-quality draft	1	1	1	69	0	25
NVS_75.15	Nitrospirota	d__Bacteria;p__Nitrospirota;c__Nitrospiria;o__Nitrospirales;f__Nitrospiraceae;g__;s__	78.17	7.78	3085178	60.38	477	36386	Medium-quality draft	0	0	0	32	0	36
NVS_75.6	Actinobacteriota	d__Bacteria;p__Actinobacteriota;c__Actinobacteria;o__Actinomycetales;f__Micrococcaceae;g__Arthrobacter;s__	97.08	1.97	3660809	65.02	274	91725	Medium-quality draft	0	0	0	51	0	49
NVS_75.7	Actinobacteriota	d__Bacteria;p__Actinobacteriota;c__Acidimicrobiia;o__Acidimicrobiales;f__GCA-2861595;g__;s__	99.15	1.28	3303896	71.08	80	267242	Medium-quality draft	0	1	0	55	0	49
NVS_75.9	Thermoplasmatota	d__Archaea;p__Thermoplasmatota;c__SW-10-69-26;o__SW-10-69-26;f__;g__;s__	68.62	6.96	2390485	71	572	13324	Medium-quality draft	1	0	1	33	0	21
RH_76.10	Actinobacteriota	d__Bacteria;p__Actinobacteriota;c__Actinobacteria;o__Mycobacteriales;f__Micromonosporaceae;g__Asanoa;s__	82.61	3.2	6038088	71.37	579	111105	Medium-quality draft	0	0	0	47	0	58
RH_76.13	Alphaproteobacteria	d__Bacteria;p__Proteobacteria;c__Alphaproteobacteria;o__Rhizobiales;f__Rhizobiaceae;g__Mesorhizobium_A;s__	57.21	0	3846220	66.15	387	42206	Medium-quality draft	1	0	0	34	0	40
RH_76.16	Actinobacteriota	d__Bacteria;p__Actinobacteriota;c__Actinobacteria;o__Actinomycetales;f__Cellulomonadaceae;g__Isoptericola_B;s__	75.35	1.45	2390413	73.68	348	37887	Medium-quality draft	0	0	0	44	0	39
RH_76.17	Myxococcota	d__Bacteria;p__Myxococcota;c__Polyangia;o__Palsa-1104;f__Fen-1088;g__FEN-1088;s__	89.35	2.58	5289728	67.77	222	155016	Medium-quality draft	1	1	0	50	0	42
RH_76.20	Actinobacteriota	d__Bacteria;p__Actinobacteriota;c__Actinobacteria;o__Actinomycetales;f__Microbacteriaceae;g__Microbacterium;s__	90.59	1.26	2750226	69.85	259	75742	Medium-quality draft	0	0	0	38	1	34
RH_76.24	Actinobacteriota	d__Bacteria;p__Actinobacteriota;c__Actinobacteria;o__Mycobacteriales;f__Mycobacteriaceae;g__Mycolicibacterium;s__	92.8	1.2	4734153	66.77	412	68598	Medium-quality draft	0	0	0	65	0	66
RH_76.26	Myxococcota	d__Bacteria;p__Myxococcota;c__Polyangia;o__Polyangiales;f__Polyangiaceae;g__;s__	56.3	1.75	4896508	66.86	117	234587	Medium-quality draft	0	0	0	34	3	40
RH_76.28	Alphaproteobacteria	d__Bacteria;p__Proteobacteria;c__Alphaproteobacteria;o__Rhizobiales;f__Devosiaceae;g__Devosia;s__	69.31	0	3279806	65.5	543	28355	Medium-quality draft	1	0	0	38	0	50
RH_76.5	Verrucomicrobiota	d__Bacteria;p__Verrucomicrobiota;c__Verrucomicrobiae;o__Opitutales;f__Opitutaceae;g__Opitutus;s__	85.39	0.91	3869192	66.51	660	26850	Medium-quality draft	0	0	0	40	0	36
RH_76.6	Actinobacteriota	d__Bacteria;p__Actinobacteriota;c__Actinobacteria;o__Mycobacteriales;f__Micromonosporaceae;g__;s__	68.72	1.32	4085367	72.12	551	42937	Medium-quality draft	0	0	0	32	0	41
RH_77.10	Actinobacteriota	d__Bacteria;p__Actinobacteriota;c__Actinobacteria;o__Actinomycetales;f__Microbacteriaceae;g__Microbacterium;s__	90.56	0.46	2755838	69.81	223	77249	Medium-quality draft	0	0	0	39	1	34
RH_77.11	Patescibacteria	d__Bacteria;p__Patescibacteria;c__Saccharimonadia;o__Saccharimonadales;f__Saccharimonadaceae;g__;s__	57.83	1.71	945804	51.94	55	71035	Medium-quality draft	0	0	0	39	0	8
RH_77.13	Actinobacteriota	d__Bacteria;p__Actinobacteriota;c__Actinobacteria;o__Actinomycetales;f__Micrococcaceae;g__Arthrobacter;s__	91.44	1.24	3422132	65.18	326	57158	Medium-quality draft	1	0	0	50	0	43
RH_77.14	Patescibacteria	d__Bacteria;p__Patescibacteria;c__Saccharimonadia;o__Saccharimonadales;f__Saccharimonadaceae;g__;s__	60.83	0	851472	46.53	37	81881	Medium-quality draft	0	0	0	32	0	9
RH_77.16	Alphaproteobacteria	d__Bacteria;p__Proteobacteria;c__Alphaproteobacteria;o__Sphingomonadales;f__Sphingomonadaceae;g__Porphyrobacter_A;s__	95.11	3.2	3432581	69.02	199	136658	Medium-quality draft	1	0	0	53	0	31
RH_77.17	Actinobacteriota	d__Bacteria;p__Actinobacteriota;c__Actinobacteria;o__Mycobacteriales;f__Pseudonocardiaceae;g__Lentzea;s__	84.9	2.38	7992307	69.25	597	104107	Medium-quality draft	0	0	0	68	0	89
RH_77.2	Alphaproteobacteria	d__Bacteria;p__Proteobacteria;c__Alphaproteobacteria;o__Rhizobiales;f__Devosiaceae;g__Devosia;s__	92.58	4.99	3965041	65.19	277	81991	Medium-quality draft	1	0	0	42	0	62
RH_77.20	Alphaproteobacteria	d__Bacteria;p__Proteobacteria;c__Alphaproteobacteria;o__Rhizobiales;f__Rhizobiaceae;g__;s__	71.93	4.59	4034936	61.65	303	58954	Medium-quality draft	0	0	0	26	0	51
RH_77.21	Chloroflexota_A	d__Bacteria;p__Chloroflexota_A;c__Ellin6529;o__QHBO01;f__QHBO01;g__;s__	74.77	0.92	1903710	71.1	177	38819	Medium-quality draft	0	0	0	24	0	22
RH_77.22	Alphaproteobacteria	d__Bacteria;p__Proteobacteria;c__Alphaproteobacteria;o__Caulobacterales;f__Caulobacteraceae;g__;s__	63.76	0.82	2431046	71.26	508	14908	Medium-quality draft	0	0	0	27	0	22
RH_77.23	Myxococcota	d__Bacteria;p__Myxococcota;c__Polyangia;o__Polyangiales;f__Polyangiaceae;g__;s__	91.83	3.23	7402831	66.41	160	266473	High-quality draft	1	1	1	51	9	60
RH_77.27	Actinobacteriota	d__Bacteria;p__Actinobacteriota;c__Actinobacteria;o__Propionibacteriales;f__Nocardioidaceae;g__Nocardioides;s__	93.99	6.29	5124661	69.27	296	118829	Medium-quality draft	1	0	0	48	0	69
RH_77.4	Verrucomicrobiota	d__Bacteria;p__Verrucomicrobiota;c__Verrucomicrobiae;o__Opitutales;f__Opitutaceae;g__Opitutus;s__	61.75	0	4069058	66.59	658	31669	Medium-quality draft	0	0	0	30	0	35
RH_77.5	Alphaproteobacteria	d__Bacteria;p__Proteobacteria;c__Alphaproteobacteria;o__Rhizobiales;f__Rhizobiaceae;g__;s__	57.76	5.75	3532725	63.08	402	43102	Medium-quality draft	0	0	0	28	0	60
RH_77.8	Gammaproteobacteria	d__Bacteria;p__Proteobacteria;c__Gammaproteobacteria;o__Burkholderiales;f__Burkholderiaceae;g__;s__	85.56	2.93	3986598	71.83	552	36063	Medium-quality draft	0	0	0	45	0	58
RH_78.11	Myxococcota	d__Bacteria;p__Myxococcota;c__Polyangia;o__Polyangiales;f__Polyangiaceae;g__;s__	84.47	4.19	8250776	67.56	744	75722	Medium-quality draft	1	0	0	78	0	54
RH_78.17	Actinobacteriota	d__Bacteria;p__Actinobacteriota;c__Actinobacteria;o__Frankiales;f__Frankiaceae;g__;s__	90.24	0.79	3465553	73.67	425	51833	Medium-quality draft	0	1	0	51	0	36
RH_78.21	Actinobacteriota	d__Bacteria;p__Actinobacteriota;c__Actinobacteria;o__Actinomycetales;f__Micrococcaceae;g__Arthrobacter;s__	92.74	3.55	3416627	65.12	446	41839	Medium-quality draft	1	0	0	47	0	45
RH_78.26	Fibrobacterota	d__Bacteria;p__Fibrobacterota;c__Fibrobacteria;o__UBA11236;f__UBA11236;g__;s__	55.67	6.9	4515572	67.2	421	66847	Medium-quality draft	1	0	0	47	0	27
RH_78.29	Actinobacteriota	d__Bacteria;p__Actinobacteriota;c__Actinobacteria;o__Actinomycetales;f__Microbacteriaceae;g__Microbacterium;s__	80.02	3.28	2311374	69.46	300	44124	Medium-quality draft	0	1	0	33	1	27
RH_78.3	Alphaproteobacteria	d__Bacteria;p__Proteobacteria;c__Alphaproteobacteria;o__Sphingomonadales;f__Sphingomonadaceae;g__Sphingomonas_F;s__	93.2	7.81	3894635	68.18	245	76875	Medium-quality draft	1	0	0	52	0	39
RH_78.30	Bacteroidota	d__Bacteria;p__Bacteroidota;c__Bacteroidia;o__Chitinophagales;f__Chitinophagaceae;g__Niastella;s__	93.35	1.23	6464077	48.06	250	108206	Medium-quality draft	1	0	0	34	0	41
RH_78.32	Patescibacteria	d__Bacteria;p__Patescibacteria;c__Saccharimonadia;o__Saccharimonadales;f__Saccharimonadaceae;g__;s__	58.26	1.71	880677	46.61	39	115946	Medium-quality draft	2	1	2	39	0	8
RH_78.33	Gammaproteobacteria	d__Bacteria;p__Proteobacteria;c__Gammaproteobacteria;o__Steroidobacterales;f__Steroidobacteraceae;g__Steroidobacter;s__	71.03	0	4198294	62.6	743	24722	Medium-quality draft	0	0	0	38	0	30
RH_78.35	Verrucomicrobiota	d__Bacteria;p__Verrucomicrobiota;c__Verrucomicrobiae;o__Chthoniobacterales;f__Chthoniobacteraceae;g__;s__	58.19	1.01	3354970	61.75	764	17081	Medium-quality draft	1	0	0	23	0	24
RH_78.37	Patescibacteria	d__Bacteria;p__Patescibacteria;c__Saccharimonadia;o__Saccharimonadales;f__UBA4665;g__PMNU01;s__	59.78	0.08	1022931	53.08	64	56542	Medium-quality draft	1	0	0	38	0	14
RH_78.8	Actinobacteriota	d__Bacteria;p__Actinobacteriota;c__Actinobacteria;o__Mycobacteriales;f__Micromonosporaceae;g__Glycomyces;s__	98.27	1.37	4844579	70.74	98	382670	Medium-quality draft	1	0	0	55	0	45
RS_79.11	Gammaproteobacteria	d__Bacteria;p__Proteobacteria;c__Gammaproteobacteria;o__Burkholderiales;f__Burkholderiaceae;g__;s__	80	0	4122834	71.84	477	65374	Medium-quality draft	1	0	1	38	0	63
RS_79.13	Alphaproteobacteria	d__Bacteria;p__Proteobacteria;c__Alphaproteobacteria;o__Sphingomonadales;f__Sphingomonadaceae;g__Porphyrobacter_A;s__	87.98	5.07	3137222	69.19	317	47959	Medium-quality draft	0	0	0	45	0	27
RS_79.15	Gammaproteobacteria	d__Bacteria;p__Proteobacteria;c__Gammaproteobacteria;o__Burkholderiales;f__Burkholderiaceae;g__Noviherbaspirillum;s__	59.48	3.45	2904666	57.55	549	19015	Medium-quality draft	0	0	0	15	0	49
RS_79.19	Patescibacteria	d__Bacteria;p__Patescibacteria;c__Saccharimonadia;o__Saccharimonadales;f__Saccharimonadaceae;g__;s__	51.72	0	333420	48.28	46	21454	Medium-quality draft	0	0	0	13	0	6
RS_79.22	Bacteroidota	d__Bacteria;p__Bacteroidota;c__Bacteroidia;o__Cytophagales;f__Cyclobacteriaceae;g__;s__	74.83	1.39	4634377	42.44	771	25178	Medium-quality draft	0	0	0	25	0	29
RS_79.24	Actinobacteriota	d__Bacteria;p__Actinobacteriota;c__Actinobacteria;o__Mycobacteriales;f__Pseudonocardiaceae;g__Lentzea;s__	86.24	1.51	7849737	69.26	609	131942	Medium-quality draft	0	0	0	75	0	81
RS_79.25	Alphaproteobacteria	d__Bacteria;p__Proteobacteria;c__Alphaproteobacteria;o__Rhizobiales;f__Rhizobiaceae;g__;s__	93.3	8.98	5081180	61.6	295	134345	Medium-quality draft	0	0	0	40	3	67
RS_79.27	Actinobacteriota	d__Bacteria;p__Actinobacteriota;c__Actinobacteria;o__Propionibacteriales;f__Nocardioidaceae;g__Nocardioides;s__	87.71	6.49	4631133	69.11	326	98157	Medium-quality draft	2	0	0	50	0	58
RS_79.3	Gammaproteobacteria	d__Bacteria;p__Proteobacteria;c__Gammaproteobacteria;o__Burkholderiales;f__Burkholderiaceae;g__Massilia;s__	53.79	0	4230475	66.62	511	46800	Medium-quality draft	0	0	0	39	0	46
RS_79.33	Patescibacteria	d__Bacteria;p__Patescibacteria;c__Saccharimonadia;o__Saccharimonadales;f__UBA4665;g__PMNU01;s__	63.79	0	1081998	50.17	45	111970	Medium-quality draft	0	0	0	40	0	16
RS_79.35	Patescibacteria	d__Bacteria;p__Patescibacteria;c__Saccharimonadia;o__Saccharimonadales;f__Saccharimonadaceae;g__;s__	63.82	0.85	1034578	51.56	4	873184	Medium-quality draft	1	1	1	46	0	9
RS_79.36	Actinobacteriota	d__Bacteria;p__Actinobacteriota;c__Actinobacteria;o__Actinomycetales;f__Micrococcaceae;g__Arthrobacter;s__	88.2	0.8	3429558	65.16	398	46525	Medium-quality draft	0	0	0	34	0	43
RS_79.39	Bacteroidota	d__Bacteria;p__Bacteroidota;c__Bacteroidia;o__Cytophagales;f__Cyclobacteriaceae;g__;s__	85.93	2.48	6268816	51.39	671	83068	Medium-quality draft	0	0	0	29	0	40
RS_79.40	Gammaproteobacteria	d__Bacteria;p__Proteobacteria;c__Gammaproteobacteria;o__Burkholderiales;f__Burkholderiaceae;g__Noviherbaspirillum;s__	78.95	6.03	5161112	61.59	448	68209	Medium-quality draft	0	0	0	42	0	63
RS_79.44	Alphaproteobacteria	d__Bacteria;p__Proteobacteria;c__Alphaproteobacteria;o__Rhizobiales;f__Devosiaceae;g__Devosia;s__	89.9	5.82	3778452	64.12	384	50460	Medium-quality draft	0	0	0	51	0	69
RS_79.45	Patescibacteria	d__Bacteria;p__Patescibacteria;c__Saccharimonadia;o__Saccharimonadales;f__Saccharimonadaceae;g__;s__	59.97	0	856836	46.43	46	70622	Medium-quality draft	1	1	1	31	0	9
RS_79.46	Alphaproteobacteria	d__Bacteria;p__Proteobacteria;c__Alphaproteobacteria;o__Sphingomonadales;f__Sphingomonadaceae;g__Sphningosinicella;s__	57.76	0	1897030	65.65	413	15278	Medium-quality draft	0	0	0	18	0	21
RS_79.49	Verrucomicrobiota	d__Bacteria;p__Verrucomicrobiota;c__Verrucomicrobiae;o__Opitutales;f__Opitutaceae;g__Opitutus;s__	80.72	4.59	4258093	66.67	519	37918	Medium-quality draft	0	0	0	38	0	35
RS_79.58	Alphaproteobacteria	d__Bacteria;p__Proteobacteria;c__Alphaproteobacteria;o__Rhizobiales;f__Rhizobiaceae;g__;s__	75.64	2.23	3421103	63.35	367	60461	Medium-quality draft	0	0	0	21	0	48
RS_79.60	Actinobacteriota	d__Bacteria;p__Actinobacteriota;c__Actinobacteria;o__Actinomycetales;f__Cellulomonadaceae;g__Promicromonospora;s__	57.05	0	3617123	72.53	694	35461	Medium-quality draft	0	0	0	39	0	33
RS_79.65	Myxococcota	d__Bacteria;p__Myxococcota;c__Polyangia;o__Polyangiales;f__Polyangiaceae;g__;s__	93.55	2.9	7418804	66.41	110	493916	Medium-quality draft	1	0	1	51	9	60
RS_79.66	Actinobacteriota	d__Bacteria;p__Actinobacteriota;c__Actinobacteria;o__Actinomycetales;f__Microbacteriaceae;g__Microbacterium;s__	91.36	0.17	2749148	69.86	234	102482	Medium-quality draft	0	0	0	37	1	33
RS_80.1	Verrucomicrobiota	d__Bacteria;p__Verrucomicrobiota;c__Verrucomicrobiae;o__Opitutales;f__Opitutaceae;g__Opitutus;s__	75.94	2.19	4199950	66.57	600	29333	Medium-quality draft	0	0	0	31	0	32
RS_80.19	Actinobacteriota	d__Bacteria;p__Actinobacteriota;c__Actinobacteria;o__Mycobacteriales;f__Pseudonocardiaceae;g__Actinophytocola;s__	67.96	3.06	8418634	71.01	860	88936	Medium-quality draft	0	0	0	50	0	68
RS_80.2	Alphaproteobacteria	d__Bacteria;p__Proteobacteria;c__Alphaproteobacteria;o__Rhizobiales;f__Devosiaceae;g__Devosia;s__	77.59	0	3107644	64.21	243	62896	Medium-quality draft	0	0	0	33	0	65
RS_80.22	Alphaproteobacteria	d__Bacteria;p__Proteobacteria;c__Alphaproteobacteria;o__Sphingomonadales;f__Sphingomonadaceae;g__Sphningosinicella;s__	75	1.72	3710094	68.7	348	72207	Medium-quality draft	0	0	0	27	0	35
RS_80.23	Patescibacteria	d__Bacteria;p__Patescibacteria;c__Saccharimonadia;o__Saccharimonadales;f__UBA4665;g__PMNU01;s__	60.68	0.52	1025708	53.12	39	95585	Medium-quality draft	0	0	0	37	0	14
RS_80.24	Verrucomicrobiota	d__Bacteria;p__Verrucomicrobiota;c__Verrucomicrobiae;o__Opitutales;f__Opitutaceae;g__Opitutus;s__	82.46	6.67	5495513	62.33	335	98124	Medium-quality draft	0	0	0	48	0	37
RS_80.26	Actinobacteriota	d__Bacteria;p__Actinobacteriota;c__Actinobacteria;o__Mycobacteriales;f__Pseudonocardiaceae;g__Lentzea;s__	88.81	2.98	7918997	69.28	576	138544	Medium-quality draft	0	0	0	71	0	78
RS_80.29	Bacteroidota	d__Bacteria;p__Bacteroidota;c__Bacteroidia;o__Chitinophagales;f__Chitinophagaceae;g__Niastella;s__	96.86	0.99	6157762	48.41	166	201607	Medium-quality draft	0	0	0	37	3	39
RS_80.3	Alphaproteobacteria	d__Bacteria;p__Proteobacteria;c__Alphaproteobacteria;o__Rhizobiales;f__Rhizobiaceae;g__;s__	54.31	0	3681942	63.3	431	56240	Medium-quality draft	0	0	0	33	3	54
RS_80.33	Patescibacteria	d__Bacteria;p__Patescibacteria;c__Saccharimonadia;o__Saccharimonadales;f__Saccharimonadaceae;g__;s__	73.79	0	731515	47.27	36	60759	Medium-quality draft	0	0	0	22	0	8
RS_80.38	Actinobacteriota	d__Bacteria;p__Actinobacteriota;c__Actinobacteria;o__Mycobacteriales;f__Micromonosporaceae;g__Glycomyces;s__	55.05	3.46	2688267	71.32	567	21301	Medium-quality draft	0	0	0	20	0	27
RS_80.39	Alphaproteobacteria	d__Bacteria;p__Proteobacteria;c__Alphaproteobacteria;o__;f__;g__;s__	95.6	0.55	2481083	55.96	42	171726	Medium-quality draft	0	1	0	38	0	30
RS_80.40	Actinobacteriota	d__Bacteria;p__Actinobacteriota;c__Actinobacteria;o__Actinomycetales;f__Microbacteriaceae;g__Microbacterium;s__	91.34	0	2805103	69.72	209	73837	Medium-quality draft	0	0	0	41	1	32
RS_80.42	Actinobacteriota	d__Bacteria;p__Actinobacteriota;c__Actinobacteria;o__Propionibacteriales;f__Nocardioidaceae;g__Nocardioides;s__	79.3	6.99	3374945	71.72	376	45032	Medium-quality draft	1	0	1	32	0	39
RS_80.45	Patescibacteria	d__Bacteria;p__Patescibacteria;c__Saccharimonadia;o__Saccharimonadales;f__Saccharimonadaceae;g__;s__	57.76	0	580345	46.26	64	26713	Medium-quality draft	1	0	0	20	0	6
RS_80.61	Bacteroidota	d__Bacteria;p__Bacteroidota;c__Bacteroidia;o__Cytophagales;f__Cyclobacteriaceae;g__;s__	97.38	1.98	7121134	51.37	295	171524	Medium-quality draft	0	0	0	28	0	50
RS_80.63	Alphaproteobacteria	d__Bacteria;p__Proteobacteria;c__Alphaproteobacteria;o__Caulobacterales;f__Caulobacteraceae;g__Brevundimonas;s__	73.94	2.56	2327956	71.4	374	81631	Medium-quality draft	0	0	0	32	0	25
RS_80.65	Gammaproteobacteria	d__Bacteria;p__Proteobacteria;c__Gammaproteobacteria;o__Burkholderiales;f__Burkholderiaceae;g__;s__	91.22	0.84	3903078	71.65	552	45894	Medium-quality draft	0	0	0	49	0	53
RS_81.12	Alphaproteobacteria	d__Bacteria;p__Proteobacteria;c__Alphaproteobacteria;o__;f__;g__;s__	68.97	0	1718259	56.45	215	32253	Medium-quality draft	0	0	0	25	0	22
RS_81.14	Actinobacteriota	d__Bacteria;p__Actinobacteriota;c__Actinobacteria;o__Mycobacteriales;f__Pseudonocardiaceae;g__Actinophytocola;s__	82.15	4.61	11333432	70.38	619	171394	Medium-quality draft	1	0	0	87	4	89
RS_81.17	Patescibacteria	d__Bacteria;p__Patescibacteria;c__Saccharimonadia;o__Saccharimonadales;f__Saccharimonadaceae;g__;s__	61.27	0	858188	46.59	29	138913	Medium-quality draft	1	1	0	35	0	8
RS_81.21	Patescibacteria	d__Bacteria;p__Patescibacteria;c__Saccharimonadia;o__Saccharimonadales;f__;g__;s__	63.58	0.23	970638	53.34	18	122475	Medium-quality draft	1	0	0	32	0	13
RS_81.26	Actinobacteriota	d__Bacteria;p__Actinobacteriota;c__Actinobacteria;o__Actinomycetales;f__Microbacteriaceae;g__Microbacterium;s__	77.1	3.04	2496699	69.55	310	47127	Medium-quality draft	1	0	0	31	1	30
RS_81.30	Acidobacteriota	d__Bacteria;p__Acidobacteriota;c__Thermoanaerobaculia;o__UBA5704;f__UBA5704;g__;s__	83.62	2.56	6995639	70.56	1001	32572	Medium-quality draft	1	0	0	52	6	43
RS_81.31	Alphaproteobacteria	d__Bacteria;p__Proteobacteria;c__Alphaproteobacteria;o__Rhizobiales;f__Rhizobiaceae;g__;s__	68.28	8.62	4748712	61.67	338	106002	Medium-quality draft	0	0	0	47	0	55
RS_81.32	Alphaproteobacteria	d__Bacteria;p__Proteobacteria;c__Alphaproteobacteria;o__Rhizobiales;f__Devosiaceae;g__Devosia;s__	67.55	5.91	3222883	64.47	521	39858	Medium-quality draft	0	0	0	35	0	60
RS_81.33	Actinobacteriota	d__Bacteria;p__Actinobacteriota;c__Thermoleophilia;o__Solirubrobacterales;f__70-9;g__;s__	90.22	3.39	2709014	69.77	323	31961	Medium-quality draft	1	0	0	50	0	39
RS_81.36	Actinobacteriota	d__Bacteria;p__Actinobacteriota;c__Actinobacteria;o__Actinomycetales;f__Micrococcaceae;g__Arthrobacter;s__	50	1.72	2119770	65.47	441	15456	Medium-quality draft	0	0	0	22	0	29
RS_81.39	Gammaproteobacteria	d__Bacteria;p__Proteobacteria;c__Gammaproteobacteria;o__Burkholderiales;f__Burkholderiaceae;g__Cupriavidus;s__	59.31	0.71	2877776	67.89	660	13389	Medium-quality draft	0	0	0	29	0	48
RS_81.42	Actinobacteriota	d__Bacteria;p__Actinobacteriota;c__Actinobacteria;o__Propionibacteriales;f__Kribbellaceae;g__;s__	53.75	2.59	4859855	70.3	909	31067	Medium-quality draft	0	0	0	23	0	53
RS_81.43	Patescibacteria	d__Bacteria;p__Patescibacteria;c__Saccharimonadia;o__Saccharimonadales;f__UBA4665;g__PMNU01;s__	61.54	0.85	972213	52.03	59	43761	Medium-quality draft	1	1	1	33	0	13
RS_81.44	Actinobacteriota	d__Bacteria;p__Actinobacteriota;c__Actinobacteria;o__Actinomycetales;f__Cellulomonadaceae;g__Promicromonospora;s__	56.9	8.62	4220223	72.31	751	31534	Medium-quality draft	0	0	0	41	0	54
RS_81.49	Alphaproteobacteria	d__Bacteria;p__Proteobacteria;c__Alphaproteobacteria;o__Rhizobiales;f__Devosiaceae;g__Devosia;s__	52.59	6.9	3057682	65.37	611	19150	Medium-quality draft	0	0	0	33	0	38
RS_81.5	Actinobacteriota	d__Bacteria;p__Actinobacteriota;c__Actinobacteria;o__Mycobacteriales;f__Pseudonocardiaceae;g__Actinophytocola;s__	51.15	2.59	9418580	70.18	869	92725	Medium-quality draft	1	0	0	56	0	73
RS_81.52	Alphaproteobacteria	d__Bacteria;p__Proteobacteria;c__Alphaproteobacteria;o__Caulobacterales;f__Caulobacteraceae;g__Phenylobacterium;s__	76.81	1.86	2766127	70.44	558	17686	Medium-quality draft	0	0	0	34	0	31
RS_81.9	Actinobacteriota	d__Bacteria;p__Actinobacteriota;c__Actinobacteria;o__Propionibacteriales;f__Nocardioidaceae;g__Nocardioides;s__	70.87	2.77	2507574	71.77	332	29547	Medium-quality draft	1	0	0	27	0	32

## Sheet: PGP_MAGs
PGP Class	Gene	Gene name	NVS_73.12	NVS_73.14	NVS_73.7	NVS_75.15	NVS_75.6	NVS_75.7	NVS_75.9	RH_76.10	RH_76.13	RH_76.16	RH_76.17	RH_76.20	RH_76.24	RH_76.26	RH_76.28	RH_76.5	RH_76.6	RH_77.10	RH_77.11	RH_77.13	RH_77.14	RH_77.16	RH_77.17	RH_77.2	RH_77.20	RH_77.21	RH_77.22	RH_77.23	RH_77.27	RH_77.4	RH_77.5	RH_77.8	RH_78.11	RH_78.17	RH_78.21	RH_78.26	RH_78.29	RH_78.3	RH_78.30	RH_78.32	RH_78.33	RH_78.35	RH_78.37	RH_78.8	RS_79.11	RS_79.13	RS_79.15
Biofertilization	Alkaline phosphatase	phoAKVD, pafA	1	1	1	1	3	1	0	1	0	0	4	0	1	0	1	1	3	0	0	2	0	0	6	0	0	0	0	1	4	2	0	1	1	0	3	0	0	1	1	0	0	1	0	1	1	0	0
Biofertilization	Alkaline phosphatase synthesis transcriptional regulatory protein	phoP	0	1	1	1	0	4	2	1	0	3	1	0	0	0	1	3	3	0	0	1	0	0	1	1	0	2	1	3	0	3	0	2	2	1	1	1	0	0	2	0	1	3	2	1	2	0	0
Biofertilization	Ammonia monooxygenase	amoA	0	0	0	0	0	0	0	0	0	0	0	0	0	0	0	0	0	0	0	0	0	0	0	0	0	0	0	0	0	0	0	1	0	0	0	0	0	0	0	0	0	0	0	0	1	0	0
Biofertilization	Assimilatory nitrate reductase electron transfer subunit	nasB	0	0	0	0	0	0	0	1	0	0	0	0	0	0	0	0	0	0	0	0	0	0	0	0	0	0	0	0	0	0	0	0	0	0	0	0	0	0	0	0	0	0	0	0	0	0	0
Biofertilization	Bifunctional coenzyme PQQ synthesis protein CD	pqqCD	0	0	0	1	0	0	0	0	0	0	0	0	0	0	0	0	0	0	0	0	0	0	1	0	0	0	0	0	0	0	1	0	0	0	0	0	0	0	0	0	0	0	0	0	0	0	0
Biofertilization	Calcium-transporting ATPase	ctpE	0	0	0	0	0	0	0	1	0	0	0	0	1	0	0	0	0	0	0	0	0	0	0	0	0	0	0	0	0	0	0	0	0	0	0	0	0	0	0	0	0	0	0	1	0	0	0
Biofertilization	Catecholate siderophore receptor	fiu	0	0	0	0	0	0	0	0	0	0	0	0	0	0	0	0	0	0	0	0	0	0	0	0	0	0	0	0	0	1	0	0	0	0	0	0	0	0	0	0	0	0	0	0	0	0	0
Biofertilization	Coenzyme PQQ synthesis protein B	pqqB	0	0	0	1	0	0	0	0	0	0	0	0	0	1	0	0	0	0	0	0	0	0	1	0	0	0	0	1	0	0	1	0	1	0	0	0	0	0	0	0	0	0	0	0	0	0	2
Biofertilization	Glutamate synthase [NADPH]	gtlBD	0	0	0	0	3	0	0	2	1	2	1	2	4	1	1	1	2	2	0	2	0	1	2	1	1	0	0	1	4	1	2	1	1	1	2	0	2	1	1	0	1	0	0	2	1	1	0
Biofertilization	Low-affinity phosphate transporter	kup, pitA	0	0	0	1	0	0	1	0	1	0	1	0	1	1	1	1	1	0	0	0	0	2	0	1	3	0	0	1	0	1	0	3	1	0	0	0	0	2	2	0	0	1	0	2	2	2	0
Biofertilization	Major phosphate-irrepressible acid phosphatase	phoC, ppaC	0	0	0	0	0	0	0	0	0	0	0	0	0	0	0	0	0	0	0	0	0	0	0	0	0	0	2	0	0	0	0	0	0	0	0	0	0	0	0	0	0	0	0	0	0	0	0
Biofertilization	Nitrite reductase	nirD	2	1	1	0	1	1	0	1	1	2	1	2	4	0	1	0	2	2	0	1	0	0	1	0	0	0	0	0	2	0	0	4	0	0	1	1	2	0	2	0	0	0	0	1	4	0	1
Biofertilization	Nitrite reductase [NAD(P)H]	nirK	0	1	0	0	3	0	1	1	1	1	1	1	2	1	2	0	3	1	0	2	0	1	2	2	1	0	0	1	2	0	0	1	1	0	3	1	1	1	1	0	1	0	0	2	1	1	1
Biofertilization	Nitrogenase iron protein	nifH	1	1	0	0	1	1	0	0	0	0	0	0	1	0	0	0	0	0	0	1	0	0	1	0	0	0	0	0	1	0	0	0	0	1	0	0	0	0	0	0	0	0	0	0	0	0	0
Biofertilization	Phosphate import ATP-binding protein	pstB	4	2	0	0	1	2	1	1	0	1	1	1	1	2	0	1	0	1	0	1	0	1	2	1	0	1	0	3	1	1	1	1	3	2	1	1	0	1	0	0	0	3	0	1	1	1	1
Biofertilization	Phosphate-binding protein	pstS	3	0	0	1	1	1	0	1	0	0	1	1	1	1	0	1	0	1	0	1	0	0	2	0	0	0	0	2	1	1	0	1	2	1	1	1	1	0	0	0	1	1	0	0	1	0	2
Biofertilization	Phosphate-import protein	phnCED	2	1	0	0	0	0	2	0	1	0	0	0	1	0	0	0	0	0	0	0	0	0	0	0	1	0	1	0	3	0	0	2	0	0	0	0	0	0	0	0	0	0	0	0	2	0	3
Biofertilization	Potassium transporter protein	kimA, kdpCA	1	1	1	1	1	1	0	2	0	1	1	1	4	0	0	0	0	1	0	1	0	0	3	0	0	0	0	1	1	0	0	0	1	1	1	0	1	0	2	0	0	0	0	1	0	0	0
Biofertilization	PqqA peptide cyclase	pqqE	1	0	0	2	0	1	0	0	0	0	0	0	0	1	0	0	0	0	0	0	0	0	1	0	0	0	0	2	0	0	1	0	3	0	0	0	0	0	1	0	0	0	0	0	0	0	2
Biofertilization	putative ABC transporter phosphite binding protein	phnD12	1	1	0	0	0	0	0	0	0	0	0	0	1	0	0	0	0	0	0	0	0	0	0	0	0	0	0	0	1	0	0	1	0	0	0	0	0	0	0	0	0	0	0	0	1	0	0
Biofertilization	putative siderophore-binding/transport protein	yusV, yfha, yfiYZ	0	0	0	0	5	0	0	3	0	2	0	3	0	0	4	0	3	3	0	5	0	0	9	6	0	0	0	0	5	0	0	0	0	0	5	0	3	0	0	0	0	0	0	0	0	0	0
Biofertilization	Siderophore export accessory protein	mmpS45	0	0	0	0	0	0	0	0	0	0	0	0	2	0	0	0	0	0	0	0	0	0	0	0	0	0	0	0	0	0	0	0	0	0	0	0	0	0	0	0	0	0	0	0	0	0	0
Biofertilization	Siderophore exporter	mmpL45	0	0	0	0	0	0	0	0	0	0	0	0	4	0	0	0	0	0	0	0	0	0	0	0	0	0	0	0	0	0	0	0	0	0	0	0	0	0	0	0	0	0	0	0	0	0	0
Biofertilization	sn-glycerol-3-phosphate-binding/import protein	ugpABC	0	0	0	0	0	1	0	1	3	0	0	0	1	2	9	0	1	0	0	0	0	0	2	14	10	0	0	2	0	0	20	6	2	0	0	0	1	0	0	0	0	0	0	1	8	0	1
Biopromotion	Acetolactate synthase	budB	0	0	0	1	0	0	0	0	0	0	0	0	0	0	0	0	0	0	0	0	0	1	0	0	0	0	0	0	0	0	0	0	0	0	0	0	0	1	0	0	0	0	0	0	0	1	0
Biopromotion	Alpha-acetolactate decarboxylase	budA	0	0	0	0	0	0	0	0	0	0	0	0	0	0	0	0	0	0	0	0	0	0	0	0	0	0	0	0	0	0	0	0	0	0	0	0	0	0	0	0	0	0	0	0	0	0	0
Biopromotion	Cytokinin riboside 5-monophosphate phosphoribohydrolase	log	0	0	0	0	0	0	0	1	0	0	0	0	1	0	0	0	1	0	0	0	0	0	1	0	0	0	1	0	0	0	0	0	0	1	0	0	0	0	0	0	0	0	0	0	0	0	0
Biopromotion	Diacetyl reductase [(S)-acetoin forming]	budC	0	0	0	0	0	1	1	0	1	0	0	0	0	0	0	0	0	0	0	0	0	0	0	0	1	0	0	0	0	0	0	0	0	0	0	0	0	0	0	0	0	0	0	0	0	0	0
Biopromotion	Tryptophan synthase	trpAB	4	3	2	0	2	3	2	5	3	2	2	2	2	3	2	1	2	2	0	2	0	1	5	2	2	0	1	3	2	2	2	1	2	2	2	0	2	2	2	0	2	0	0	2	2	2	2
Bioprotection	ATP-dependent DNA helicase	uvrD12	1	1	1	0	2	0	0	2	0	1	0	1	2	0	0	0	2	2	0	2	0	0	1	0	0	0	0	0	2	0	0	0	0	2	1	0	1	0	0	0	0	0	0	1	0	0	0
Bioprotection	DNA mismatch repair protein	mutHS	0	0	0	2	0	0	0	0	1	0	4	0	0	3	2	2	0	0	0	0	0	2	0	2	1	0	2	4	0	2	3	1	2	0	0	3	0	3	5	0	2	1	0	0	1	2	1
Bioprotection	DNA repair protein	radA, recNO	3	2	2	2	3	3	1	3	3	3	2	3	3	0	3	1	2	3	2	3	2	3	3	3	1	2	1	2	3	1	4	3	3	2	3	3	2	2	3	2	2	1	2	3	3	3	3
Bioprotection	Heat shock protein	hspQ	0	0	0	0	0	0	0	0	1	0	0	0	0	0	0	0	0	0	0	0	0	1	0	0	1	0	1	0	0	0	1	0	0	0	0	0	0	1	0	0	0	0	0	0	0	1	0
Bioprotection	Osmolarity sensor protein	envZ	0	0	0	0	0	0	0	0	0	0	0	0	0	0	0	0	0	0	0	0	0	0	0	0	0	0	1	0	0	0	0	1	0	0	0	0	0	0	0	0	0	0	0	0	0	0	1
Bioprotection	Osmoprotectant-bindingimport protein	osmVWYX	1	0	0	1	1	0	0	1	0	0	0	0	1	0	0	0	0	0	0	1	0	0	0	1	0	0	0	0	0	0	0	0	0	0	1	0	0	0	0	0	0	0	0	1	0	0	0
Bioprotection	Protein RecA	recA	1	1	1	1	1	1	0	1	1	1	4	1	1	2	1	1	1	1	1	1	1	1	0	0	0	2	0	1	1	0	2	1	2	1	1	1	1	1	0	1	1	0	1	1	1	1	1
Bioprotection	Putative heat shock protein	hspR	0	1	1	0	1	1	0	1	0	1	0	0	1	0	0	0	2	0	0	0	0	0	1	0	0	0	0	0	0	0	0	0	0	1	0	0	0	0	0	0	0	0	0	0	0	0	0
Bioprotection	Redox-sensitive transcriptional activator	soxR	1	0	0	0	0	0	0	1	1	0	0	1	1	0	1	1	1	0	0	0	0	1	2	1	1	1	0	0	1	1	1	0	0	1	0	0	0	1	0	0	1	0	0	1	0	0	1
Bioprotection	Small heat shock protein	ibpAB	0	0	0	0	0	0	0	0	1	0	0	0	0	1	4	0	0	0	0	0	0	1	0	3	6	0	3	1	0	0	2	0	1	0	0	0	0	2	1	0	0	0	0	0	0	1	0
Bioprotection	Superoxide dismutase	sodN, YojM	1	1	1	0	0	1	0	1	0	0	0	0	0	0	1	0	1	0	0	0	0	0	1	1	0	1	0	0	2	0	0	0	0	1	0	1	0	0	0	0	0	0	1	1	0	0	0
Bioprotection	UV DNA damage endonuclease	uvsE	0	0	0	0	0	0	0	0	1	0	0	0	0	0	0	0	0	0	0	0	0	0	0	0	0	0	0	0	0	0	0	0	0	0	0	0	0	0	0	0	0	1	0	0	0	0	0
Bioprotection	UvrABC system protein	uvrABC	3	3	3	3	5	3	4	3	2	4	4	4	4	4	4	4	1	4	3	4	3	2	4	4	2	2	0	8	4	4	2	4	8	4	5	3	3	1	4	3	4	3	3	5	5	2	3
Energy Acqusition	2-oxoglutarate oxidoreductase	korAB	0	0	0	0	0	2	1	2	0	0	0	0	2	0	0	2	1	0	0	0	0	2	2	0	0	0	0	2	0	2	0	0	2	2	0	4	0	2	1	0	1	1	0	3	0	0	0
Energy Acqusition	Carbon monoxide dehydrogenase	coxLMS	0	0	0	0	0	3	0	3	3	0	0	0	0	0	0	0	0	0	0	0	0	0	5	0	4	1	0	0	3	0	2	5	0	0	0	0	0	0	0	0	0	0	0	0	7	0	0
Energy Acqusition	Cbb3-type cytochrome c oxidase	ccoN1P	0	0	0	0	0	0	0	0	0	0	0	0	0	0	0	0	0	0	0	0	0	0	0	0	0	0	0	0	0	0	1	0	0	0	0	0	0	0	0	0	0	1	0	0	0	0	0
Energy Acqusition	Cellulase/esterase	celE	0	0	0	0	0	0	0	0	0	0	0	0	0	1	0	1	0	0	0	0	0	0	1	0	0	0	0	1	0	0	0	0	1	0	0	1	0	0	0	0	0	0	0	0	0	0	0
Energy Acqusition	Chitinase	chiA1BCD	0	0	0	0	0	0	0	0	0	0	0	0	0	0	0	0	0	0	0	0	0	0	2	0	0	0	0	0	0	0	0	0	0	0	0	0	0	0	1	0	0	0	0	0	0	0	0
Energy Acqusition	Cytochrome c oxidase	ctaD	5	2	2	0	1	2	0	1	1	0	1	1	1	0	2	4	0	1	0	0	0	0	1	3	2	0	0	2	1	4	2	1	1	1	1	0	1	2	0	0	2	1	0	1	1	0	3
Energy Acqusition	Fumarate reductase flavoprotein subunit	frdA	0	0	0	1	0	1	0	2	0	0	0	0	2	0	0	1	0	0	0	0	0	0	0	0	0	0	0	0	1	1	0	1	0	0	1	0	0	0	1	0	0	1	0	2	1	0	0
Energy Acqusition	L-lactate dehydrogenase	ldh	0	0	0	0	0	0	0	0	0	2	0	1	0	0	1	0	0	1	0	0	0	0	0	1	3	0	0	0	0	0	2	0	0	0	0	0	0	1	0	0	0	0	0	0	1	0	0
Energy Acqusition	Photosystem I assembly protein	ycf3	0	0	0	5	0	0	0	0	1	0	0	0	0	0	1	1	0	0	0	0	0	0	0	1	1	0	0	0	0	0	1	0	0	0	0	1	0	0	0	0	0	0	0	0	0	0	0
Energy Acqusition	Putative glycosyltransferase	espDEH	0	0	0	0	0	0	0	0	0	0	0	0	0	0	0	0	0	0	0	0	0	0	1	0	0	1	0	1	0	0	0	0	0	0	0	0	0	0	0	0	0	0	0	0	0	0	0
Energy Acqusition	Ribulose bisphosphate carboxylase	cbbSL, rbcLS	0	3	0	0	0	0	0	0	0	0	0	0	0	0	0	0	0	0	0	0	0	0	0	0	0	0	0	0	0	0	0	0	0	0	0	0	0	0	0	0	0	0	0	0	0	0	0
Nitrogen Cycle	Nitrate transporter	nasA	0	1	0	1	0	0	0	0	0	0	0	0	0	0	0	1	0	0	0	0	0	0	0	0	0	0	0	0	0	1	0	1	0	0	0	1	0	1	0	0	1	1	0	0	1	0	0
Nitrogen Cycle	Nitrate/nitrite sensor protein	narX	0	0	0	0	0	0	0	0	0	0	0	0	0	0	0	0	0	0	0	0	0	0	1	0	0	0	0	0	0	0	0	0	0	0	0	0	0	0	0	0	0	0	0	0	0	0	0
Nitrogen Cycle	Nitric oxide reductase	norBC	0	0	0	0	0	0	0	0	0	0	0	0	0	0	0	0	0	0	0	0	0	0	0	0	0	0	0	0	0	0	2	0	0	0	0	0	0	0	0	0	0	0	0	0	0	0	0
Nitrogen Cycle	Nitrous-oxide reductase	nosZ	0	0	0	0	0	0	0	0	0	0	0	0	0	0	0	0	0	0	0	0	0	0	0	0	0	0	0	0	0	0	0	0	0	0	0	0	0	0	0	0	0	0	0	0	0	0	0
Phosphate Cycle	Alpha-D-ribose 1-methylphosphonate 5-triphosphate synthase subunit	phnGHIL	0	0	0	0	0	0	0	0	4	0	0	0	0	0	3	0	0	0	0	0	0	0	0	4	1	0	0	0	0	0	3	0	0	0	0	0	0	0	0	0	0	0	0	0	0	0	4
Phosphate Cycle	Exopolyphosphatase	ppx12	1	1	1	1	2	1	0	3	0	1	1	1	2	4	0	1	1	1	0	2	0	1	4	0	0	0	1	3	2	1	0	0	2	1	2	0	0	1	0	0	0	0	0	1	0	0	1
Phosphate Cycle	Glycerophosphodiester phosphodiesterase	glpQ, ugpQ	1	2	0	1	0	2	1	2	0	2	1	1	0	1	0	1	1	1	0	0	1	0	3	1	0	1	0	1	4	0	0	3	1	0	0	0	1	0	2	1	0	0	1	2	3	0	1
Phosphate Cycle	Inorganic pyrophosphatase	ppa	0	0	0	1	1	1	0	1	1	1	1	1	1	2	1	0	2	1	1	1	1	1	1	1	0	1	1	2	2	0	2	1	1	1	0	0	0	1	1	1	1	0	1	1	1	1	1
Phosphate Cycle	Phosphate regulon transcriptional regulation	phoB	1	1	0	0	1	1	1	1	1	1	3	1	2	1	0	1	1	1	0	1	0	2	1	2	0	1	0	1	1	1	0	3	1	1	1	2	1	3	1	0	2	0	0	0	3	2	4
Phosphate Cycle	Phosphate transport system permease protein	pstA	1	1	0	0	1	1	0	1	0	1	1	0	1	1	0	0	1	0	0	1	0	0	2	0	0	1	0	2	0	0	0	1	1	1	1	0	0	0	0	0	1	0	0	0	1	0	1
Phosphate Cycle	Phosphate transport system permease protein	pstC	1	1	0	0	1	1	0	1	0	1	0	1	1	1	0	0	1	1	0	1	0	0	2	0	0	1	0	1	1	0	0	1	1	1	1	0	1	0	0	0	0	1	0	0	1	0	1
Trophic Interactions	L-cysteine S-thiosulfotransferase subunit	soxA	0	0	0	0	0	0	0	0	0	0	0	0	0	0	0	0	0	0	0	0	0	0	0	0	0	0	0	0	0	0	0	0	0	0	0	0	0	0	0	0	0	0	0	0	0	0	1
Trophic Interactions	Methionine synthase	metH	1	1	1	0	1	1	1	1	1	1	1	1	1	1	1	1	0	1	0	1	0	2	2	1	3	0	1	1	1	1	0	2	1	1	1	0	1	2	2	0	2	1	0	1	1	2	1
[truncated: 55 more columns]
